# Supplementary material for: Distribution of ε-Poly-l-Lysine Synthetases in Coryneform Bacteria Isolated from Cheese and Human Skin
Source: Appl Environ Microbiol. 2021 Apr 27;87(10):e01841-20. doi: 10.1128/AEM.01841-20 (PMC8117764; doi:10.1128/AEM.01841-20)
Supplement: Supplemental file 1 [file AEM.01841-20-s0001.xlsx]

## Sheet: Proteins
Data set S1 Whole cell proteomic analysis result of C.glutamicum with Pls gene cloned from C. variabile. WP_148263309.1 is the target protein Pls.
Checked	Protein FDR Confidence: Combined	Master	Accession	Description	Exp. q-value: Combined	Sum PEP Score	Coverage [%]	# Peptides	# PSMs	# Unique Peptides	# AAs	MW [kDa]	calc. pI	Score Sequest HT: Sequest HT	# Peptides (by Search Engine): Sequest HT	Biological Process	Cellular Component	Molecular Function	Pfam IDs	Entrez Gene ID	Ensembl Gene ID	Gene Symbol	Chromosome	Reactome Pathways	KEGG Pathways	WikiPathways	# Protein Pathway Groups	Abundances (Normalized): Sample without arabinose induction	Abundances (Normalized): Sample induced by arabinose	Found in Sample: Sample without arabinose induction	Found in Sample: Sample induced by arabinose	# Protein Groups	Modifications
FALSE	High	Master Protein	UPI000003A2F5	status=active	0	609.647	36	107	587	106	2969	314.9	4.87	724.67	107												0	8.71986e+08	7.43486e+08	High	High	1	Met-loss [N-Term]
FALSE	High	Master Protein	UPI0001608981	status=active	0	467.336	59	70	393	70	1221	134.6	5.97	427.95	70												0	6.04091e+08	4.71867e+08	High	High	1
FALSE	High	Master Protein	UPI000003A196	status=active	0	442.095	50	74	340	74	1333	147.2	5.69	425.88	74												0	2.9909e+08	2.93039e+08	High	High	1
FALSE	High	Master Protein	UPI00000DA076	status=active	0	416.298	63	62	394	62	922	102.8	5.44	484.55	62												0	7.45677e+08	6.28051e+08	High	High	1
FALSE	High	Master Protein	UPI0000165C88	status=active	0	396.571	72	54	391	54	709	77.8	4.91	434.18	54												0	1.03529e+09	8.95415e+08	High	High	1	Met-loss [N-Term]
FALSE	High	Master Protein	UPI0000165E36	status=active	0	389.493	28	71	310	70	2996	316.5	4.91	369.59	71												0	1.84674e+08	1.66723e+08	High	High	1
FALSE	High	Master Protein	UPI000003AA06	status=active	0	340.278	74	46	323	46	548	57.3	4.83	389.37	46												0	7.97194e+08	9.59656e+08	High	High	1	Met-loss [N-Term]
FALSE	High	Master Protein	UPI0000036634	status=active	0	339.966	67	48	343	48	738	80	4.86	443.97	48												0	7.87152e+08	7.31222e+08	High	High	1	Met-loss [N-Term]
FALSE	High	Master Protein	UPI000003640C	status=active	0	336.253	46	51	251	51	1113	120	4.74	308.83	51												0	3.05647e+08	2.65476e+08	High	High	1
FALSE	High	Master Protein	UPI0000049F49	status=active	0	331.274	86	32	375	32	311	32.8	4.88	550.95	32												0	1.5595e+09	1.0721e+09	High	High	1	Met-loss [N-Term]
FALSE	High	Master Protein	UPI000003AB93	status=active	0	317.905	93	36	394	36	396	43.8	5.05	502.23	36												0	2.21578e+09	2.05085e+09	High	High	1
FALSE	High	Master Protein	UPI000003A195	status=active	0	310.604	50	58	306	58	1165	128.7	5	298.97	58												0	3.22939e+08	3.10627e+08	High	High	1
FALSE	High	Master Protein	UPI000003A255	status=active	0	309.766	51	60	207	60	1140	123	5.59	189.76	60												0	1.20853e+08	8.72923e+07	High	High	1	Met-loss [N-Term]
FALSE	High	Master Protein	UPI000003ABBB	status=active	0	305.491	56	62	233	60	852	93.2	5.11	257.05	62												0	1.17198e+08	1.71035e+08	High	High	1	Met-loss [N-Term]
FALSE	High	Master Protein	UPI0000036544	status=active	0	291.603	77	41	314	41	469	49.7	5.15	395.02	41												0	9.07444e+08	7.80992e+08	High	High	1	Met-loss [N-Term]; Met-loss+Acetyl [N-Term]
FALSE	High	Master Protein	UPI000003AA0D	status=active	0	281.037	45	49	183	49	1197	131.7	5.3	220.49	49												0	8.66226e+07	6.53392e+07	High	High	1
FALSE	High	Master Protein	UPI000003A770	status=active	0	272.884	90	35	300	35	275	29.3	4.97	406.39	35												0	9.52966e+08	8.62349e+08	High	High	1	Met-loss [N-Term]
FALSE	High	Master Protein	UPI000003AB95	status=active	0	270.265	51	37	249	37	591	63.4	5.1	359.87	37												0	5.5722e+08	4.41252e+08	High	High	1
FALSE	High	Master Protein	UPI00000363F4	status=active	0	267.018	46	53	203	53	1152	126.2	5.36	179.36	53												0	2.0433e+08	1.47387e+08	High	High	1
FALSE	High	Master Protein	UPI0000036771	status=active	0	263.662	70	42	256	42	618	66.2	4.67	337.85	42												0	6.36085e+08	8.53912e+08	High	High	1
FALSE	High	Master Protein	UPI0000165E48	status=active	0	262.266	70	31	331	31	502	54.5	5.22	347.06	31												0	1.10985e+09	9.11555e+08	High	High	1	Met-loss [N-Term]
FALSE	High	Master Protein	UPI000003A4E9	status=active	0	261.563	69	43	294	43	486	54	4.65	309.23	43												0	6.87437e+08	8.17544e+08	High	High	1	Met-loss [N-Term]
FALSE	High	Master Protein	UPI000003A7E0	status=active	0	253.347	78	43	296	43	365	38.7	4.92	294.26	43												0	9.90473e+08	7.46745e+08	High	High	1	Met-loss [N-Term]
FALSE	High	Master Protein	UPI00000366B6	status=active	0	245.62	42	45	195	43	925	101.5	5.14	240.04	45												0	1.31171e+08	1.25126e+08	High	High	1
FALSE	High	Master Protein	UPI000003A595	status=active	0	244.255	40	36	230	36	943	102.1	4.64	310.22	36												0	4.8941e+08	3.50257e+08	High	High	1
FALSE	High	Master Protein	UPI000003A5B9	status=active	0	244.243	69	38	240	38	700	75	4.91	298.7	38												0	3.2295e+08	2.55359e+08	High	High	1
FALSE	High	Master Protein	UPI000016E10E	status=active	0	240.264	80	33	252	33	483	52.5	4.86	292.29	33												0	8.02386e+08	8.8692e+08	High	High	1	Met-loss [N-Term]; Met-loss+Acetyl [N-Term]
FALSE	High	Master Protein	UPI0000036767	status=active	0	240.232	73	37	217	37	516	58.7	5.39	272.41	37												0	3.74302e+08	2.37612e+08	High	High	1	Met-loss [N-Term]
FALSE	High	Master Protein	UPI000003A747	status=active	0	239.95	38	44	183	44	1004	103.3	9.07	220.29	44												0	1.41098e+08	1.2328e+08	High	High	1
FALSE	High	Master Protein	UPI000003A730	status=active	0	237.734	79	27	209	26	276	30.4	5.35	300.34	27												0	3.88566e+08	2.60378e+08	High	High	1
FALSE	High	Master Protein	UPI000003AB40	status=active	0	222.472	45	43	147	43	952	106.7	4.87	129.67	43												0	7.45557e+07	5.11109e+07	High	High	1	Met-loss [N-Term]; Met-loss+Acetyl [N-Term]
FALSE	High	Master Protein	UPI000003ABAF	status=active	0	222.24	74	32	164	32	447	49	5.85	200.5	32												0	1.76201e+08	9.83663e+07	High	High	1	Met-loss [N-Term]
FALSE	High	Master Protein	UPI000003ABB0	status=active	0	221.022	73	33	244	33	475	51.4	5.68	325.03	33												0	3.46226e+08	3.59077e+08	High	High	1
FALSE	High	Master Protein	UPI00000364E6	status=active	0	220.783	76	35	181	35	506	53.3	6.43	193.52	35												0	1.78075e+08	1.29459e+08	High	High	1
FALSE	High	Master Protein	UPI0000036693	status=active	0	219.5	56	35	217	35	547	58.7	4.96	305.88	35												0	4.92921e+08	5.8935e+08	High	High	1	Met-loss [N-Term]
FALSE	High	Master Protein	UPI00000367F5	status=active	0	215.49	34	49	166	49	1610	172.3	4.65	145.47	49												0	8.81894e+07	6.68235e+07	High	High	1
FALSE	High	Master Protein	UPI0000165E81	status=active	0	212.632	55	32	181	32	596	66.7	5.08	179.44	32												0	4.02802e+08	1.63939e+08	High	High	1	Met-loss [N-Term]
FALSE	High	Master Protein	UPI000003A117	status=active	0	209.962	75	36	210	36	469	50.6	5.63	189.61	36												0	3.46374e+08	3.08991e+08	High	High	1	Met-loss [N-Term]
FALSE	High	Master Protein	UPI000003A8F1	status=active	0	209.23	40	42	153	42	867	96	4.81	163.56	42												0	1.90648e+08	1.58469e+08	High	High	1	Met-loss [N-Term]
FALSE	High	Master Protein	UPI000003A722	status=active	0	205.807	72	40	176	40	453	50.5	5.97	173.83	40												0	1.77154e+08	1.43042e+08	High	High	1
FALSE	High	Master Protein	UPI000003A917	status=active	0	205.447	55	22	205	22	376	40.3	5.77	316.55	22												0	2.26107e+08	2.67364e+08	High	High	1	Met-loss [N-Term]
FALSE	High	Master Protein	UPI0000165D28	status=active	0	204.822	65	34	181	34	501	54.4	4.88	143.2	34												0	2.50201e+08	1.95192e+08	High	High	1
FALSE	High	Master Protein	UPI0000165D35	status=active	0	201.486	43	33	150	33	795	90.4	5.05	146.41	33												0	1.26696e+08	9.13349e+07	High	High	1	Met-loss [N-Term]
FALSE	High	Master Protein	UPI000003659E	status=active	0	200.596	56	26	194	26	506	55.1	5.06	261.22	26												0	5.08959e+08	2.53203e+08	High	High	1	Met-loss [N-Term]
FALSE	High	Master Protein	UPI000003A5E8	status=active	0	199.275	50	33	159	33	608	67	5.06	178.85	33												0	1.52395e+08	1.5873e+08	High	High	1
FALSE	High	Master Protein	UPI000003A915	status=active	0	196.394	60	29	173	29	443	49.4	4.48	160.32	29												0	5.00092e+08	3.02388e+08	High	High	1
FALSE	High	Master Protein	UPI000003A0DF	status=active	0	196.26	47	42	153	42	996	109.6	7.02	131.87	42												0	5.74554e+07	5.76546e+07	High	High	1
FALSE	High	Master Protein	UPI000003A207	status=active	0	195.051	63	34	153	34	523	56	5.03	165.86	34												0	2.43786e+08	2.48985e+08	High	High	1	Met-loss [N-Term]
FALSE	High	Master Protein	UPI000003A447	status=active	0	192.072	50	33	162	33	762	83.9	7.28	156.26	33												0	8.42502e+07	7.40223e+07	High	High	1	Met-loss [N-Term]
FALSE	High	Master Protein	UPI000003A1AD	status=active	0	189.884	76	30	211	30	280	31.1	11.33	228.06	30												0	3.58782e+08	4.40421e+08	High	High	1
FALSE	High	Master Protein	UPI000003A08E	status=active	0	188.98	100	19	250	19	67	7.1	4.68	254.76	19												0	1.25754e+09	1.13955e+09	High	High	1	Met-loss [N-Term]; Met-loss+Acetyl [N-Term]
FALSE	High	Master Protein	UPI0000039FBC	status=active	0	187.098	46	39	153	39	856	94.7	5.19	105.76	39												0	7.23693e+07	7.0026e+07	High	High	1	Met-loss [N-Term]
FALSE	High	Master Protein	UPI000003A374	status=active	0	186.159	64	22	206	22	425	44.9	4.78	294.37	22												0	1.07257e+09	9.99646e+08	High	High	1	Met-loss [N-Term]
FALSE	High	Master Protein	UPI000003A81D	status=active	0	185.944	40	19	148	19	675	70.9	4.36	285.34	19												0	3.18284e+08	1.92576e+08	High	High	1
FALSE	High	Master Protein	UPI000003658D	status=active	0	185.713	53	33	220	33	610	66.8	4.78	160.52	33												0	3.29831e+08	3.04845e+08	High	High	1	Met-loss+Acetyl [N-Term]
FALSE	High	Master Protein	UPI000003A58C	status=active	0	185.543	47	30	141	30	737	80.1	5.07	150.92	30												0	1.03614e+08	7.76895e+07	High	High	1	Met-loss [N-Term]
FALSE	High	Master Protein	UPI000003A1DB	status=active	0	177.394	75	26	136	26	338	36.6	4.59	168.76	26												0	2.67881e+08	4.97608e+08	High	High	1
FALSE	High	Master Protein	UPI000003AB90	status=active	0	176.664	55	35	158	35	616	68.1	4.91	162.54	35												0	4.92383e+08	3.7773e+08	High	High	1	Met-loss [N-Term]
FALSE	High	Master Protein	UPI000003A994	status=active	0	176.3	37	29	141	29	762	80.8	4.59	189.93	29												0	1.41166e+08	1.18691e+08	High	High	1	Met-loss [N-Term]
FALSE	High	Master Protein	UPI0000165C6D	status=active	0	175.925	48	27	142	27	673	74.6	5.6	198.6	27												0	1.72193e+08	1.28652e+08	High	High	1	Met-loss [N-Term]
FALSE	High	Master Protein	UPI000003A2A5	status=active	0	175.4	46	42	129	42	845	95.3	5.11	125.15	42												0	1.05761e+08	9.01511e+07	High	High	1
FALSE	High	Master Protein	UPI000003655C	status=active	0	174.409	69	27	233	27	334	36	5.35	270.39	27												0	1.24726e+09	1.14285e+09	High	High	1	Met-loss [N-Term]
FALSE	High	Master Protein	UPI000003A718	status=active	0	174.029	54	31	146	31	568	59.6	4.75	164.23	31												0	2.61632e+08	2.41447e+08	High	High	1	Met-loss [N-Term]
FALSE	High	Master Protein	UPI000003A73E	status=active	0	172.277	40	37	171	37	753	81.2	5.15	190.73	37												0	1.71663e+08	2.16578e+08	High	High	1
FALSE	High	Master Protein	UPI000003ABB3	status=active	0	171.763	47	32	101	32	739	82.3	5.12	93.88	32												0	5.88994e+07	3.15626e+07	High	High	1	Met-loss [N-Term]
FALSE	High	Master Protein	UPI0000165E21	status=active	0	171.755	41	36	124	36	903	101.5	4.96	129.29	36												0	6.8338e+07	6.64043e+07	High	High	1
FALSE	High	Master Protein	UPI000003A268	status=active	0	171.61	50	27	136	27	537	58	5.02	184.07	27												0	3.35452e+08	2.96974e+08	High	High	1	Met-loss [N-Term]; Met-loss+Acetyl [N-Term]
FALSE	High	Master Protein	UPI000003A58D	status=active	0	169.471	38	27	147	27	616	65.4	4.93	142.22	27												0	1.32544e+08	1.22476e+08	High	High	1
FALSE	High	Master Protein	UPI000003A73A	status=active	0	165.604	50	29	132	29	718	77.6	8.38	130.49	29												0	6.29577e+07	7.23576e+07	High	High	1
FALSE	High	Master Protein	UPI000003A192	status=active	0	164.643	100	24	240	24	128	13.3	4.59	224.08	24												0	3.53435e+09	2.94962e+09	High	High	1	Met-loss [N-Term]
FALSE	High	Master Protein	UPI000003A5E5	status=active	0	164.088	36	31	123	31	888	96.2	5.19	120.62	31												0	7.01646e+07	6.32628e+07	High	High	1	Met-loss [N-Term]
FALSE	High	Master Protein	UPI000003A863	status=active	0	158.937	55	30	115	30	461	53	5.44	106.1	30												0	9.40267e+07	7.24665e+07	High	High	1	Met-loss [N-Term]
FALSE	High	Master Protein	UPI000003A74F	status=active	0	158.634	53	27	103	27	577	63	6.44	117.01	27												0	5.21586e+07	4.74449e+07	High	High	1	Met-loss [N-Term]; Met-loss+Acetyl [N-Term]
FALSE	High	Master Protein	UPI000003A1B1	status=active	0	156.882	71	26	181	26	248	28.1	10.52	218.85	26												0	3.81478e+08	6.31614e+08	High	High	1
FALSE	High	Master Protein	UPI000003A771	status=active	0	156.813	58	19	163	19	272	30.1	5.45	174.79	19												0	2.56882e+08	3.04454e+08	High	High	1
FALSE	High	Master Protein	UPI000003ABA7	status=active	0	156.139	36	32	118	32	919	103.1	5.02	123.86	32												0	8.22104e+07	6.05422e+07	High	High	1	Met-loss [N-Term]
FALSE	High	Master Protein	UPI000003A5D3	status=active	0	155.257	80	20	277	20	106	11.9	9.85	304.46	20												0	2.29659e+09	1.79401e+09	High	High	1	Met-loss [N-Term]; Met-loss+Acetyl [N-Term]
FALSE	High	Master Protein	UPI000003A41F	status=active	0	153.113	41	33	139	32	732	80.5	5.39	161.14	33												0	1.09432e+08	1.53739e+08	High	High	1
FALSE	High	Master Protein	UPI000003A964	status=active	0	151.282	47	25	118	25	554	59.2	4.93	139.41	25												0	1.11748e+08	7.82841e+07	High	High	1
FALSE	High	Master Protein	UPI000003A497	status=active	0	151.012	50	20	106	20	530	55.3	4.79	165.26	20												0	1.02233e+08	8.7443e+07	High	High	1
FALSE	High	Master Protein	UPI000003A2A4	status=active	0	150.451	59	15	114	15	221	24.6	5.64	178.98	15												0	1.96584e+08	1.21843e+08	High	High	1	Met-loss [N-Term]; Met-loss+Acetyl [N-Term]
FALSE	High	Master Protein	UPI0000165E1E	status=active	0	150.357	34	34	108	34	1021	113.2	5.5	101.69	34												0	4.83319e+07	3.95372e+07	High	High	1
FALSE	High	Master Protein	UPI000003A90C	status=active	0	149.818	48	30	152	30	556	62.1	5.16	122.4	30												0	1.24272e+08	1.26145e+08	High	High	1	Met-loss [N-Term]
FALSE	High	Master Protein	UPI000003A476	status=active	0	147.182	51	22	107	22	497	52.5	5.06	132.03	22												0	1.23999e+08	1.17985e+08	High	High	1	Met-loss [N-Term]
FALSE	High	Master Protein	UPI0002F15791	status=active	0	146.874	39	35	112	35	889	97.8	5.11	99.48	35												0	5.14286e+07	4.31694e+07	High	High	1
FALSE	High	Master Protein	UPI000003A43F	status=active	0	146.51	27	32	94	32	1248	139.2	5.96	101.32	32												0	4.76168e+07	1.96815e+07	High	High	1
FALSE	High	Master Protein	UPI000003A85C	status=active	0	145.188	37	24	121	24	623	67.2	5.16	126.62	24												0	9.86207e+07	6.77371e+07	High	High	1	Met-loss [N-Term]
FALSE	High	Master Protein	UPI000003AAF2	status=active	0	144.329	57	18	140	17	291	31.8	4.77	164.67	18												0	2.6653e+08	1.56941e+08	High	High	1
FALSE	High	Master Protein	UPI000003A7E6	status=active	0	143.675	54	23	110	23	442	47.2	4.86	106.74	23												0	9.84186e+07	8.77349e+07	High	High	1	Met-loss+Acetyl [N-Term]
FALSE	High	Master Protein	UPI000003641F	status=active	0	141.99	68	16	125	16	299	31.6	5.24	177.01	16												0	2.60475e+08	2.58854e+08	High	High	1	Met-loss [N-Term]; Met-loss+Acetyl [N-Term]
FALSE	High	Master Protein	UPI0000165D31	status=active	0	141.862	53	27	123	27	493	55.4	5.02	109.21	27												0	6.93841e+07	6.46516e+07	High	High	1
FALSE	High	Master Protein	UPI000003A877	status=active	0	141.192	41	25	132	25	706	78.5	4.88	150.44	25												0	2.00281e+08	1.51643e+08	High	High	1
FALSE	High	Master Protein	UPI000003A53A	status=active	0	140.192	92	15	132	15	143	15.4	4.81	141.16	15												0	4.39248e+08	1.69597e+08	High	High	1	Met-loss [N-Term]
FALSE	High	Master Protein	UPI00000363A4	status=active	0	140.019	52	20	124	20	526	57.5	6.02	134.22	20												0	6.95045e+07	5.948e+07	High	High	1
FALSE	High	Master Protein	UPI000003AB9D	status=active	0	139.821	55	26	88	26	550	59.7	5.08	85.48	26												0	6.38246e+07	5.69392e+07	High	High	1
FALSE	High	Master Protein	UPI000003A13E	status=active	0	139.764	43	26	114	26	568	62.6	6.09	95.04	26												0	8.6707e+07	6.52452e+07	High	High	1
FALSE	High	Master Protein	UPI000003663E	status=active	0	138.41	53	25	130	25	500	54.8	5.3	88.2	25												0	1.39395e+08	1.28837e+08	High	High	1
FALSE	High	Master Protein	UPI000003A191	status=active	0	137.125	95	19	132	19	171	17.9	5.72	191.53	19												0	4.66293e+08	5.63874e+08	High	High	1	Met-loss [N-Term]
FALSE	High	Master Protein	UPI000003A77C	status=active	0	136.373	83	16	159	16	113	12.9	10.71	180.34	16												0	6.42025e+08	6.01371e+08	High	High	1	Met-loss [N-Term]
FALSE	High	Master Protein	UPI000003A7DE	status=active	0	136.067	33	29	96	29	1054	117.3	4.92	100.2	29												0	4.15077e+07	2.88348e+07	High	High	1	Met-loss [N-Term]
FALSE	High	Master Protein	UPI0000236C1E	status=active	0	136.033	36	23	88	23	640	69	5.02	108.91	23												0	5.81903e+07	6.38846e+07	High	High	1
FALSE	High	Master Protein	UPI0000036371	status=active	0	136.032	72	19	139	19	301	32.2	5.12	140.87	19												0	2.31155e+08	2.04853e+08	High	High	1	Met-loss [N-Term]
FALSE	High	Master Protein	UPI000003A4F8	status=active	0	135.989	58	22	119	22	304	33.3	9.69	172.5	22												0	2.46539e+08	1.78502e+08	High	High	1
FALSE	High	Master Protein	UPI000003A230	status=active	0	135.556	58	25	99	25	460	49.7	5.16	130.93	25												0	6.34078e+07	5.13254e+07	High	High	1
FALSE	High	Master Protein	UPI00000364EE	status=active	0	133.056	72	18	133	18	181	19.4	4.77	149.06	18												0	3.14845e+08	2.4806e+08	High	High	1
FALSE	High	Master Protein	UPI000003A70C	status=active	0	132.595	66	19	97	19	228	25.5	4.75	119.69	19												0	8.73882e+07	1.20471e+08	High	High	1
FALSE	High	Master Protein	UPI000003680B	status=active	0	132.56	45	25	96	25	615	67	5.67	93.56	25												0	3.84791e+07	2.57527e+07	High	High	1	Met-loss+Acetyl [N-Term]
FALSE	High	Master Protein	UPI0000036559	status=active	0	132.325	75	22	149	22	344	37.2	5.12	151.18	22												0	4.76297e+08	4.76008e+08	High	High	1	Met-loss [N-Term]
FALSE	High	Master Protein	UPI0000036550	status=active	0	131.542	42	21	89	21	540	59.1	4.96	93.24	21												0	1.08911e+08	7.02029e+07	High	High	1
FALSE	High	Master Protein	UPI000003A9D7	status=active	0	131.524	54	22	89	22	484	51.1	5.11	89.33	22												0	5.89114e+07	4.98234e+07	High	High	1	Met-loss [N-Term]; Met-loss+Acetyl [N-Term]
FALSE	High	Master Protein	UPI000003ABB1	status=active	0	131.281	45	20	134	20	477	53.3	5.05	94.16	20												0	1.60059e+08	1.36503e+08	High	High	1	Met-loss [N-Term]
FALSE	High	Master Protein	UPI000003A188	status=active	0	130.243	83	24	169	24	236	25	8.91	158.03	24												0	3.91068e+08	5.51548e+08	High	High	1
FALSE	High	Master Protein	UPI000003ABA3	status=active	0	129.15	48	24	121	24	467	50.9	6	122.31	24												0	1.73091e+08	1.56234e+08	High	High	1	Met-loss [N-Term]
FALSE	High	Master Protein	UPI0000236BEC	status=active	0	127.521	25	30	73	30	1532	171.6	5.57	63.17	30												0	1.443e+07	7.03446e+06	High	High	1
FALSE	High	Master Protein	UPI000003A5AF	status=active	0	126.66	54	23	111	23	481	53.5	4.96	68.02	23												0	6.75565e+07	6.92759e+07	High	High	1
FALSE	High	Master Protein	UPI000003A750	status=active	0	125.851	44	22	96	22	588	64.3	4.84	108.75	22												0	5.13758e+07	5.19855e+07	High	High	1
FALSE	High	Master Protein	UPI000003A99E	status=active	0	125.721	45	24	79	24	476	52.2	5.36	85.33	24												0	5.55343e+07	3.98017e+07	High	High	1
FALSE	High	Master Protein	UPI000003AA2E	status=active	0	125.556	57	26	106	22	455	50	4.89	100.85	26												0	7.62045e+07	8.17959e+07	High	High	1
FALSE	High	Master Protein	UPI00000364E5	status=active	0	125.052	48	23	101	23	520	55.7	5.41	119.03	23												0	8.48036e+07	8.46557e+07	High	High	1
FALSE	High	Master Protein	UPI000003A782	status=active	0	124.962	43	30	80	30	758	81.5	5.63	49.9	30												0	3.16622e+07	2.08199e+07	High	High	1
FALSE	High	Master Protein	UPI000003A19C	status=active	0	124.954	75	18	175	18	155	17.5	10.21	245.25	18												0	8.4579e+08	8.16748e+08	High	High	1
FALSE	High	Master Protein	UPI000003A1BA	status=active	0	124.648	73	19	176	19	191	21.8	7.27	171.57	19												0	3.71682e+08	4.82149e+08	High	High	1	Met-loss [N-Term]
FALSE	High	Master Protein	UPI000003A1AE	status=active	0	123.468	82	15	214	15	92	10.5	10.05	149.09	15												0	7.39849e+08	9.55451e+08	High	High	1
FALSE	High	Master Protein	UPI0000165CF4	status=active	0	121.853	100	17	156	17	70	7.5	4.79	134.83	17												0	5.71078e+08	6.15019e+08	High	High	1	Met-loss [N-Term]
FALSE	High	Master Protein	UPI000003A1CA	status=active	0	120.852	72	13	97	13	148	15.4	10.17	115.11	13												0	4.44261e+08	2.61246e+08	High	High	1	Met-loss [N-Term]; Met-loss+Acetyl [N-Term]
FALSE	High	Master Protein	UPI00001AA8B7	status=active	0	120.743	38	21	74	21	630	65.8	4.56	110.97	21												0	8.08507e+07	8.20954e+07	High	High	1
FALSE	High	Master Protein	UPI000003A232	status=active	0	120.042	52	19	95	19	437	46.7	5.24	119.1	19												0	6.90628e+07	5.28348e+07	High	High	1	Met-loss [N-Term]
FALSE	High	Master Protein	UPI000003655D	status=active	0	119.607	64	20	122	20	405	42.7	4.67	118.65	20												0	3.30603e+08	3.32494e+08	High	High	1
FALSE	High	Master Protein	UPI0000236C5C	status=active	0	118.221	40	25	98	25	700	78.1	5.2	108.97	25												0	5.91954e+07	6.6083e+07	High	High	1
FALSE	High	Master Protein	UPI000003A1C6	status=active	0	118.125	60	22	156	22	178	19.3	9.67	169.36	22												0	5.38809e+08	4.31151e+08	High	High	1	Met-loss [N-Term]
FALSE	High	Master Protein	UPI0003873F49	status=active	0	118.073	58	18	158	18	201	23.3	9.89	206.38	18												0	2.99691e+08	4.79894e+08	High	High	1	Met-loss [N-Term]
FALSE	High	Master Protein	UPI000003A790	status=active	0	117.997	51	22	79	22	547	58.3	8.85	68.79	22												0	2.94992e+07	2.56402e+07	High	High	1
FALSE	High	Master Protein	UPI0000165C10	status=active	0	117.522	44	29	92	29	684	76	5.6	76.32	29												0	3.82148e+07	3.7619e+07	High	High	1
FALSE	High	Master Protein	UPI00000399C0	status=active	0	116.786	63	18	125	18	248	27.2	5.03	168.55	18												0	2.88084e+08	2.2454e+08	High	High	1	Met-loss [N-Term]
FALSE	High	Master Protein	UPI000003A0FE	status=active	0	116.725	39	14	100	14	365	39.5	4.69	107.03	14												0	2.32442e+08	1.07611e+08	High	High	1
FALSE	High	Master Protein	UPI000003A269	status=active	0	116.419	45	20	110	20	543	58.4	4.93	88.07	20												0	1.29338e+08	1.10954e+08	High	High	1	Met-loss+Acetyl [N-Term]
FALSE	High	Master Protein	UPI000003A4F3	status=active	0	116.409	76	15	130	15	147	15.4	4.73	182.07	15												0	1.32077e+09	7.73703e+08	High	High	1	Met-loss [N-Term]
FALSE	High	Master Protein	UPI000003A124	status=active	0	116.309	97	18	120	18	140	14.9	4.92	125.55	18												0	2.69658e+08	1.66632e+08	High	High	1	Met-loss [N-Term]
FALSE	High	Master Protein	UPI0000236C78	status=active	0	116.284	41	20	99	20	494	54.3	5.11	123.23	20												0	9.41679e+07	7.7502e+07	High	High	1
FALSE	High	Master Protein	UPI000003A1D8	status=active	0	116.202	77	18	124	18	122	13.8	10.62	189.13	18												0	6.30597e+08	3.23237e+08	High	High	1
FALSE	High	Master Protein	UPI00000363EF	status=active	0	116.117	51	22	106	22	432	45.6	4.89	164.94	22												0	1.23147e+08	1.50261e+08	High	High	1	Met-loss [N-Term]
FALSE	High	Master Protein	UPI000003A0CC	status=active	0	115.6	73	17	107	17	227	25	7.14	138.15	17												0	1.83692e+08	1.63736e+08	High	High	1
FALSE	High	Master Protein	UPI000003A1B4	status=active	0	115.182	91	16	187	16	92	10.6	9.52	216.9	16												0	1.13163e+09	1.7604e+09	High	High	1	Met-loss [N-Term]; Met-loss+Acetyl [N-Term]
FALSE	High	Master Protein	UPI0000165E43	status=active	0	114.477	37	22	85	22	715	81	5.4	87.6	22												0	4.10344e+07	3.02697e+07	High	High	1	Met-loss [N-Term]; Met-loss+Acetyl [N-Term]
FALSE	High	Master Protein	UPI00000365AB	status=active	0	114.256	46	16	94	16	360	38.3	4.61	112.91	16												0	1.53397e+08	1.31906e+08	High	High	1
FALSE	High	Master Protein	UPI000003AB96	status=active	0	114.256	36	14	124	13	437	48.9	5.38	139.87	14												0	1.58656e+08	1.31073e+08	High	High	1
FALSE	High	Master Protein	UPI000003A7B8	status=active	0	114.069	35	25	68	25	836	94.3	4.7	49.78	25												0	2.98106e+07	2.08028e+07	High	High	1
FALSE	High	Master Protein	UPI000003755F	status=active	0	113.95	31	17	98	17	626	66.8	4.97	90.77	17												0	6.94613e+07	5.87803e+07	High	High	1	Met-loss [N-Term]
FALSE	High	Master Protein	UPI000003A22E	status=active	0	113.477	78	21	104	21	284	30.1	5.82	118.13	21												0	1.5439e+08	1.33925e+08	High	High	1	Met-loss [N-Term]
FALSE	High	Master Protein	UPI0000039FB1	status=active	0	113.301	56	20	90	20	394	42.4	4.87	112.08	20												0	9.27334e+07	9.17351e+07	High	High	1
FALSE	High	Master Protein	UPI0000036671	status=active	0	113.16	63	18	79	18	262	27.2	4.86	103.27	18												0	8.01165e+07	5.28439e+07	High	High	1	Met-loss [N-Term]
FALSE	High	Master Protein	UPI00000366CB	status=active	0	112.5	66	19	91	19	363	38.9	4.93	112.18	19												0	8.79982e+07	7.71507e+07	High	High	1
FALSE	High	Master Protein	UPI000003A1B9	status=active	0	112.259	86	14	122	14	104	11.2	9.85	144.97	14												0	1.31372e+09	1.63456e+09	High	High	1
FALSE	High	Master Protein	UPI0000236C9E	status=active	0	112.212	33	19	94	19	513	54.1	5.06	99.28	19												0	1.01689e+08	7.39777e+07	High	High	1	Met-loss [N-Term]
FALSE	High	Master Protein	UPI000003A99C	status=active	0	111.554	37	23	70	23	706	78.9	4.7	56.44	23												0	2.6233e+07	1.26439e+07	High	High	1
FALSE	High	Master Protein	UPI0000036587	status=active	0	110.89	36	17	97	17	335	35.3	5.25	68.44	17												0	1.0479e+08	9.35719e+07	High	High	1	Met-loss [N-Term]
FALSE	High	Master Protein	UPI000003ABB2	status=active	0	110.671	46	19	75	19	481	52.9	4.78	101.05	19												0	3.41693e+07	3.24012e+07	High	High	1
FALSE	High	Master Protein	UPI000003AB20	status=active	0	110.406	91	17	171	17	95	11	6.76	224.19	17												0	1.55744e+09	1.53108e+09	High	High	1
FALSE	High	Master Protein	UPI000003669B	status=active	0	110.276	44	15	91	15	325	35.7	5.07	145.04	15												0	1.3536e+08	1.65035e+08	High	High	1
FALSE	High	Master Protein	UPI000011D9F0	status=active	0	110.043	43	21	82	21	437	48.7	5.85	80.57	21												0	5.52949e+07	4.82783e+07	High	High	1
FALSE	High	Master Protein	UPI000003657B	status=active	0	109.596	30	16	82	16	420	45.7	6	88.01	16												0	5.53834e+07	6.84686e+07	High	High	1
FALSE	High	Master Protein	UPI000003A488	status=active	0	109.451	38	20	76	20	613	64.6	5.35	63.26	20												0	2.03746e+07	2.26276e+07	High	High	1
FALSE	High	Master Protein	UPI000003A2F9	status=active	0	109.35	67	11	177	11	89	10.1	5.17	231.46	11												0	7.13509e+08	4.39765e+08	High	High	1	Met-loss [N-Term]
FALSE	High	Master Protein	UPI00000363AD	status=active	0	109.319	45	21	102	21	434	46.5	5.69	90.03	21												0	1.09102e+08	1.07748e+08	High	High	1	Met-loss [N-Term]; Met-loss+Acetyl [N-Term]
FALSE	High	Master Protein	UPI000003A7A4	status=active	0	109.039	67	23	83	23	263	29.5	4.72	85.7	23												0	1.01839e+08	7.1915e+07	High	High	1
FALSE	High	Master Protein	UPI000003AB9F	status=active	0	108.889	43	14	77	14	445	46.4	4.93	104.99	14												0	6.65562e+07	5.6321e+07	High	High	1
FALSE	High	Master Protein	UPI000003A1A8	status=active	0	108.524	67	17	134	17	218	23.1	9.73	163.27	17												0	3.74335e+08	4.03609e+08	High	High	1	Met-loss [N-Term]
FALSE	High	Master Protein	UPI00000364F0	status=active	0	108.38	51	18	103	18	374	39.7	5.11	121.46	18												0	6.50803e+07	7.58542e+07	High	High	1
FALSE	High	Master Protein	UPI000003A5F8	status=active	0	108.096	39	28	75	28	760	84.4	6.9	62.07	28												0	3.01827e+07	2.582e+07	High	High	1
FALSE	High	Master Protein	UPI000003A1FD	status=active	0	107.416	100	12	164	12	99	10.8	4.79	217.88	12												0	1.43295e+09	1.90419e+09	High	High	1	Met-loss [N-Term]
FALSE	High	Master Protein	UPI0000036565	status=active	0	107.271	35	18	76	18	579	61.9	5.58	88.73	18												0	6.86968e+07	5.57361e+07	High	High	1	Met-loss [N-Term]
FALSE	High	Master Protein	UPI0000165D48	status=active	0	106.152	29	20	82	20	835	89.4	4.74	103.78	20												0	5.81779e+07	5.43522e+07	High	High	1
FALSE	High	Master Protein	UPI0000036546	status=active	0	105.777	55	16	93	16	328	34.9	4.91	137.56	16												0	1.10724e+08	1.23316e+08	High	High	1	Met-loss+Acetyl [N-Term]
FALSE	High	Master Protein	UPI000003A5D5	status=active	0	105.662	57	23	70	23	447	47.8	5.12	51.81	23												0	5.10003e+07	3.26197e+07	High	High	1
FALSE	High	Master Protein	UPI000003A78D	status=active	0	105.028	78	16	111	16	165	17.8	7.4	116.27	16												0	5.33794e+08	4.9819e+08	High	High	1
FALSE	High	Master Protein	UPI000003655A	status=active	0	105	78	17	93	17	259	27.2	4.87	101.76	17												0	1.93149e+08	1.96097e+08	High	High	1	Met-loss [N-Term]
FALSE	High	Master Protein	UPI00000363CF	status=active	0	104.787	38	19	90	19	478	52.4	4.77	67.48	19												0	7.03975e+07	6.20835e+07	High	High	1	Met-loss [N-Term]
FALSE	High	Master Protein	UPI00000363FE	status=active	0	104.518	47	16	114	16	401	44.1	5.1	101.47	16												0	9.78495e+07	1.06423e+08	High	High	1
FALSE	High	Master Protein	UPI000003668B	status=active	0	104.476	55	15	102	15	368	38.8	4.93	104.76	15												0	1.76065e+08	1.60109e+08	High	High	1	Met-loss [N-Term]
FALSE	High	Master Protein	UPI000003AABA	status=active	0	104.09	42	20	74	20	422	46.4	5	63.49	20												0	6.81081e+07	6.28768e+07	High	High	1
FALSE	High	Master Protein	UPI000003A87C	status=active	0	104.009	34	23	76	23	678	73.8	4.82	79.46	23												0	5.00246e+07	4.58669e+07	High	High	1	Met-loss [N-Term]
FALSE	High	Master Protein	UPI000003A8FC	status=active	0	103.523	45	24	79	24	547	59.2	6.04	74.51	24												0	3.02747e+07	2.48192e+07	High	High	1
FALSE	High	Master Protein	UPI0000036535	status=active	0	103.277	34	25	65	25	811	90.5	5.19	54.04	25												0	2.60074e+07	9.97227e+06	High	High	1	Met-loss [N-Term]
FALSE	High	Master Protein	UPI000003A5F2	status=active	0	102.664	45	22	96	22	429	47.1	5.41	74.17	22												0	5.39353e+07	6.36834e+07	High	High	1
FALSE	High	Master Protein	UPI000003A976	status=active	0	102.622	51	19	64	19	418	44.2	5.16	67.17	19												0	2.41408e+07	2.17698e+07	High	High	1
FALSE	High	Master Protein	UPI00000366B3	status=active	0	102.167	36	21	78	21	642	71.3	4.78	91.41	21												0	5.33546e+07	4.63909e+07	High	High	1
FALSE	High	Master Protein	UPI000003A9A0	status=active	0	101.904	45	15	61	15	421	43.5	4.65	103.45	15												0	6.28181e+07	5.97706e+07	High	High	1
FALSE	High	Master Protein	UPI000003AAA6	status=active	0	101.7	41	18	73	18	516	55.8	4.92	62.36	18												0	2.8657e+07	2.38568e+07	High	High	1	Met-loss [N-Term]
FALSE	High	Master Protein	UPI0000236CBA	status=active	0	101.646	76	14	105	14	255	27.6	4.73	120.67	14												0	1.53936e+08	1.34142e+08	High	High	1
FALSE	High	Master Protein	UPI000003A1B0	status=active	0	101.457	86	13	182	13	120	13	10.46	205.33	13												0	1.20922e+09	1.05605e+09	High	High	1	Met-loss [N-Term]
FALSE	High	Master Protein	UPI000003A9EA	status=active	0	101.341	33	16	75	16	526	58.9	4.87	104.55	16												0	5.68556e+07	5.98272e+07	High	High	1	Met-loss [N-Term]
FALSE	High	Master Protein	UPI000003A34B	status=active	0	100.887	40	23	76	23	549	60.3	5.08	43.76	23												0	2.11004e+07	2.08503e+07	High	High	1	Met-loss [N-Term]
FALSE	High	Master Protein	UPI000003A0A4	status=active	0	100.756	48	19	83	19	421	44.7	4.77	101.66	19												0	9.24441e+07	7.5145e+07	High	High	1
FALSE	High	Master Protein	UPI000003A50D	status=active	0	100.389	52	15	67	15	324	33.5	5.24	60.55	15												0	8.07236e+07	2.7967e+07	High	High	1
FALSE	High	Master Protein	UPI00000364CD	status=active	0	100.214	46	13	80	13	325	35.5	5.94	101.17	13												0	8.31268e+07	9.07928e+07	High	High	1
FALSE	High	Master Protein	UPI0000236C0E	status=active	0	100.183	22	27	71	27	1217	134	6.18	37.89	27												0	6.99275e+07	1.06333e+08	High	High	1	Met-loss [N-Term]
FALSE	High	Master Protein	UPI000003A381	status=active	0	99.638	59	11	97	11	174	18.8	4.56	97.85	11												0	1.07704e+08	5.91282e+07	High	High	1	Met-loss [N-Term]; Met-loss+Acetyl [N-Term]
FALSE	High	Master Protein	UPI000003A44B	status=active	0	99.438	49	19	87	19	358	39.7	4.88	79.2	19												0	4.02543e+07	3.08303e+07	High	High	1
FALSE	High	Master Protein	UPI000003663C	status=active	0	99.349	54	13	75	13	294	30.2	5.47	96.22	13												0	1.4548e+08	3.9014e+07	High	High	1	Met-loss [N-Term]
FALSE	High	Master Protein	UPI000003A1D9	status=active	0	98.723	34	11	111	11	134	14.3	11.53	115.82	11												0	2.46368e+08	1.88146e+08	High	High	1
FALSE	High	Master Protein	UPI000003A28E	status=active	0	97.954	32	25	68	25	962	106.8	5.96	44.43	25												0	1.4283e+07	1.10717e+07	High	High	1	Met-loss [N-Term]
FALSE	High	Master Protein	UPI000003A305	status=active	0	97.79	37	25	65	25	763	85.2	5.95	40.06	25												0	1.6687e+07	1.52514e+07	High	High	1	Met-loss [N-Term]
FALSE	High	Master Protein	UPI0003872F68	status=active	0	97.476	42	23	62	23	618	68.5	6.27	54.04	23												0	1.62504e+07	9.57566e+06	High	High	1	Met-loss [N-Term]
FALSE	High	Master Protein	UPI0000036682	status=active	0	96.954	35	26	71	26	762	83.9	5.81	44.15	26												0	2.82929e+07	1.78659e+07	High	High	1	Met-loss+Acetyl [N-Term]
FALSE	High	Master Protein	UPI000003A6FD	status=active	0	96.803	61	17	106	17	287	30.7	4.61	93.63	17												0	7.28681e+07	7.16595e+07	High	High	1	Met-loss [N-Term]
FALSE	High	Master Protein	UPI000003AAAA	status=active	0	96.668	37	16	84	16	657	70.6	4.96	102.96	16												0	1.50042e+08	9.03498e+07	High	High	1
FALSE	High	Master Protein	UPI000003A1F0	status=active	0	96.49	34	17	76	17	447	46.3	5.12	108.34	17												0	5.32779e+07	5.60392e+07	High	High	1	Met-loss [N-Term]
FALSE	High	Master Protein	UPI00000363E5	status=active	0	96.422	48	15	66	15	340	36.1	5.08	87.21	15												0	3.53232e+07	2.70315e+07	High	High	1
FALSE	High	Master Protein	UPI000003A19B	status=active	0	95.73	73	13	126	13	122	13.4	11.46	129.56	13												0	7.86698e+08	6.73381e+08	High	High	1	Met-loss [N-Term]
FALSE	High	Master Protein	UPI000003A802	status=active	0	95.59	51	20	64	20	462	50.9	5.06	74.37	20												0	3.5523e+07	2.42964e+07	High	High	1	Met-loss [N-Term]
FALSE	High	Master Protein	UPI000003A3AC	status=active	0	95.559	52	18	70	18	361	38.9	4.63	82.88	18												0	4.47197e+07	5.1947e+07	High	High	1	Met-loss [N-Term]
FALSE	High	Master Protein	UPI00038740F5	status=active	0	95.106	72	14	105	14	153	17.6	4.96	161.43	14												0	3.20955e+08	2.00353e+08	High	High	1	Met-loss [N-Term]
FALSE	High	Master Protein	UPI000003A900	status=active	0	95.09	33	17	56	17	647	70	5.24	49.4	17												0	1.57065e+07	8.38211e+06	High	High	1	Met-loss [N-Term]
FALSE	High	Master Protein	UPI0000036855	status=active	0	95.043	40	15	100	15	339	37.5	6.6	101.55	15												0	7.61792e+07	6.32211e+07	High	High	1
FALSE	High	Master Protein	UPI000003A331	status=active	0	94.681	43	21	68	21	571	63.7	6.1	49.54	21												0	2.67508e+07	2.12231e+07	High	High	1	Met-loss+Acetyl [N-Term]
FALSE	High	Master Protein	UPI0000036434	status=active	0	94.543	35	19	89	19	426	46.5	4.98	107.89	19												0	8.64788e+07	7.95318e+07	High	High	1	Met-loss [N-Term]
FALSE	High	Master Protein	UPI0000165D47	status=active	0	94.03	52	19	75	19	345	38.4	5.31	77.49	19												0	5.54077e+07	5.7805e+07	High	High	1	Met-loss [N-Term]
FALSE	High	Master Protein	UPI000003AB1E	status=active	0	93.869	61	14	131	14	150	15.9	9.17	159.21	14												0	5.59753e+08	4.90145e+08	High	High	1
FALSE	High	Master Protein	UPI000003A5AE	status=active	0	93.825	50	17	76	17	392	42.3	5.34	74.03	17												0	7.32669e+07	7.38598e+07	High	High	1
FALSE	High	Master Protein	UPI000003A9C1	status=active	0	93.616	37	20	67	20	460	51	5.24	51.93	20												0	3.98099e+07	4.63675e+07	High	High	1
FALSE	High	Master Protein	UPI000003A814	status=active	0	93.519	41	24	74	24	640	72.3	6.06	39.41	24												0	3.20125e+07	2.18193e+07	High	High	1
FALSE	High	Master Protein	UPI00000365AE	status=active	0	93.443	42	20	91	20	484	51.7	4.84	83.66	20												0	9.01938e+07	7.54791e+07	High	High	1
FALSE	High	Master Protein	UPI000003AB81	status=active	0	93.419	56	17	82	17	317	34.2	4.77	92.55	17												0	4.7184e+07	6.56855e+07	High	High	1	Met-loss [N-Term]
FALSE	High	Master Protein	UPI000003AAB1	status=active	0	93.162	33	19	57	19	656	72.9	6.04	55.3	19												0	2.26115e+07	2.67211e+07	High	High	1	Met-loss [N-Term]
FALSE	High	Master Protein	UPI0000036842	status=active	0	93.097	49	15	72	15	390	42.5	4.97	68.92	15												0	6.99875e+07	5.74139e+07	High	High	1
FALSE	High	Master Protein	UPI000003A1DD	status=active	0	93.053	61	12	127	12	163	17.5	8.78	132.73	12												0	4.46632e+08	2.74984e+08	High	High	1
FALSE	High	Master Protein	UPI0000236C4D	status=active	0	92.707	41	18	67	18	511	55.4	6.98	99.94	18												0	2.75325e+07	3.89386e+07	High	High	1
FALSE	High	Master Protein	UPI000003A11A	status=active	0	92.488	39	21	68	21	474	53.8	6.77	62.71	21												0	3.75123e+07	1.96793e+07	High	High	1
FALSE	High	Master Protein	UPI000003AB2C	status=active	0	92.005	48	15	87	15	363	39.2	4.89	99.01	15												0	7.8944e+07	6.02206e+07	High	High	1
FALSE	High	Master Protein	UPI000003A4F9	status=active	0	91.661	25	23	59	23	949	104.2	6.02	44.94	23												0	1.2227e+08	3.06919e+08	High	High	1
FALSE	High	Master Protein	UPI000003A89F	status=active	0	91.591	78	13	173	13	87	9.5	11.36	196.54	13												0	4.45902e+08	1.00995e+09	High	High	1	Met-loss [N-Term]
FALSE	High	Master Protein	UPI000003A526	status=active	0	91.418	60	13	74	13	187	21.5	6.57	105.4	13												0	1.4619e+08	4.07349e+07	High	High	1
FALSE	High	Master Protein	UPI000003A454	status=active	0	91.132	70	17	81	17	271	28.9	5.57	125.81	17												0	9.58164e+07	1.40827e+08	High	High	1
FALSE	High	Master Protein	UPI000003A032	status=active	0	91.068	38	16	58	16	553	62.2	4.63	51.23	16												0	2.10216e+07	1.38777e+07	High	High	1
FALSE	High	Master Protein	UPI0000036384	status=active	0	90.812	47	17	72	17	301	31.2	4.97	80.05	17												0	6.05229e+07	5.91163e+07	High	High	1
FALSE	High	Master Protein	UPI000003A1B3	status=active	0	90.657	87	13	146	13	76	8.8	7.27	227.77	13												0	1.34026e+09	2.34267e+09	High	High	1	Met-loss [N-Term]
FALSE	High	Master Protein	UPI000003A33F	status=active	0	90.573	47	16	82	16	320	37.6	9.61	106.06	16												0	6.5573e+07	4.70754e+07	High	High	1
FALSE	High	Master Protein	UPI00000364E9	status=active	0	90.318	34	15	70	15	477	50.8	6.87	90.89	15												0	2.47957e+07	2.78796e+07	High	High	1
FALSE	High	Master Protein	UPI000003A473	status=active	0	89.988	34	25	82	25	680	74.7	5	74.67	25												0	3.23706e+07	3.61936e+07	High	High	1	Met-loss [N-Term]
FALSE	High	Master Protein	UPI00000365BE	status=active	0	89.954	67	18	63	18	311	33.5	5.31	72.15	18												0	3.95774e+07	3.08178e+07	High	High	1
FALSE	High	Master Protein	UPI000003A145	status=active	0	89.943	58	17	67	17	309	33	6.33	81.25	17												0	3.00591e+07	2.8901e+07	High	High	1
FALSE	High	Master Protein	UPI00000367F1	status=active	0	89.594	50	12	69	12	252	27.3	5.25	86.05	12												0	5.20085e+07	5.56697e+07	High	High	1	Met-loss [N-Term]; Met-loss+Acetyl [N-Term]
FALSE	High	Master Protein	UPI000003A353	status=active	0	89.423	43	18	71	18	485	50.4	5.14	60.36	18												0	1.23966e+08	1.02e+08	High	High	1	Met-loss [N-Term]
FALSE	High	Master Protein	UPI0000165C15	status=active	0	89.211	37	17	76	17	270	29.4	5.11	72.1	17												0	8.76489e+07	4.99051e+07	High	High	1	Met-loss [N-Term]
FALSE	High	Master Protein	UPI00000363E1	status=active	0	88.901	46	16	78	16	367	40.3	4.82	51.8	16												0	8.11357e+07	7.25257e+07	High	High	1	Met-loss [N-Term]
FALSE	High	Master Protein	UPI0000036625	status=active	0	88.839	59	14	71	14	203	22.7	4.7	77.44	14												0	6.80841e+07	5.55506e+07	High	High	1
FALSE	High	Master Protein	UPI00000367F3	status=active	0	88.786	28	17	73	17	620	67.9	4.79	106.77	17												0	9.60135e+07	9.09179e+07	High	High	1
FALSE	High	Master Protein	UPI000003A89D	status=active	0	88.748	39	19	64	19	615	68.5	5.14	62.22	19												0	2.17701e+07	2.18527e+07	High	High	1
FALSE	High	Master Protein	UPI0000165D21	status=active	0	88.527	30	18	59	18	675	75.6	5.57	74.13	18												0	4.36052e+07	3.35003e+07	High	High	1
FALSE	High	Master Protein	UPI000003A108	status=active	0	88.329	43	18	70	18	438	46.9	5.34	88.41	18												0	5.4965e+07	4.08455e+07	High	High	1
FALSE	High	Master Protein	UPI00000368AF	status=active	0	88.328	70	16	62	16	284	30.7	4.89	59.43	16												0	2.93468e+07	3.83915e+07	High	High	1	Met-loss [N-Term]; Met-loss+Acetyl [N-Term]
FALSE	High	Master Protein	UPI000003A311	status=active	0	88.244	96	13	106	13	54	6.5	10.48	95.04	13												0	5.23363e+08	9.81854e+08	High	High	1	Met-loss [N-Term]
FALSE	High	Master Protein	UPI0000236C84	status=active	0	88.136	49	16	57	16	403	42.6	5.76	60.09	16												0	3.71707e+08	5.69181e+08	High	High	1
FALSE	High	Master Protein	UPI000003A9FE	status=active	0	87.839	72	8	107	8	96	10.3	4.32	191.05	8												0	4.57738e+08	4.49361e+08	High	High	1
FALSE	High	Master Protein	UPI0000165CBB	status=active	0	87.502	11	22	48	22	2100	231.1	5.59	28.71	22												0	7.297e+06	5.33451e+06	High	High	1
FALSE	High	Master Protein	UPI000003A8FB	status=active	0	87.496	36	14	77	14	411	45	4.81	68.54	14												0	4.83108e+07	4.53994e+07	High	High	1	Met-loss [N-Term]
FALSE	High	Master Protein	UPI0000036378	status=active	0	86.524	52	14	93	14	344	36.2	4.94	106.52	14												0	5.44194e+07	6.66503e+07	High	High	1	Met-loss [N-Term]
FALSE	High	Master Protein	UPI000013217B	status=active	0	86.503	47	21	55	19	504	55.4	5.66	43.94	21												0	6.47613e+07	6.33482e+07	High	High	1	Met-loss [N-Term]
FALSE	High	Master Protein	UPI0000236BD6	status=active	0	86.398	72	14	233	14	110	12.5	10.26	194.48	14												0	2.05449e+09	2.61687e+09	High	High	1
FALSE	High	Master Protein	UPI000003A7CB	status=active	0	86.375	41	14	75	14	401	43.9	4.94	94.72	14												0	3.35118e+07	3.68659e+07	High	High	1
FALSE	High	Master Protein	UPI00000363EC	status=active	0	86.345	32	15	92	15	338	36.1	4.68	92.4	15												0	1.29747e+08	1.28508e+08	High	High	1
FALSE	High	Master Protein	UPI000003A42E	status=active	0	85.863	76	13	55	13	179	19.3	4.84	53.59	13												0	3.81317e+07	1.55021e+07	High	High	1	Met-loss [N-Term]
FALSE	High	Master Protein	UPI00000365B9	status=active	0	85.811	52	18	72	18	362	38.5	5.1	79.91	18												0	4.82575e+07	5.10163e+07	High	High	1
FALSE	High	Master Protein	UPI000003A539	status=active	0	85.58	27	18	54	18	763	83.5	5.14	65.74	18												0	2.04101e+07	1.85133e+07	High	High	1
FALSE	High	Master Protein	UPI000003A9C0	status=active	0	85.343	36	13	59	13	313	33.6	9.76	71.86	13												0	3.64725e+07	3.79694e+07	High	High	1
FALSE	High	Master Protein	UPI000003AB6B	status=active	0	85.21	16	24	47	24	1643	183.2	5.19	24.11	24												0	7.06734e+06	5.68542e+06	High	High	1	Met-loss [N-Term]
FALSE	High	Master Protein	UPI000003AAE2	status=active	0	85.098	55	14	86	14	211	23.8	10.42	75.24	14												0	1.44106e+08	2.11989e+08	High	High	1	Met-loss [N-Term]
FALSE	High	Master Protein	UPI00000365A8	status=active	0	84.487	71	14	79	14	258	27	4.73	93.69	14												0	3.23085e+08	2.45213e+08	High	High	1	Met-loss [N-Term]
FALSE	High	Master Protein	UPI0000036885	status=active	0	83.96	63	14	73	14	252	27.6	5.05	74.68	14												0	7.3452e+07	7.81043e+07	High	High	1
FALSE	High	Master Protein	UPI000003A839	status=active	0	83.936	62	12	65	12	239	26.1	5.34	95.22	12												0	6.4857e+07	3.87633e+07	High	High	1
FALSE	High	Master Protein	UPI0003873FAD	status=active	0	83.715	37	15	62	15	427	45.2	5	71.29	15												0	2.93065e+07	2.82808e+07	High	High	1	Met-loss [N-Term]
FALSE	High	Master Protein	UPI0002DE2B83	status=active	0	83.576	31	15	60	15	574	63.5	5.24	47.84	15												0	3.60153e+07	2.3772e+07	High	High	1
FALSE	High	Master Protein	UPI0000236C10	status=active	0	83.375	58	14	65	14	294	33	5.08	39.15	14												0	2.96674e+07	2.84488e+07	High	High	1
FALSE	High	Master Protein	UPI000003A98F	status=active	0	83.224	44	13	87	13	358	37.8	4.86	108.08	13												0	9.16218e+07	1.04112e+08	High	High	1	Met-loss [N-Term]
FALSE	High	Master Protein	UPI0000165C65	status=active	0	82.51	30	20	71	20	668	73.8	4.69	60.12	20												0	4.11805e+07	3.85936e+07	High	High	1
FALSE	High	Master Protein	UPI000003ABAB	status=active	0	82.436	48	16	61	16	376	40.2	5.08	51.5	16												0	3.34097e+07	2.18402e+07	High	High	1
FALSE	High	Master Protein	UPI0000039FE2	status=active	0	82.065	31	15	56	15	490	51.7	4.68	52.76	15												0	3.07846e+07	2.90925e+07	High	High	1	Met-loss [N-Term]
FALSE	High	Master Protein	UPI000003A1C8	status=active	0	82.038	69	13	96	13	211	22.7	10.36	103.97	13												0	3.35798e+08	3.38114e+08	High	High	1
FALSE	High	Master Protein	UPI0000165C1F	status=active	0	81.968	45	19	67	19	469	52.7	5.34	58.37	19												0	2.29142e+07	1.51363e+07	High	High	1
FALSE	High	Master Protein	UPI0000165CF7	status=active	0	81.927	63	14	57	14	184	20.2	4.74	76.06	14												0	3.45728e+07	2.88113e+07	High	High	1	Met-loss [N-Term]
FALSE	High	Master Protein	UPI0000036417	status=active	0	81.906	64	19	73	19	258	27.2	5.14	87.83	19												0	3.5455e+07	5.72049e+07	High	High	1
FALSE	High	Master Protein	UPI000003A746	status=active	0	81.9	70	12	60	12	149	16.5	5.67	97.2	12												0	1.03155e+08	5.07529e+07	High	High	1
FALSE	High	Master Protein	UPI00000364D4	status=active	0	81.67	41	14	61	14	408	44	4.93	55.08	14												0	6.76617e+07	4.65448e+07	High	High	1
FALSE	High	Master Protein	UPI000003A33B	status=active	0	81.512	31	20	70	20	611	67.2	4.96	63.23	20												0	2.42886e+07	2.46956e+07	High	High	1	Met-loss [N-Term]
FALSE	High	Master Protein	UPI00000365EA	status=active	0	81.312	29	17	57	17	612	69.2	5.01	58.08	17												0	2.61226e+07	1.66164e+07	High	High	1
FALSE	High	Master Protein	UPI000311D60A	status=active	0	80.914	56	15	61	15	311	33.6	4.82	47.44	15												0	3.61289e+07	3.50751e+07	High	High	1
FALSE	High	Master Protein	UPI000003A2C2	status=active	0	80.657	23	17	49	17	985	109.1	4.67	49.55	17												0	1.6836e+07	1.05668e+07	High	High	1
FALSE	High	Master Protein	UPI0000039A93	status=active	0	80.471	30	13	67	13	402	42.2	4.74	83.92	13												0	1.34021e+08	3.81173e+07	High	High	1
FALSE	High	Master Protein	UPI00000363B1	status=active	0	80.466	32	11	71	11	376	40	4.83	82.85	11												0	4.91087e+07	4.56615e+07	High	High	1
FALSE	High	Master Protein	UPI000003655B	status=active	0	79.923	26	15	67	15	480	53.2	6.02	76.84	15												0	7.04602e+07	4.97288e+07	High	High	1
FALSE	High	Master Protein	UPI000003687A	status=active	0	79.565	62	20	63	20	309	34.7	6.47	43.3	20												0	2.26035e+07	1.54729e+07	High	High	1
FALSE	High	Master Protein	UPI000003A282	status=active	0	79.449	15	20	38	20	1600	179.1	6.04	23.36	20												0	8.20214e+06	6.0966e+06	High	High	1
FALSE	High	Master Protein	UPI0000165E0E	status=active	0	79.29	26	16	55	16	684	72.2	4.78	61.15	16												0	3.86904e+07	3.93692e+07	High	High	1
FALSE	High	Master Protein	UPI000003A7E8	status=active	0	78.885	41	12	43	12	486	51.1	5.12	60.28	12												0	1.9758e+07	2.2015e+07	High	High	1	Met-loss+Acetyl [N-Term]
FALSE	High	Master Protein	UPI000003A76D	status=active	0	78.742	68	13	81	13	185	20.7	5.15	111.15	13												0	1.26991e+08	1.06361e+08	High	High	1
FALSE	High	Master Protein	UPI000003641D	status=active	0	78.552	38	11	82	11	251	27	4.69	117.2	11												0	8.08123e+07	6.18278e+07	High	High	1
FALSE	High	Master Protein	UPI0000165DF6	status=active	0	78.493	39	19	59	19	521	54.2	4.98	66.09	19												0	8.91987e+07	8.69026e+07	High	High	1	Met-loss [N-Term]
FALSE	High	Master Protein	UPI000003A43C	status=active	0	78.272	42	16	46	16	531	59.3	5.72	50.2	16												0	2.2451e+07	9.62247e+06	High	High	1
FALSE	High	Master Protein	UPI0000165CC7	status=active	0	78.206	26	14	42	14	475	51.5	4.46	61.8	14												0	3.2468e+07	2.70309e+07	High	High	1
FALSE	High	Master Protein	UPI000003AAC6	status=active	0	78.084	66	9	56	9	109	11.8	6.37	64.11	9												0	1.78569e+08	4.99809e+07	High	High	1	Met-loss [N-Term]
FALSE	High	Master Protein	UPI0000165EAC	status=active	0	77.989	38	16	57	16	379	40.6	5.54	78.52	16												0	2.72347e+07	2.63388e+07	High	High	1
FALSE	High	Master Protein	UPI000003A295	status=active	0	77.988	34	15	58	15	458	48.8	4.69	58.18	15												0	3.4389e+07	3.68739e+07	High	High	1
FALSE	High	Master Protein	UPI000003A329	status=active	0	77.921	42	20	70	20	610	67.6	4.96	39.7	20												0	7.50178e+07	6.17994e+07	High	High	1	Met-loss [N-Term]
FALSE	High	Master Protein	UPI0000039C15	status=active	0	77.825	48	15	71	15	343	37.1	5.77	115.13	15												0	8.44851e+07	7.4373e+07	High	High	1
FALSE	High	Master Protein	UPI000003A5A7	status=active	0	77.551	40	18	67	18	543	58.8	5.33	68.3	18												0	2.89167e+07	3.94088e+07	High	High	1
FALSE	High	Master Protein	UPI000003ABAA	status=active	0	77.502	29	9	72	9	295	31.6	4.25	102.12	9												0	1.15258e+08	5.27117e+07	High	High	1
FALSE	High	Master Protein	UPI000003A38F	status=active	0	77.323	36	14	68	14	293	31.6	8.19	102.81	14												0	2.94412e+07	2.92878e+07	High	High	1	Met-loss [N-Term]
FALSE	High	Master Protein	UPI000003A8B1	status=active	0	77.264	68	12	124	12	88	9.4	10.62	191.14	12												0	1.11579e+09	1.64488e+09	High	High	1
FALSE	High	Master Protein	UPI000003656F	status=active	0	77.2	32	13	70	13	469	49.5	5.95	70.84	13												0	3.62776e+07	4.40223e+07	High	High	1
FALSE	High	Master Protein	UPI000011DA47	status=active	0	77.177	42	19	67	19	514	57.5	5.07	55.55	19												0	2.77152e+07	2.95199e+07	High	High	1	Met-loss [N-Term]
FALSE	High	Master Protein	UPI0000036560	status=active	0	77.133	37	20	54	20	619	67.5	5.19	44.69	20												0	1.6754e+07	1.56674e+07	High	High	1
FALSE	High	Master Protein	UPI0000236BD8	status=active	0	77.054	80	11	105	11	130	14	9.6	83.99	11												0	3.82598e+08	2.39735e+08	High	High	1	Met-loss [N-Term]
FALSE	High	Master Protein	UPI000387422C	status=active	0	76.763	40	16	61	16	358	39.3	4.81	58.39	16												0	3.51173e+07	2.59661e+07	High	High	1	Met-loss [N-Term]
FALSE	High	Master Protein	UPI000003A495	status=active	0	76.576	34	21	61	21	605	67.1	4.98	46.25	21												0	2.27335e+07	1.99422e+07	High	High	1
FALSE	High	Master Protein	UPI00000364C3	status=active	0	76.571	64	17	60	17	305	33.6	5.02	49.05	17												0	4.09119e+07	4.66912e+07	High	High	1	Met-loss [N-Term]
FALSE	High	Master Protein	UPI0000165D72	status=active	0	76.402	39	13	49	13	399	44.4	4.89	43.21	13												0	2.52885e+07	2.52196e+07	High	High	1
FALSE	High	Master Protein	UPI0000236B97	status=active	0	76.382	70	8	133	8	174	18.5	4.89	161.45	8												0	5.93576e+08	2.98824e+08	High	High	1
FALSE	High	Master Protein	UPI000003A5DC	status=active	0	76.283	60	15	105	15	187	20.6	5.3	69.09	15												0	1.85146e+08	1.43616e+08	High	High	1	Met-loss [N-Term]
FALSE	High	Master Protein	UPI000003A262	status=active	0	76.275	47	12	54	12	301	33.5	4.74	65.7	12												0	3.84314e+07	5.75281e+07	High	High	1
FALSE	High	Master Protein	UPI000003A0F5	status=active	0	76.095	43	16	51	16	453	49.1	5.14	72.51	16												0	3.18766e+07	2.6546e+07	High	High	1
FALSE	High	Master Protein	UPI0000236CA2	status=active	0	75.869	33	18	52	18	605	67.4	4.96	49.32	18												0	2.61483e+07	3.21127e+07	High	High	1	Met-loss [N-Term]
FALSE	High	Master Protein	UPI0000165DE5	status=active	0	75.377	17	19	56	19	1124	122.7	4.94	36	19												0	1.72127e+07	1.08221e+07	High	High	1
FALSE	High	Master Protein	UPI000003A30F	status=active	0	75.356	73	11	212	11	83	9.7	11.68	345.06	11												0	1.04759e+09	2.17535e+09	High	High	1
FALSE	High	Master Protein	UPI000003ABA1	status=active	0	75.153	61	11	61	11	172	18.7	9.17	83.5	11												0	5.22976e+07	2.95221e+07	High	High	1
FALSE	High	Master Protein	UPI000003A98D	status=active	0	75.039	47	14	45	14	367	39.4	5.19	51.05	14												0	1.8398e+07	1.65816e+07	High	High	1	Met-loss [N-Term]
FALSE	High	Master Protein	UPI000003A1EF	status=active	0	74.931	46	13	101	13	182	19.7	9.26	119.03	13												0	3.37358e+08	2.91929e+08	High	High	1
FALSE	High	Master Protein	UPI000003A9A7	status=active	0	74.855	53	13	59	12	235	26.3	4.84	46.57	13												0	2.86581e+07	2.28901e+07	High	High	1
FALSE	High	Master Protein	UPI000003AB9E	status=active	0	74.749	40	11	45	11	445	47.4	4.81	50.95	11												0	2.94046e+07	2.67841e+07	High	High	1	Met-loss [N-Term]
FALSE	High	Master Protein	UPI000003A871	status=active	0	74.575	30	13	54	13	382	40.6	5.64	48.62	13												0	2.054e+07	2.09899e+07	High	High	1	Met-loss [N-Term]
FALSE	High	Master Protein	UPI000003A74C	status=active	0	73.741	29	11	52	11	534	57.7	4.11	75.31	11												0	1.44176e+08	6.07699e+07	High	High	1
FALSE	High	Master Protein	UPI0003873518	status=active	0	73.26	36	13	64	13	454	49.7	4.82	67.1	13												0	2.62878e+07	2.03743e+07	High	High	1	Met-loss [N-Term]
FALSE	High	Master Protein	UPI000003A97B	status=active	0	73.135	99	13	70	13	96	10.6	6.79	40.69	13												0	1.61714e+08	1.88439e+08	High	High	1	Met-loss [N-Term]
FALSE	High	Master Protein	UPI000003A8EF	status=active	0	73.037	61	10	63	10	157	17	5.21	100.64	10												0	2.00224e+08	1.10131e+08	High	High	1
FALSE	High	Master Protein	UPI000003A8E4	status=active	0	72.944	36	16	67	16	449	49.7	4.49	51.86	16												0	1.60265e+08	9.7848e+07	High	High	1
FALSE	High	Master Protein	UPI000003A9F6	status=active	0	72.772	63	14	58	14	158	17.9	4.84	39.89	14												0	7.68863e+07	2.27283e+07	High	High	1	Met-loss [N-Term]
FALSE	High	Master Protein	UPI000003AA10	status=active	0	72.328	27	15	48	15	457	48.5	4.53	29.23	15												0	4.28838e+07	1.81599e+07	High	High	1	Met-loss [N-Term]
FALSE	High	Master Protein	UPI00000365E0	status=active	0	72.272	25	15	53	15	731	82.5	5.15	42.19	15												0	3.44937e+07	2.09284e+07	High	High	1	Met-loss [N-Term]
FALSE	High	Master Protein	UPI000003A027	status=active	0	72.239	31	15	45	15	647	69.8	4.55	42.77	15												0	1.13423e+07	8.9388e+06	High	High	1
FALSE	High	Master Protein	UPI0000036425	status=active	0	72.218	43	16	46	16	518	56.3	4.98	34.59	16												0	9.96627e+06	6.80303e+06	High	High	1	Met-loss [N-Term]
FALSE	High	Master Protein	UPI000003A267	status=active	0	71.825	100	8	67	8	82	8.9	4.96	89.81	8												0	2.09753e+08	3.49291e+08	High	High	1
FALSE	High	Master Protein	UPI000011DA3B	status=active	0	71.809	45	16	61	16	320	35.7	9.47	65.89	16												0	2.55272e+07	3.06169e+07	High	High	1
FALSE	High	Master Protein	UPI000003A961	status=active	0	71.769	39	12	45	12	340	35.8	5.5	62.04	12												0	4.76389e+07	2.87551e+07	High	High	1
FALSE	High	Master Protein	UPI000003A9FD	status=active	0	71.522	45	15	63	15	411	43.8	4.83	43.8	15												0	2.13951e+07	2.13757e+07	High	High	1	Met-loss [N-Term]
FALSE	High	Master Protein	UPI000003A714	status=active	0	71.453	19	22	56	22	1302	145.3	6.28	15.47	22												0	7.14454e+06	6.80402e+06	High	High	1
FALSE	High	Master Protein	UPI000003A566	status=active	0	71.082	23	18	39	18	929	103.7	6.4	27.53	18												0	2.13163e+07	1.83209e+07	High	High	1
FALSE	High	Master Protein	UPI000003A3CB	status=active	0	70.82	45	11	58	11	254	26.6	4.96	71.02	11												0	8.33688e+07	8.66233e+07	High	High	1
FALSE	High	Master Protein	UPI00038736DA	status=active	0	70.548	74	12	78	12	129	14.6	6.58	79.73	12												0	8.98709e+07	5.41414e+07	High	High	1
FALSE	High	Master Protein	UPI000003AAAD	status=active	0	70.25	37	10	79	10	341	37.2	5.67	96.97	10												0	2.55165e+08	1.8559e+08	High	High	1
FALSE	High	Master Protein	UPI000003A00A	status=active	0	70.153	18	16	40	16	925	103	4.51	32.57	16												0	1.19566e+07	6.08483e+06	High	High	1
FALSE	High	Master Protein	UPI0000165DC3	status=active	0	70.118	57	12	59	12	250	26.7	5.07	49.43	12												0	8.82661e+07	6.72885e+07	High	High	1	Met-loss [N-Term]
FALSE	High	Master Protein	UPI000003A94C	status=active	0	70.102	37	14	56	14	446	48	5.38	59.84	14												0	2.16121e+07	2.2939e+07	High	High	1	Met-loss [N-Term]
FALSE	High	Master Protein	UPI000003A151	status=active	0	70.079	45	12	46	12	302	32	5.16	53.95	12												0	2.10624e+07	2.02654e+07	High	High	1
FALSE	High	Master Protein	UPI00000365CB	status=active	0	69.938	52	12	61	12	295	31.1	5.03	64.59	12												0	4.76181e+07	4.31433e+07	High	High	1
FALSE	High	Master Protein	UPI000003A135	status=active	0	69.55	39	11	95	11	319	33.6	4.32	105.2	11												0	1.82942e+08	1.62596e+08	High	High	1
FALSE	High	Master Protein	UPI000003A1F5	status=active	0	69.531	69	14	47	14	285	30	7.28	40.16	14												0	3.91288e+07	3.1749e+07	High	High	1
FALSE	High	Master Protein	UPI000003A24A	status=active	0	69.513	39	15	58	15	345	37.8	5.29	52.41	15												0	4.94951e+07	1.00729e+08	High	High	1	Met-loss [N-Term]; Met-loss+Acetyl [N-Term]
FALSE	High	Master Protein	UPI0000165D66	status=active	0	69.511	37	14	53	14	462	47.7	5.03	61.95	14												0	2.58779e+07	2.61077e+07	High	High	1
FALSE	High	Master Protein	UPI000003A1C7	status=active	0	69.262	72	13	108	13	134	14.7	11.09	150.74	13												0	9.22998e+08	8.50959e+08	High	High	1
FALSE	High	Master Protein	UPI00000364F6	status=active	0	69.238	67	13	61	13	184	19.4	5.63	77.27	13												0	9.54159e+07	7.28e+07	High	High	1	Met-loss [N-Term]
FALSE	High	Master Protein	UPI000003A27E	status=active	0	69.232	33	10	46	10	424	45	4.03	48.95	10												0	6.00677e+07	1.92674e+07	High	High	1
FALSE	High	Master Protein	UPI000003A4FE	status=active	0	68.959	54	11	61	11	189	21.7	10.02	86.28	11												0	5.65499e+07	5.74645e+07	High	High	1
FALSE	High	Master Protein	UPI000387453E	status=active	0	68.731	20	19	52	19	846	94.6	5.06	19.84	19												0	1.27811e+07	1.17092e+07	High	High	1
FALSE	High	Master Protein	UPI0000036788	status=active	0	68.621	55	14	48	14	319	34.8	5	34.09	14												0	1.12416e+07	9.95052e+06	High	High	1
FALSE	High	Master Protein	UPI0000165E7F	status=active	0	68.601	43	18	48	18	466	50.8	4.72	37.9	18												0	1.32169e+07	1.25031e+07	High	High	1
FALSE	High	Master Protein	UPI000003A5D4	status=active	0	68.189	32	11	41	11	393	42.1	5	44.29	11												0	5.51003e+07	3.34612e+07	High	High	1
FALSE	High	Master Protein	UPI000003A997	status=active	0	68.173	95	10	99	10	81	8.7	4.97	128.3	10												0	4.9215e+08	6.66786e+08	High	High	1	Met-loss [N-Term]
FALSE	High	Master Protein	UPI00000363F9	status=active	0	68.092	41	11	48	11	388	39.7	4.48	44.66	11												0	2.08066e+07	1.99641e+07	High	High	1
FALSE	High	Master Protein	UPI000003A92F	status=active	0	68.042	68	10	75	10	91	10.1	9.86	91.63	10												0	2.81142e+08	2.87149e+08	High	High	1	Met-loss [N-Term]
FALSE	High	Master Protein	UPI000011D9F1	status=active	0	67.793	38	15	38	15	433	46.4	4.72	39.55	15												0	7.17894e+07	7.77746e+07	High	High	1
FALSE	High	Master Protein	UPI0000036644	status=active	0	67.673	33	14	56	14	432	47.2	5.06	70.41	14												0	2.99028e+07	2.2124e+07	High	High	1
FALSE	High	Master Protein	UPI0000036783	status=active	0	67.453	73	9	98	9	124	13.4	4.32	70.65	9												0	4.95646e+08	2.70923e+08	High	High	1
FALSE	High	Master Protein	UPI0000165CC3	status=active	0	67.404	19	18	40	18	1070	118.6	5.26	21.76	18												0	6.96602e+06	5.38483e+06	High	High	1
FALSE	High	Master Protein	UPI000003A4F2	status=active	0	67.05	28	17	39	17	699	78.6	4.97	28.82	17												0	2.68315e+07	1.39078e+07	High	High	1
FALSE	High	Master Protein	UPI0000165D4F	status=active	0	67.046	31	17	65	17	543	60.4	4.93	64.73	17												0	2.41213e+07	2.8955e+07	High	High	1
FALSE	High	Master Protein	UPI000003ABB7	status=active	0	66.799	32	11	41	11	320	35.2	5.52	42.66	11												0	5.04375e+07	5.07917e+07	High	High	1
FALSE	High	Master Protein	UPI000003A57F	status=active	0	66.783	37	13	47	13	371	39.5	7.61	54.69	13												0	2.12833e+07	2.44195e+07	High	High	1
FALSE	High	Master Protein	UPI000003A909	status=active	0	66.724	73	10	59	10	155	17.4	5.08	85.94	10												0	1.25192e+08	9.42322e+07	High	High	1	Met-loss [N-Term]
FALSE	High	Master Protein	UPI0000036543	status=active	0	66.641	28	10	64	10	249	26.6	5.63	62.61	10												0	4.50986e+07	3.40582e+07	High	High	1
FALSE	High	Master Protein	UPI000003A3FC	status=active	0	66.531	35	13	57	13	405	43.8	5.47	52.61	13												0	2.19136e+07	1.32455e+07	High	High	1
FALSE	High	Master Protein	UPI000003A04D	status=active	0	66.445	38	11	47	11	337	36.4	4.96	64.93	11												0	2.05459e+07	2.79324e+07	High	High	1
FALSE	High	Master Protein	UPI0000236CB6	status=active	0	66.377	27	14	39	14	604	70	5.05	30.5	14												0	1.29928e+07	8.59101e+06	High	High	1
FALSE	High	Master Protein	UPI000003A2B2	status=active	0	66.293	76	6	114	6	75	8	5.06	167.73	6												0	9.00491e+08	1.29658e+09	High	High	1
FALSE	High	Master Protein	UPI000003A312	status=active	0	66.011	69	9	144	9	78	8.8	11.6	236.36	9												0	7.93902e+08	1.23251e+09	High	High	1
FALSE	High	Master Protein	UPI000003A1EE	status=active	0	65.812	59	8	110	8	147	16.3	9.42	84.05	8												0	2.08346e+08	1.19157e+08	High	High	1
FALSE	High	Master Protein	UPI00000364BE	status=active	0	65.344	25	11	53	11	488	53	6.06	47.42	11												0	2.8546e+07	1.95444e+07	High	High	1
FALSE	High	Master Protein	UPI000003AB4C	status=active	0	65.281	37	15	43	15	474	50.4	5.31	37.02	15												0	1.32927e+07	1.0075e+07	High	High	1	Met-loss [N-Term]
FALSE	High	Master Protein	UPI000003A1B8	status=active	0	65.192	75	11	113	11	122	13.3	9.92	91.47	11												0	4.29312e+08	4.11187e+08	High	High	1
FALSE	High	Master Protein	UPI000003A5C4	status=active	0	65.016	48	11	46	11	341	36	6.4	52.64	11												0	1.55521e+07	1.54801e+07	High	High	1	Met-loss [N-Term]; Met-loss+Acetyl [N-Term]
FALSE	High	Master Protein	UPI000003A978	status=active	0	64.968	38	11	45	11	281	30.8	8.82	58.82	11												0	1.49758e+07	1.66779e+07	High	High	1
FALSE	High	Master Protein	UPI000003A512	status=active	0	64.673	27	13	54	13	477	51	5.22	52.53	13												0	2.11893e+07	1.86602e+07	High	High	1
FALSE	High	Master Protein	UPI0000036829	status=active	0	64.627	40	12	44	12	332	36.6	5.03	46.22	12												0	2.39451e+07	9.08991e+06	High	High	1	Met-loss [N-Term]
FALSE	High	Master Protein	UPI000003A517	status=active	0	64.289	31	12	50	12	420	46.4	5.15	46.43	12												0	2.06555e+07	1.99481e+07	High	High	1	Met-loss [N-Term]
FALSE	High	Master Protein	UPI0000036399	status=active	0	63.74	21	16	34	16	1045	116.3	6.34	13.56	16												0	5.80563e+06	2.54386e+06	High	High	1
FALSE	High	Master Protein	UPI000003A428	status=active	0	63.683	22	18	41	18	876	96.1	5.03	14.83	18												0	4.22601e+06	3.57645e+06	High	High	1
FALSE	High	Master Protein	UPI000003A15E	status=active	0	63.464	40	9	46	9	339	36.8	4.87	74.41	9												0	2.01295e+07	1.89112e+07	High	High	1	Met-loss [N-Term]
FALSE	High	Master Protein	UPI0000236C43	status=active	0	63.377	41	17	48	17	482	53.8	5.74	25.51	17												0	1.26341e+07	1.14297e+07	High	High	1
FALSE	High	Master Protein	UPI000003A956	status=active	0	63.307	52	13	49	13	250	27.2	5.08	57.53	13												0	3.6138e+07	4.4772e+07	High	High	1
FALSE	High	Master Protein	UPI0000036533	status=active	0	63.302	63	14	50	14	256	28.1	5.44	44.97	14												0	3.31977e+07	3.17036e+07	High	High	1	Met-loss [N-Term]
FALSE	High	Master Protein	UPI000003A830	status=active	0	63.204	57	12	43	12	215	24.1	4.84	76.87	12												0	5.56348e+07	5.75662e+07	High	High	1	Met-loss [N-Term]
FALSE	High	Master Protein	UPI0000036591	status=active	0	63.172	33	15	45	15	562	61.5	6.29	22.31	15												0	9.14417e+06	6.16424e+06	High	High	1
FALSE	High	Master Protein	P04264	Keratin, type II cytoskeletal 1 OS=Homo sapiens GN=KRT1 PE=1 SV=6	0	63.158	24	15	31	13	644	66	8.12	24.79	15	cell death;defense response;metabolic process;regulation of biological process;response to stimulus;transport	cytoskeleton;cytosol;extracellular;membrane;nucleus	catalytic activity;motor activity;protein binding;receptor activity;structural molecule activity	Pf00038, Pf01576, Pf05103, Pf05957, Pf12128, Pf13166, Pf13514	3848	ENSG00000167768.4	KRT1	12	Formation of the cornified envelope; Neutrophil degranulation		Corticotropin-releasing hormone signaling pathway	7	4.38353e+06	2.86809e+06	High	High	1
FALSE	High	Master Protein	UPI000003A76E	status=active	0	63.153	58	13	49	13	243	26.2	5.22	52.62	13												0	1.26948e+08	1.04472e+08	High	High	1	Met-loss+Acetyl [N-Term]
FALSE	High	Master Protein	UPI000003A58B	status=active	0	63.066	39	12	49	12	363	39.2	7.21	46.27	12												0	1.52498e+07	1.25941e+07	High	High	1	Met-loss [N-Term]
FALSE	High	Master Protein	UPI000003A118	status=active	0	62.524	38	12	47	11	307	33	5.08	44.35	12												0	1.71046e+07	2.17571e+07	High	High	1	Met-loss+Acetyl [N-Term]
FALSE	High	Master Protein	UPI000003646E	status=active	0	62.44	44	10	52	10	277	30.4	4.96	60.03	10												0	4.16537e+07	4.25813e+07	High	High	1	Met-loss [N-Term]
FALSE	High	Master Protein	UPI000003A8B2	status=active	0	62.383	70	11	66	11	101	10.9	9.73	34.68	11												0	4.5405e+08	3.89955e+08	High	High	1
FALSE	High	Master Protein	UPI000003647D	status=active	0	62.102	41	12	45	12	421	45.8	5.48	52.75	12												0	2.019e+07	2.07876e+07	High	High	1	Met-loss [N-Term]
FALSE	High	Master Protein	UPI000003A7C8	status=active	0	62.086	30	13	48	13	436	46.5	5.15	75.1	13												0	1.3126e+07	2.16689e+07	High	High	1	Met-loss [N-Term]
FALSE	High	Master Protein	UPI00000365B8	status=active	0	62.073	49	15	48	15	387	42.9	5.06	47.51	15												0	4.77752e+07	3.69066e+07	High	High	1
FALSE	High	Master Protein	UPI000003A114	status=active	0	62.038	50	14	47	14	274	31.4	9.47	63.5	14												0	1.92952e+07	1.46312e+07	High	High	1
FALSE	High	Master Protein	UPI00000365B0	status=active	0	61.888	34	14	42	14	401	46.2	5.02	39.03	14												0	6.9533e+07	1.04793e+08	High	High	1
FALSE	High	Master Protein	UPI0000036413	status=active	0	61.512	45	12	62	12	246	26.6	4.6	71.39	12												0	1.75766e+08	2.10277e+08	High	High	1
FALSE	High	Master Protein	UPI00000364A6	status=active	0	61.5	48	14	39	14	370	40.6	5.1	26.29	14												0	1.87391e+07	1.30399e+07	High	High	1
FALSE	High	Master Protein	UPI0000036711	status=active	0	61.224	47	12	38	12	278	31.1	5.94	40.3	12												0	1.54227e+07	1.8711e+07	High	High	1	Met-loss [N-Term]
FALSE	High	Master Protein	UPI000003680D	status=active	0	61.218	32	15	33	15	575	63.7	5.22	21.49	15												0	1.18255e+07	6.90848e+06	High	High	1
FALSE	High	Master Protein	UPI0000236C95	status=active	0	60.999	18	18	50	18	1188	131.6	5.19	13.06	18												0	1.12394e+07	6.34627e+06	High	High	1
FALSE	High	Master Protein	UPI000003A3E2	status=active	0	60.986	55	7	67	7	165	17.5	4.53	95.87	7												0	3.0651e+08	1.69191e+08	High	High	1
FALSE	High	Master Protein	UPI000003653C	status=active	0	60.972	43	8	49	8	235	24.5	4.61	70.86	8												0	2.83e+07	2.8846e+07	High	High	1
FALSE	High	Master Protein	UPI000003AA95	status=active	0	60.874	51	8	50	8	148	16	5.27	65.79	8												0	5.20359e+07	3.76414e+07	High	High	1	Met-loss [N-Term]
FALSE	High	Master Protein	UPI000003A063	status=active	0	60.826	28	15	49	15	495	55.8	6.54	23.31	15												0	1.90519e+07	1.22589e+07	High	High	1	Met-loss [N-Term]
FALSE	High	Master Protein	UPI000003664E	status=active	0	60.698	39	14	46	14	457	49.2	4.89	52.35	14												0	2.57097e+07	2.92417e+07	High	High	1	Met-loss [N-Term]
FALSE	High	Master Protein	UPI000003AB2F	status=active	0	60.588	65	10	50	10	165	18.3	4.81	70.8	10												0	8.14785e+07	5.97215e+07	High	High	1	Met-loss [N-Term]
FALSE	High	Master Protein	UPI0000165CDC	status=active	0	60.427	45	13	46	12	315	33.6	5.01	26.81	13												0	2.32482e+07	3.96171e+07	High	High	1	Met-loss [N-Term]; Met-loss+Acetyl [N-Term]
FALSE	High	Master Protein	UPI000003AB29	status=active	0	60.232	63	6	48	6	107	11.4	5.22	108.36	6												0	3.24715e+08	1.72501e+08	High	High	1	Met-loss [N-Term]
FALSE	High	Master Protein	UPI0000036BA4	status=active	0	59.702	16	11	33	11	688	70.5	5.47	34.58	11												0	1.10289e+07	5.68997e+06	High	High	1	Met-loss [N-Term]
FALSE	High	Master Protein	UPI00000364ED	status=active	0	59.625	37	15	43	15	430	46.7	5.44	26.47	15												0	1.87767e+07	1.4645e+07	High	High	1	Met-loss [N-Term]
FALSE	High	Master Protein	UPI000003AA59	status=active	0	59.523	33	15	58	15	395	41	7.36	50.81	15												0	1.36817e+07	2.5267e+07	High	High	1
FALSE	High	Master Protein	UPI000003A477	status=active	0	59.332	35	11	50	11	283	31.2	5.14	51.89	11												0	1.84692e+07	1.75896e+07	High	High	1
FALSE	High	Master Protein	UPI0000165DE7	status=active	0	59.17	65	9	55	9	132	14.8	4.55	64.49	9												0	1.70877e+08	7.27896e+07	High	High	1
FALSE	High	Master Protein	UPI000003AA0C	status=active	0	59.153	23	18	38	18	933	104.1	5.4	15.45	18												0	5.44631e+06	2.29217e+06	High	High	1
FALSE	High	Master Protein	UPI000003A73F	status=active	0	59.137	79	12	116	12	89	10.3	10.33	160.18	12												0	6.64333e+08	1.1152e+09	High	High	1
FALSE	High	Master Protein	UPI00000365C4	status=active	0	59.004	45	14	46	14	335	36.2	4.91	26.59	14												0	2.44425e+07	1.90034e+07	High	High	1
FALSE	High	Master Protein	UPI000003665C	status=active	0	58.933	59	8	37	8	136	14.4	4.45	40.86	8												0	4.19834e+07	1.58378e+07	High	High	1
FALSE	High	Master Protein	UPI0000036578	status=active	0	58.79	39	12	46	12	314	34.4	5.26	45.42	12												0	4.11187e+07	3.05803e+07	High	High	1
FALSE	High	Master Protein	P35527	Keratin, type I cytoskeletal 9 OS=Homo sapiens GN=KRT9 PE=1 SV=3	0	58.778	27	13	37	13	623	62	5.24	35.37	13	cell death;cell organization and biogenesis	cytosol;membrane;nucleus	structural molecule activity	Pf00038, Pf13166	3857	ENSG00000171403.9	KRT9	17	Formation of the cornified envelope			3	7.73643e+06	7.04804e+06	High	High	1
FALSE	High	Master Protein	UPI00000365F5	status=active	0	58.753	31	17	36	17	636	67.8	4.88	10.59	17												0	1.26076e+07	1.14346e+07	High	High	1	Met-loss [N-Term]
FALSE	High	Master Protein	UPI000003AA0B	status=active	0	58.688	22	15	46	15	818	91.8	4.63	16.41	15												0	8.95801e+06	7.09521e+06	High	High	1	Met-loss [N-Term]
FALSE	High	Master Protein	UPI00038740E7	status=active	0	58.685	27	14	43	14	576	60.6	4.39	50.92	14												0	2.1301e+07	1.66047e+07	High	High	1
FALSE	High	Master Protein	UPI000003A833	status=active	0	58.613	100	8	80	8	60	6.8	4.92	36.88	8												0	2.60197e+08	2.92925e+08	High	High	1	Met-loss [N-Term]
FALSE	High	Master Protein	UPI000003A45C	status=active	0	58.531	28	9	40	9	307	32.3	4.49	57.36	9												0	1.52047e+07	1.47096e+07	High	High	1	Met-loss+Acetyl [N-Term]
FALSE	High	Master Protein	UPI000003A1B2	status=active	0	58.465	67	7	67	7	138	15.7	10.99	99.44	7												0	1.20318e+08	1.59066e+08	High	High	1
FALSE	High	Master Protein	UPI000003A24D	status=active	0	58.361	33	11	32	11	409	45.3	4.68	42.87	11												0	1.83738e+07	1.54381e+07	High	High	1
FALSE	High	Master Protein	UPI000003A55B	status=active	0	58.325	56	7	46	7	132	15.2	5.2	41.14	7												0	6.44708e+07	2.57203e+07	High	High	1
FALSE	High	Master Protein	UPI000003AB2E	status=active	0	58.323	35	15	38	15	495	55	5.48	23.98	15												0	1.22119e+07	1.14683e+07	High	High	1
FALSE	High	Master Protein	UPI0000236CB2	status=active	0	58.313	45	12	43	12	339	37.6	7.71	39.29	12												0	1.31502e+07	1.41817e+07	High	High	1
FALSE	High	Master Protein	UPI000003A5CA	status=active	0	58.282	42	13	42	13	422	45.8	5.1	27.13	13												0	9.66458e+06	1.10718e+07	High	High	1
FALSE	High	Master Protein	UPI000231AED4	status=active	0	58.249	32	10	50	10	304	33.3	5.11	57.92	10												0	4.49151e+07	4.4885e+07	High	High	1
FALSE	High	Master Protein	UPI000003673E	status=active	0	58.055	54	11	69	11	162	18.1	4.55	80.82	11												0	2.83235e+08	1.92994e+08	High	High	1
FALSE	High	Master Protein	UPI000003A0BE	status=active	0	58.008	24	12	41	12	795	82.9	4.53	36.49	12												0	8.83955e+06	1.02455e+07	High	High	1
FALSE	High	Master Protein	UPI000003A86A	status=active	0	57.933	49	14	47	14	305	33.4	6.64	28.81	14												0	1.8996e+07	2.81511e+07	High	High	1	Met-loss [N-Term]
FALSE	High	Master Protein	UPI0000036386	status=active	0	57.834	31	9	41	9	391	41.2	5.15	45.73	9												0	1.39518e+07	1.25666e+07	High	High	1
FALSE	High	Master Protein	UPI000003AADC	status=active	0	57.755	64	9	47	9	200	22.1	5.35	48.93	9												0	1.55748e+08	5.44814e+07	High	High	1	Met-loss [N-Term]
FALSE	High	Master Protein	UPI0000165E4C	status=active	0	57.679	28	12	48	12	515	55.1	5.11	40.81	12												0	1.78284e+07	1.55109e+07	High	High	1
FALSE	High	Master Protein	UPI000003A4BF	status=active	0	57.663	56	13	33	13	332	34.7	5.41	30.5	13												0	6.82282e+06	1.16059e+07	High	High	1
FALSE	High	Master Protein	UPI000003A7EF	status=active	0	57.651	37	16	49	16	514	53.2	5.43	30.83	16												0	1.00115e+07	1.12676e+07	High	High	1
FALSE	High	Master Protein	UPI00000364A5	status=active	0	57.647	29	13	50	13	434	45.6	5.54	55.84	13												0	2.96689e+07	3.04404e+07	High	High	1
FALSE	High	Master Protein	UPI0002FF6872	status=active	0	57.346	37	14	38	14	508	55.5	6.04	26.97	14												0	9.70752e+06	6.79034e+06	High	High	1	Met-loss [N-Term]
FALSE	High	Master Protein	UPI0000236CE0	status=active	0	57.229	43	12	45	12	299	35.3	5.47	56.69	12												0	3.94225e+07	2.72718e+07	High	High	1
FALSE	High	Master Protein	UPI000003A8AC	status=active	0	57.109	24	13	49	13	501	53.6	5.59	48.07	13												0	1.71879e+07	2.32369e+07	High	High	1
FALSE	High	Master Protein	UPI00000364DA	status=active	0	56.997	51	15	37	15	297	33	4.73	27.3	15												0	2.00367e+07	2.22953e+07	High	High	1
FALSE	High	Master Protein	UPI000003A819	status=active	0	56.877	43	10	61	10	238	25.4	5.05	62.2	10												0	8.78025e+07	9.06907e+07	High	High	1
FALSE	High	Master Protein	UPI000003A315	status=active	0	56.876	65	9	95	9	57	6.6	11.72	119.25	9												0	7.46073e+08	1.54743e+09	High	High	1
FALSE	High	Master Protein	UPI000003A2DE	status=active	0	56.742	43	11	44	11	251	27.9	5.24	41.22	11												0	1.78808e+07	1.49959e+07	High	High	1
FALSE	High	Master Protein	UPI000003A955	status=active	0	56.575	33	11	44	11	334	38	4.67	34.75	11												0	4.35868e+07	2.21969e+07	High	High	1	Met-loss [N-Term]
FALSE	High	Master Protein	UPI000387334B	status=active	0	56.46	22	10	45	10	480	50.8	5.62	55.98	10												0	3.29815e+07	2.98291e+07	High	High	1
FALSE	High	Master Protein	UPI000003A1AA	status=active	0	56.428	39	8	50	8	218	23.6	10.08	77.78	8												0	1.43921e+08	2.12062e+08	High	High	1
FALSE	High	Master Protein	UPI0000165C30	status=active	0	56.382	57	10	47	10	207	22.8	5.21	56.82	10												0	3.3035e+07	3.42176e+07	High	High	1	Met-loss [N-Term]
FALSE	High	Master Protein	UPI0000236B99	status=active	0	56.313	48	11	47	11	298	32.3	4.72	43.1	11												0	5.53956e+07	3.26142e+07	High	High	1
FALSE	High	Master Protein	UPI000003A3FA	status=active	0	56.157	34	9	40	9	288	30.7	5.5	52.93	9												0	1.74465e+07	2.71986e+07	High	High	1
FALSE	High	Master Protein	P00761	Trypsin OS=Sus scrofa PE=1 SV=1	0	56.046	35	6	116	6	231	24.4	7.18	188.49	6	metabolic process	extracellular	catalytic activity;metal ion binding	Pf00089								0	1.10584e+09	1.55549e+09	High	High	1
FALSE	High	Master Protein	UPI000003A0EA	status=active	0	55.835	53	9	37	9	223	22.5	5.12	41.73	9												0	2.16328e+07	1.61008e+07	High	High	1
FALSE	High	Master Protein	UPI000003A31F	status=active	0	55.667	30	11	40	11	419	44.2	7.99	25.66	11												0	8.13108e+06	7.86865e+06	High	High	1
FALSE	High	Master Protein	UPI000003668F	status=active	0	55.637	58	13	34	13	253	27.7	5.66	33.07	13												0	1.13218e+07	6.35889e+06	High	High	1
FALSE	High	Master Protein	UPI000003A187	status=active	0	55.59	70	9	98	9	145	15.3	9.77	85.85	9												0	2.6147e+08	2.32164e+08	High	High	1
FALSE	High	Master Protein	UPI000003A0BD	status=active	0	55.531	53	11	56	11	151	16.6	5.21	53.37	11												0	1.20962e+08	6.19366e+07	High	High	1	Met-loss [N-Term]
FALSE	High	Master Protein	UPI000003A5CC	status=active	0	55.466	57	12	44	12	315	33.6	5.21	48.36	12												0	1.73616e+07	1.66552e+07	High	High	1
FALSE	High	Master Protein	UPI000003A378	status=active	0	55.34	32	10	40	10	321	34.7	4.68	42.66	10												0	1.09007e+07	1.12088e+07	High	High	1
FALSE	High	Master Protein	UPI00000365CF	status=active	0	55.338	28	10	47	10	314	31.9	4.28	45.4	10												0	5.42786e+07	3.21079e+07	High	High	1
FALSE	High	Master Protein	UPI000003A47C	status=active	0	55.3	36	15	41	15	524	55.9	5.33	38.88	15												0	1.11037e+07	1.12521e+07	High	High	1
FALSE	High	Master Protein	UPI000003A7F4	status=active	0	55.137	46	13	47	13	337	36.8	5.6	36.46	13												0	1.11219e+07	1.65587e+07	High	High	1
FALSE	High	Master Protein	UPI000003A70E	status=active	0	55.101	33	10	44	10	329	35.2	5.17	35.85	10												0	1.73546e+07	1.15424e+07	High	High	1
FALSE	High	Master Protein	UPI0000036770	status=active	0	54.839	52	11	46	11	218	23.7	4.25	52.7	11												0	8.90386e+07	1.11922e+08	High	High	1	Met-loss+Acetyl [N-Term]
FALSE	High	Master Protein	UPI000003A996	status=active	0	54.745	49	8	50	8	223	23.5	5.24	53.19	8												0	2.9752e+07	2.8825e+07	High	High	1
FALSE	High	Master Protein	UPI000003A9D0	status=active	0	54.687	51	10	38	10	198	22.2	4.59	57.46	10												0	3.2522e+07	2.58524e+07	High	High	1
FALSE	High	Master Protein	UPI000003A09D	status=active	0	54.625	26	14	34	14	775	82.1	4.86	23.65	14												0	7.01492e+06	6.4691e+06	High	High	1
FALSE	High	Master Protein	UPI00000364A0	status=active	0	54.567	60	8	34	8	195	20.1	4.92	38.77	8												0	1.54198e+07	8.63294e+06	High	High	1	Met-loss [N-Term]
FALSE	High	Master Protein	UPI000003A1F6	status=active	0	54.511	58	10	33	10	165	18.1	4.59	28.7	10												0	1.7682e+07	1.04702e+07	High	High	1
FALSE	High	Master Protein	UPI000003A310	status=active	0	54.508	58	10	68	10	101	11.7	10.9	110.28	10												0	2.36567e+08	2.22687e+08	High	High	1
FALSE	High	Master Protein	UPI000003A9D5	status=active	0	54.438	43	12	48	12	366	40.1	5.15	38.1	12												0	6.93601e+06	6.5103e+06	High	High	1	Met-loss [N-Term]
FALSE	High	Master Protein	UPI0000165E59	status=active	0	54.325	16	12	43	12	853	92.2	5.01	48.39	12												0	1.18115e+07	8.69047e+06	High	High	1
FALSE	High	Master Protein	UPI000003A83A	status=active	0	54.317	40	14	39	14	380	41.1	5.06	33.44	14												0	1.03051e+07	8.57284e+06	High	High	1	Met-loss [N-Term]
FALSE	High	Master Protein	UPI000003A392	status=active	0	54.302	37	8	50	8	252	26.4	5.38	62.26	8												0	3.9679e+07	6.32134e+07	High	High	1
FALSE	High	Master Protein	UPI000003A223	status=active	0	54.279	39	7	35	7	299	31.7	4.23	54.3	7												0	4.03495e+07	3.52608e+07	High	High	1
FALSE	High	Master Protein	UPI000003A8C3	status=active	0	54.201	23	11	29	11	525	57.7	4.27	39.06	11												0	1.9247e+07	1.28448e+07	High	High	1
FALSE	High	Master Protein	UPI0000036789	status=active	0	54.185	97	5	49	5	67	7.3	4.72	82.28	5												0	1.9624e+08	2.86317e+08	High	High	1	Met-loss [N-Term]
FALSE	High	Master Protein	UPI0000236C96	status=active	0	54.162	19	16	33	16	884	97.6	5.55	11.05	16												0	4.77559e+06	3.30866e+06	High	High	1
FALSE	High	Master Protein	UPI000003A6F8	status=active	0	54.105	52	13	55	13	232	27	5.39	57.43	13												0	6.6708e+07	6.60339e+07	High	High	1
FALSE	High	Master Protein	UPI000003A082	status=active	0	54.071	26	10	31	10	341	36.4	4.63	35.34	10												0	1.84246e+07	1.63592e+07	High	High	1
FALSE	High	Master Protein	UPI000003A128	status=active	0	54.06	55	14	33	14	304	34.2	6.05	28.3	14												0	1.38096e+07	1.68393e+07	High	High	1	Met-loss [N-Term]
FALSE	High	Master Protein	UPI000003A1C3	status=active	0	53.888	18	9	56	9	394	40.7	4.4	84.23	9												0	1.04542e+08	1.19458e+08	High	High	1
FALSE	High	Master Protein	UPI000003A739	status=active	0	53.854	54	11	47	11	211	23.2	6.15	42.74	11												0	1.85642e+07	1.46146e+07	High	High	1
FALSE	High	Master Protein	UPI00000366E5	status=active	0	53.467	45	12	41	12	267	28.9	9.44	31.83	12												0	1.12356e+07	1.34719e+07	High	High	1	Met-loss+Acetyl [N-Term]
FALSE	High	Master Protein	UPI000003AA69	status=active	0	53.417	33	13	36	13	433	46.8	5.25	32.83	13												0	8.82319e+06	5.07645e+06	High	High	1	Met-loss+Acetyl [N-Term]
FALSE	High	Master Protein	UPI0000036773	status=active	0	53.407	27	13	32	13	608	66.9	5.12	20.75	13												0	5.69177e+06	4.78673e+06	High	High	1
FALSE	High	Master Protein	UPI000003A2DB	status=active	0	53.405	38	8	74	8	338	35.7	4.16	105.66	8												0	2.66057e+08	3.44116e+08	High	High	1
FALSE	High	Master Protein	UPI0000165CD7	status=active	0	53.386	62	11	54	11	101	11.3	8.57	75.15	11												0	7.503e+07	6.56227e+07	High	High	1	Met-loss [N-Term]; Met-loss+Acetyl [N-Term]
FALSE	High	Master Protein	UPI00000366FA	status=active	0	53.353	29	12	34	12	462	49.8	5.08	16.79	12												0	9.29164e+06	5.29394e+06	High	High	1
FALSE	High	Master Protein	UPI0000236CFD	status=active	0	53.314	16	10	44	10	706	73.2	4.42	35.42	10												0	2.14016e+07	2.31602e+07	High	High	1
FALSE	High	Master Protein	UPI000003642E	status=active	0	53.308	38	8	45	8	268	28.9	5.31	49.4	8												0	3.39711e+07	3.30091e+07	High	High	1	Met-loss [N-Term]
FALSE	High	Master Protein	UPI000003654B	status=active	0	53.295	22	10	25	10	530	57.2	5.74	27.37	10												0	2.03782e+07	1.51452e+07	High	High	1
FALSE	High	Master Protein	UPI0000036410	status=active	0	53.272	45	12	51	12	281	30.2	5.31	47.61	12												0	2.22822e+07	2.7231e+07	High	High	1
FALSE	High	Master Protein	UPI0000036846	status=active	0	53.216	42	10	58	10	271	29.6	4.94	57.45	10												0	8.09175e+07	6.29284e+07	High	High	1
FALSE	High	Master Protein	UPI000003A4BB	status=active	0	53.211	28	12	27	12	481	51.7	5.21	25.3	12												0	4.11166e+06	2.62787e+06	High	High	1
FALSE	High	Master Protein	UPI00000364FD	status=active	0	52.917	28	13	40	13	554	60.5	5.76	24.36	13												0	1.17987e+07	1.01374e+07	High	High	1
FALSE	High	Master Protein	UPI000003A338	status=active	0	52.894	49	16	56	16	293	31.8	6.18	34.87	16												0	1.47345e+08	1.93858e+08	High	High	1
FALSE	High	Master Protein	UPI000003681D	status=active	0	52.868	42	13	49	13	408	42.6	5.33	27.42	13												0	1.0934e+07	8.70802e+06	High	High	1
FALSE	High	Master Protein	UPI00038734F5	status=active	0	52.833	42	14	45	14	429	47.4	5.08	38.13	14												0	2.04836e+07	1.9154e+07	High	High	1
FALSE	High	Master Protein	UPI000003A280	status=active	0	52.823	45	14	43	14	332	36.1	5.27	36.27	14												0	3.04657e+08	2.76879e+08	High	High	1	Met-loss [N-Term]
FALSE	High	Master Protein	UPI000003A264	status=active	0	52.655	84	9	49	9	138	15.1	5.29	67.23	9												0	8.40706e+07	3.93546e+07	High	High	1	Met-loss [N-Term]
FALSE	High	Master Protein	UPI000003A5D6	status=active	0	52.651	54	10	38	10	192	20.9	5.12	38.26	10												0	3.33859e+07	1.70352e+07	High	High	1
FALSE	High	Master Protein	UPI00000363BC	status=active	0	52.261	31	10	42	10	309	32.6	5.16	55.27	10												0	1.76116e+07	1.61487e+07	High	High	1
FALSE	High	Master Protein	UPI000003A251	status=active	0	52.168	36	9	51	9	211	22.5	4.64	45.86	9												0	3.53187e+07	2.5399e+07	High	High	1
FALSE	High	Master Protein	UPI000003A5C3	status=active	0	51.977	39	12	34	12	327	35.6	9.54	31.03	12												0	8.45552e+06	1.00273e+07	High	High	1
FALSE	High	Master Protein	UPI000003A4F5	status=active	0	51.96	38	8	39	8	282	29	4.65	42.54	8												0	3.29184e+07	3.53206e+07	High	High	1
FALSE	High	Master Protein	UPI0000036759	status=active	0	51.929	51	9	41	9	193	21.2	5	59.49	9												0	1.05638e+07	7.82088e+06	High	High	1	Met-loss [N-Term]
FALSE	High	Master Protein	UPI000003AB3B	status=active	0	51.877	30	13	35	13	410	44.7	6.4	23.05	13												0	1.76008e+07	1.10338e+07	High	High	1
FALSE	High	Master Protein	UPI000003A988	status=active	0	51.73	54	12	46	12	292	32.1	6.3	30.18	12												0	2.52685e+07	3.40579e+07	High	High	1
FALSE	High	Master Protein	UPI000003A79A	status=active	0	51.637	91	10	45	10	94	10.7	7.39	31.86	10												0	4.18977e+07	3.25241e+07	High	High	1
FALSE	High	Master Protein	UPI0000165E44	status=active	0	51.548	58	8	47	8	137	15.8	4.88	61.61	8												0	6.46516e+07	4.64839e+07	High	High	1
FALSE	High	Master Protein	UPI000003658E	status=active	0	51.507	23	11	38	11	509	56.1	5.02	46.53	11												0	1.32015e+07	9.64547e+06	High	High	1
FALSE	High	Master Protein	UPI0000036790	status=active	0	51.497	43	12	55	12	325	35.6	5.1	37.83	12												0	2.77241e+07	2.11394e+07	High	High	1	Met-loss+Acetyl [N-Term]
FALSE	High	Master Protein	UPI000003A1D7	status=active	0	51.419	79	7	112	7	72	8.4	9.19	103.88	7												0	4.14266e+08	7.07576e+08	High	High	1	Met-loss [N-Term]
FALSE	High	Master Protein	UPI0000039FDA	status=active	0	51.364	30	11	35	11	451	47.4	4.6	20.26	11												0	2.40234e+07	2.36848e+07	High	High	1
FALSE	High	Master Protein	UPI00038733BC	status=active	0	51.054	28	15	35	15	628	65.5	4.64	7.21	15												0	2.46927e+06	4.27668e+06	High	High	1
FALSE	High	Master Protein	UPI000259C5EE	status=active	0	50.979	37	7	49	7	185	19.1	4.55	42.44	7												0	1.99598e+08	1.59652e+08	High	High	1
FALSE	High	Master Protein	UPI000003A991	status=active	0	50.94	78	9	37	9	125	13.5	6.13	27.16	9												0	1.34531e+07	6.22721e+06	High	High	1
FALSE	High	Master Protein	UPI0000165EA8	status=active	0	50.871	18	5	47	5	342	36.6	4.4	63.28	5												0	2.70392e+07	2.40162e+07	High	High	1
FALSE	High	Master Protein	UPI000003A2B1	status=active	0	50.851	33	12	36	11	424	46.1	6.23	39.27	12												0	3.95688e+08	5.22797e+08	High	High	1
FALSE	High	Master Protein	UPI0000036460	status=active	0	50.811	29	10	35	10	358	37.4	5.34	26	10												0	9.55108e+06	1.38519e+07	High	High	1	Met-loss [N-Term]
FALSE	High	Master Protein	UPI00000365DC	status=active	0	50.547	37	11	37	11	394	42.8	4.61	47.36	11												0	1.92538e+07	2.43028e+07	High	High	1
FALSE	High	Master Protein	UPI00000364F3	status=active	0	50.526	41	11	32	11	312	33.9	6.96	20.98	11												0	1.1051e+07	4.69169e+06	High	High	1
FALSE	High	Master Protein	UPI0000165CAC	status=active	0	50.379	16	11	24	11	759	81	6.47	11.45	11												0	1.03261e+07	2.52976e+06	High	High	1
FALSE	High	Master Protein	UPI000011DA2E	status=active	0	50.319	70	11	35	11	190	20.6	4.73	44.48	11												0	2.50188e+07	2.39001e+07	High	High	1
FALSE	High	Master Protein	UPI0000036491	status=active	0	50.284	61	12	49	12	200	21.6	4.79	49.25	12												0	6.01889e+07	5.26146e+07	High	High	1
FALSE	High	Master Protein	UPI000003AA2F	status=active	0	50.192	49	10	42	10	182	20.2	4.74	67.26	10												0	9.56225e+07	8.886e+07	High	High	1	Met-loss [N-Term]
FALSE	High	Master Protein	UPI000003AB4E	status=active	0	50.027	29	12	33	12	417	44.8	5.76	23.44	12												0	1.42701e+07	9.26236e+06	High	High	1
FALSE	High	Master Protein	UPI000011DA32	status=active	0	49.892	44	11	32	11	236	24.8	4.98	26.95	11												0	7.72867e+06	9.59181e+06	High	High	1	Met-loss [N-Term]
FALSE	High	Master Protein	UPI000003A815	status=active	0	49.859	61	7	53	7	114	12.1	4.46	80.33	7												0	1.28493e+08	7.71624e+07	High	High	1	Met-loss+Acetyl [N-Term]
FALSE	High	Master Protein	UPI000003A3A5	status=active	0	49.81	35	12	35	12	417	45.6	9.2	24.5	12												0	6.87711e+06	8.12344e+06	High	High	1
FALSE	High	Master Protein	UPI000003A8E1	status=active	0	49.761	37	8	47	8	208	23	4.96	33.77	8												0	4.53676e+07	3.58246e+07	High	High	1
FALSE	High	Master Protein	UPI000003A58A	status=active	0	49.552	55	10	41	10	203	21.9	5.57	53.6	10												0	1.61629e+07	1.69309e+07	High	High	1	Met-loss [N-Term]
FALSE	High	Master Protein	UPI00000363FD	status=active	0	49.486	37	10	41	10	319	34.3	4.98	24.6	10												0	1.63975e+07	2.47643e+07	High	High	1
FALSE	High	Master Protein	UPI000003A3F9	status=active	0	49.136	87	7	86	7	55	5.8	5.31	81.14	7												0	3.76381e+07	2.11257e+08	High	High	1
FALSE	High	Master Protein	UPI00000364C5	status=active	0	49.08	37	9	47	9	253	26.7	6.21	52.1	9												0	2.30842e+07	1.75621e+07	High	High	1
FALSE	High	Master Protein	UPI000003A9C8	status=active	0	49.07	25	10	30	10	536	57.7	4.74	25.81	10												0	1.0527e+07	6.31815e+06	High	High	1
FALSE	High	Master Protein	UPI000003A141	status=active	0	48.983	38	8	33	8	232	26	4.96	36.34	8												0	1.46385e+07	1.56244e+07	High	High	1
FALSE	High	Master Protein	UPI000003A749	status=active	0	48.878	31	10	45	10	332	35.8	5.12	40.55	10												0	1.70846e+07	1.88153e+07	High	High	1
FALSE	High	Master Protein	UPI0000036598	status=active	0	48.875	27	10	34	10	397	43.1	5.12	35.6	10												0	1.15072e+07	5.66637e+06	High	High	1	Met-loss [N-Term]
FALSE	High	Master Protein	UPI000003659A	status=active	0	48.81	28	8	37	8	345	36.8	5.41	20.12	8												0	4.52986e+07	4.18387e+07	High	High	1	Met-loss [N-Term]; Met-loss+Acetyl [N-Term]
FALSE	High	Master Protein	UPI000003A0A1	status=active	0	48.455	35	12	34	12	423	45	5.74	17.03	12												0	3.98142e+07	2.87621e+07	High	High	1
FALSE	High	Master Protein	UPI000003A8EE	status=active	0	48.428	30	6	35	6	295	30.5	4.46	54.38	6												0	1.4472e+07	1.2603e+07	High	High	1
FALSE	High	Master Protein	UPI000003A09F	status=active	0	48.259	43	6	49	6	103	10.7	4.28	67.65	6												0	3.04439e+08	1.91275e+08	High	High	1
FALSE	High	Master Protein	UPI000003A480	status=active	0	48.2	32	7	35	7	338	35.9	4.3	44.15	7												0	1.61296e+07	9.54396e+06	High	High	1
FALSE	High	Master Protein	UPI000003A837	status=active	0	48.177	33	10	37	10	382	40.8	6.09	32.61	10												0	1.11466e+07	1.20291e+07	High	High	1
FALSE	High	Master Protein	UPI000003A756	status=active	0	48.122	32	12	33	12	465	50.1	4.97	27.49	12												0	1.52137e+07	1.1507e+07	High	High	1	Met-loss [N-Term]
FALSE	High	Master Protein	UPI00000366D3	status=active	0	48.065	29	9	38	9	420	44.9	5.35	45.08	9												0	2.75916e+07	2.33581e+07	High	High	1
FALSE	High	Master Protein	UPI00000364B5	status=active	0	47.879	29	10	35	10	448	45.7	4.82	40.02	10												0	9.15809e+06	7.60465e+06	High	High	1
FALSE	High	Master Protein	UPI0000165DF4	status=active	0	47.854	30	10	36	10	363	37.4	6.87	24.75	10												0	1.19289e+07	1.07733e+07	High	High	1
FALSE	High	Master Protein	UPI000003A2D1	status=active	0	47.834	35	11	37	11	368	41.1	4.72	35.06	11												0	1.56849e+07	1.89139e+07	High	High	1
FALSE	High	Master Protein	UPI00000364EF	status=active	0	47.812	52	6	66	6	136	14.8	5.06	85.26	6												0	5.05498e+08	3.11096e+08	High	High	1
FALSE	High	Master Protein	UPI000003A0F3	status=active	0	47.649	39	11	35	11	353	37.3	5.01	48.66	11												0	3.61417e+07	3.66161e+07	High	High	1
FALSE	High	Master Protein	UPI000003A314	status=active	0	47.618	83	6	108	6	88	10	9.13	67.8	6												0	1.52503e+08	2.1144e+08	High	High	1
FALSE	High	Master Protein	UPI000003AAFF	status=active	0	47.57	89	12	43	12	111	12.2	7.59	30.53	12												0	5.09148e+07	5.11879e+07	High	High	1
FALSE	High	Master Protein	UPI000003A4FF	status=active	0	47.343	55	8	55	8	64	7.3	11.75	42.5	8												0	1.32923e+08	2.00402e+08	High	High	1
FALSE	High	Master Protein	UPI000003A023	status=active	0	47.305	31	10	30	10	381	40.1	5.52	31.2	10												0	9.05735e+06	8.71401e+06	High	High	1
FALSE	High	Master Protein	UPI00000365C5	status=active	0	47.274	35	11	28	11	361	38	4.81	16.33	11												0	7.7431e+06	1.13566e+07	High	High	1
FALSE	High	Master Protein	UPI000018CFD1	status=active	0	47.173	31	12	44	12	383	42	4.91	30.9	12												0	1.63738e+07	2.06195e+07	High	High	1
FALSE	High	Master Protein	UPI0000036397	status=active	0	47.112	19	7	23	7	446	50.4	4.97	40.19	7												0	7.41649e+06	5.38075e+06	High	High	1
FALSE	High	Master Protein	UPI000003A453	status=active	0	47.102	46	9	38	9	188	21.1	5.1	51.33	9												0	4.35132e+07	3.02138e+07	High	High	1
FALSE	High	Master Protein	UPI00000363C0	status=active	0	47.092	25	12	32	12	432	47.3	4.96	32.93	12												0	1.07097e+07	7.03608e+06	High	High	1
FALSE	High	Master Protein	UPI0000165D5F	status=active	0	46.985	26	10	31	10	420	45.7	4.73	39.13	10												0	7.42007e+06	8.61294e+06	High	High	1
FALSE	High	Master Protein	UPI000003A76B	status=active	0	46.927	38	10	33	10	366	40	6.57	38.05	10												0	5.57555e+06	6.88197e+06	High	High	1	Met-loss [N-Term]
FALSE	High	Master Protein	UPI000003A0F7	status=active	0	46.864	25	7	41	7	315	34	4.18	59.27	7												0	5.44635e+07	7.05289e+07	High	High	1
FALSE	High	Master Protein	UPI000003678B	status=active	0	46.746	97	5	146	5	67	7.3	4.59	204.01	5												0	1.26944e+09	2.42776e+09	High	High	1	Met-loss [N-Term]
FALSE	High	Master Protein	UPI000003A18B	status=active	0	46.71	31	9	29	9	453	47.7	4.96	22.85	9												0	5.18187e+06	7.55198e+06	High	High	1
FALSE	High	Master Protein	UPI000003A56E	status=active	0	46.674	32	14	26	14	514	56.7	5.35	10.75	14												0	1.09224e+07	4.66566e+06	High	High	1
FALSE	High	Master Protein	UPI000003A308	status=active	0	46.67	38	6	36	6	237	24.3	6.42	59.49	6												0	4.4424e+07	4.18917e+07	High	High	1
FALSE	High	Master Protein	UPI000003A245	status=active	0	46.662	35	11	44	11	304	34.1	5.38	43.48	11												0	4.4585e+07	4.23314e+07	High	High	1	Met-loss [N-Term]
FALSE	High	Master Protein	UPI0000165CBA	status=active	0	46.633	19	13	32	13	766	84.1	5.55	20.03	13												0	2.09274e+07	1.6485e+07	High	High	1
FALSE	High	Master Protein	UPI000003A3EA	status=active	0	46.597	50	9	33	9	179	20.1	4.59	41.26	9												0	2.39768e+07	2.31389e+07	High	High	1	Met-loss [N-Term]
FALSE	High	Master Protein	UPI000003A813	status=active	0	46.562	34	10	26	10	359	39.6	4.86	31.19	10												0	1.38111e+07	6.94378e+06	High	High	1
FALSE	High	Master Protein	UPI00000364C1	status=active	0	46.554	39	12	38	12	269	30	5.3	13.26	12												0	2.06362e+07	2.25842e+07	High	High	1
FALSE	High	Master Protein	UPI0000036BAF	status=active	0	46.459	15	8	31	8	683	72.5	5.26	25.62	8												0	2.40774e+07	1.50856e+07	High	High	1
FALSE	High	Master Protein	UPI000003674E	status=active	0	46.229	27	8	40	8	285	32.4	4.82	39.07	8												0	4.92332e+07	4.02622e+06	High	High	1	Met-loss [N-Term]; Met-loss+Acetyl [N-Term]
FALSE	High	Master Protein	UPI0000236CFE	status=active	0	46.175	41	11	35	11	295	33	9.64	16.99	11												0	7.70658e+06	8.5575e+06	High	High	1
FALSE	High	Master Protein	UPI000003A139	status=active	0	46.018	43	8	52	8	167	17.8	4.37	46.15	8												0	2.48577e+08	2.03185e+08	High	High	1	Met-loss [N-Term]
FALSE	High	Master Protein	UPI00013353DB	status=active	0	45.76	38	7	28	7	288	30.7	4.68	31.64	7												0	1.15613e+07	9.17135e+06	High	High	1	Met-loss+Acetyl [N-Term]
FALSE	High	Master Protein	UPI0000036588	status=active	0	45.712	37	9	36	9	304	33	4.86	21.61	9												0	3.42381e+07	2.68981e+07	High	High	1
FALSE	High	Master Protein	UPI000003A40F	status=active	0	45.631	15	9	32	9	745	81.3	4.91	41.22	9												0	4.54434e+06	5.95869e+06	High	High	1	Met-loss [N-Term]
FALSE	High	Master Protein	UPI000003A7A2	status=active	0	45.398	41	10	34	10	247	27.5	6	39.02	10												0	1.99788e+07	2.00673e+07	High	High	1
FALSE	High	Master Protein	UPI000003A1C9	status=active	0	45.395	80	7	227	7	61	6.9	10.92	163.04	7												0	4.18683e+08	8.59745e+08	High	High	1	Met-loss [N-Term]
FALSE	High	Master Protein	UPI000011D9E9	status=active	0	45.387	24	8	38	8	456	49.3	5.34	49.98	8												0	1.04708e+07	4.59412e+06	High	High	1
FALSE	High	Master Protein	UPI00000366AF	status=active	0	45.357	27	10	46	10	291	32.5	4.92	41.43	10												0	2.78702e+07	2.23137e+07	High	High	1
FALSE	High	Master Protein	UPI000003A51B	status=active	0	45.222	33	7	31	7	328	33.8	4.64	54.48	7												0	1.79639e+07	1.31208e+07	High	High	1
FALSE	High	Master Protein	UPI0000165E53	status=active	0	45.133	37	9	29	9	360	38.8	5.48	27.74	9												0	6.93791e+06	6.95622e+06	High	High	1
FALSE	High	Master Protein	UPI00000B7982	status=active	0	45.055	32	12	40	12	368	40.7	4.84	18.68	12												0	3.16344e+07	2.16247e+07	High	High	1
FALSE	High	Master Protein	UPI000003AB50	status=active	0	45.048	42	10	32	10	270	29	5.71	32.5	10												0	2.20715e+07	1.08307e+07	High	High	1
FALSE	High	Master Protein	UPI00000366EB	status=active	0	44.895	55	10	41	10	207	22.2	5.16	38.46	10												0	4.24423e+07	7.49934e+07	High	High	1	Met-loss [N-Term]
FALSE	High	Master Protein	UPI000003A45A	status=active	0	44.892	51	7	34	7	151	16.8	5.3	34.07	7												0	3.75327e+07	1.84714e+07	High	High	1
FALSE	High	Master Protein	UPI00000366E3	status=active	0	44.776	54	12	61	12	255	28.8	5.02	43.31	12												0	4.79591e+07	3.92182e+07	High	High	1
FALSE	High	Master Protein	UPI000003AA08	status=active	0	44.753	35	10	28	10	403	45	5.07	28.49	10												0	4.43694e+06	2.81414e+06	High	High	1	Met-loss+Acetyl [N-Term]
FALSE	High	Master Protein	UPI000003A2B4	status=active	0	44.644	18	13	27	13	1016	111.1	5.21	5.7	13												0	8.7796e+06	6.56371e+06	High	High	1
FALSE	High	Master Protein	UPI000003676D	status=active	0	44.623	25	11	31	11	484	52	5.45	26.3	11												0	2.2101e+07	1.76611e+07	High	High	1
FALSE	High	Master Protein	UPI0000165EAD	status=active	0	44.593	36	8	32	8	307	33.1	4.98	23.72	8												0	1.27624e+07	1.21894e+07	High	High	1
FALSE	High	Master Protein	UPI000003A163	status=active	0	44.535	33	11	34	11	358	38.4	5.44	39.09	11												0	1.71131e+07	1.48701e+07	High	High	1	Met-loss [N-Term]
FALSE	High	Master Protein	UPI00000365BB	status=active	0	44.464	53	10	23	10	260	27.9	4.58	18.58	10												0	1.04396e+07	8.74675e+06	High	High	1
FALSE	High	Master Protein	UPI00000366DF	status=active	0	44.38	31	9	25	9	325	34.8	4.84	24.8	9												0	5.2237e+06	2.77783e+06	High	High	1
FALSE	High	Master Protein	UPI000003A049	status=active	0	44.228	36	10	33	10	307	32.9	4.84	29.26	10												0	8.74889e+06	5.51267e+06	High	High	1	Met-loss [N-Term]
FALSE	High	Master Protein	UPI0000165DF5	status=active	0	44.152	21	8	33	8	472	49.3	4.94	30.41	8												0	1.19263e+07	1.24406e+07	High	High	1	Met-loss [N-Term]
FALSE	High	Master Protein	UPI000003A3E1	status=active	0	44.124	16	11	26	11	780	83.4	6.2	23.53	11												0	6.14172e+06	4.57399e+06	High	High	1
FALSE	High	Master Protein	UPI000003A81F	status=active	0	44.115	30	10	33	10	348	39.3	5.62	25.62	10												0	7.33628e+06	7.09085e+06	High	High	1
FALSE	High	Master Protein	UPI0000039FAF	status=active	0	43.847	20	10	29	10	524	58.5	5.35	36.99	10												0	6.70082e+06	5.67711e+06	High	High	1	Met-loss [N-Term]
FALSE	High	Master Protein	UPI00000363C1	status=active	0	43.808	21	6	19	6	349	38.8	4.75	23.82	6												0	1.33581e+07	6.51197e+06	High	High	1
FALSE	High	Master Protein	UPI000003A949	status=active	0	43.714	66	8	39	8	179	19.9	4.7	46.38	8												0	4.04418e+07	3.19561e+07	High	High	1
FALSE	High	Master Protein	UPI0000165E63	status=active	0	43.664	35	9	28	9	310	33	6.18	39.39	9												0	7.41712e+06	8.28835e+06	High	High	1
FALSE	High	Master Protein	UPI000003641B	status=active	0	43.564	35	11	36	11	366	39.9	4.98	22.75	11												0	1.81435e+07	1.10395e+07	High	High	1
FALSE	High	Master Protein	UPI000003AAF1	status=active	0	43.454	19	9	32	9	472	51.9	4.86	35.61	9												0	9.8342e+06	8.97432e+06	High	High	1
FALSE	High	Master Protein	UPI000003A3FD	status=active	0	43.433	40	9	36	9	213	22.7	5.05	47.41	9												0	4.18169e+07	4.51409e+07	High	High	1	Met-loss [N-Term]
FALSE	High	Master Protein	UPI0000036592	status=active	0	43.407	47	9	29	9	259	27.5	5.21	38.89	9												0	1.57364e+07	1.54505e+07	High	High	1
FALSE	High	Master Protein	UPI0000005609	status=active	0	43.282	32	7	31	7	277	29.2	4.51	25.65	7												0	1.63551e+07	2.2084e+07	High	High	1	Met-loss [N-Term]
FALSE	High	Master Protein	UPI000003A4C0	status=active	0	43.279	21	8	36	8	360	38.5	4.75	31.67	8												0	1.20921e+07	1.77577e+07	High	High	1
FALSE	High	Master Protein	UPI0000165E65	status=active	0	43.268	33	10	26	10	461	49.1	5	26.8	10												0	6.18188e+07	8.39826e+07	High	High	1	Met-loss [N-Term]
FALSE	High	Master Protein	UPI00000365C7	status=active	0	43.201	30	9	28	9	359	39.5	5.07	42.13	9												0	1.068e+07	1.58113e+07	High	High	1
FALSE	High	Master Protein	UPI000003A10A	status=active	0	43.197	34	10	29	10	345	38.8	8.65	26.82	10												0	9.56699e+06	7.6707e+06	High	High	1
FALSE	High	Master Protein	UPI000003A916	status=active	0	43.185	22	10	27	10	414	46.5	5.1	14.99	10												0	7.96199e+06	3.82889e+06	High	High	1
FALSE	High	Master Protein	UPI000003637C	status=active	0	43.115	42	8	34	8	248	26	4.81	36.27	8												0	1.82443e+07	1.39899e+07	High	High	1
FALSE	High	Master Protein	UPI000003A500	status=active	0	43.005	40	8	55	8	127	14.7	10.86	65.57	8												0	2.80735e+08	1.97395e+08	High	High	1
FALSE	High	Master Protein	UPI0000036608	status=active	0	42.722	38	13	38	13	339	38.1	5.88	28.84	13												0	1.3786e+07	1.04974e+07	High	High	1
FALSE	High	Master Protein	UPI000003A3EE	status=active	0	42.593	41	9	28	9	290	30.9	5.01	19.51	9												0	7.20424e+06	6.46598e+06	High	High	1
FALSE	High	Master Protein	UPI000003AB75	status=active	0	42.56	32	7	36	7	266	28	4.82	54.26	7												0	1.55526e+07	1.44233e+07	High	High	1
FALSE	High	Master Protein	UPI000003A466	status=active	0	42.445	29	8	24	8	376	39	5.62	19.22	8												0	3.60615e+06	5.60347e+06	High	High	1	Met-loss [N-Term]
FALSE	High	Master Protein	UPI000003A903	status=active	0	42.444	50	10	26	10	246	27.7	5.2	25.33	10												0	1.91598e+07	2.01908e+07	High	High	1	Met-loss [N-Term]
FALSE	High	Master Protein	UPI0000036669	status=active	0	42.413	19	7	23	7	408	45.2	5.48	35.12	7												0	1.40047e+07	9.93658e+06	High	High	1	Met-loss [N-Term]
FALSE	High	Master Protein	UPI000003AA6A	status=active	0	42.39	34	10	26	10	304	34.3	5.2	15.27	10												0	4.11853e+06	2.56411e+06	High	High	1	Met-loss+Acetyl [N-Term]
FALSE	High	Master Protein	UPI000003A016	status=active	0	42.354	29	7	31	7	260	27.9	6.73	41.75	7												0	1.13269e+07	7.36968e+06	High	High	1
FALSE	High	Master Protein	UPI0000165D4B	status=active	0	42.301	29	11	32	11	434	49.6	7.33	21.07	11												0	1.77546e+07	9.8187e+06	High	High	1
FALSE	High	Master Protein	UPI000003AA09	status=active	0	42.212	36	10	33	10	321	35.2	5.44	18.56	10												0	9.48585e+06	8.88498e+06	High	High	1
FALSE	High	Master Protein	UPI000003A02D	status=active	0	42.061	34	10	28	10	355	39.9	4.87	17.91	10												0	2.13444e+07	1.65316e+07	High	High	1
FALSE	High	Master Protein	UPI00000365DB	status=active	0	42.038	19	8	30	8	498	54.6	4.5	34.42	8												0	1.63471e+07	1.09744e+07	High	High	1
FALSE	High	Master Protein	UPI000003A521	status=active	0	41.983	27	7	31	7	321	32.6	4.35	47.98	7												0	1.36198e+07	1.28571e+07	High	High	1
FALSE	High	Master Protein	UPI000003A6FB	status=active	0	41.871	33	11	31	11	412	44.1	5.38	15.74	11												0	1.44009e+07	1.30108e+07	High	High	1	Met-loss [N-Term]
FALSE	High	Master Protein	UPI0000236BBE	status=active	0	41.558	54	8	28	8	155	17.1	5.71	33.65	8												0	9.78646e+06	3.02971e+06	High	High	1	Met-loss [N-Term]; Met-loss+Acetyl [N-Term]
FALSE	High	Master Protein	UPI000003A04C	status=active	0	41.453	29	11	31	11	318	35.5	5.15	31.93	11												0	1.73128e+07	2.47147e+07	High	High	1	Met-loss+Acetyl [N-Term]
FALSE	High	Master Protein	UPI000003A510	status=active	0	41.448	33	9	23	9	347	35.9	5.15	30.9	9												0	8.59669e+06	7.82153e+06	High	High	1
FALSE	High	Master Protein	UPI000003A18A	status=active	0	41.415	25	10	29	10	448	46.5	5.03	20.43	10												0	3.40361e+06	1.11764e+07	High	High	1
FALSE	High	Master Protein	UPI000003ABA9	status=active	0	41.348	27	11	31	11	331	37.5	6.04	22.29	11												0	1.09306e+07	1.18718e+07	High	High	1	Met-loss+Acetyl [N-Term]
FALSE	High	Master Protein	UPI000003675B	status=active	0	41.339	43	11	46	11	279	30.5	4.83	14.54	11												0	2.33327e+07	1.51075e+07	High	High	1
FALSE	High	Master Protein	UPI00000363FA	status=active	0	41.326	40	12	35	12	317	33.6	4.86	27.6	12												0	8.70161e+06	8.09142e+06	High	High	1
FALSE	High	Master Protein	UPI0000D6E6B3	status=active	0	41.214	25	8	22	8	394	41.6	5.1	27.2	8												0	6.5305e+06	4.64907e+06	High	High	1
FALSE	High	Master Protein	UPI000003A983	status=active	0	41.085	37	8	32	8	244	28.1	5.25	22.64	8												0	9.44297e+06	7.75704e+06	High	High	1
FALSE	High	Master Protein	UPI000003AA54	status=active	0	41.07	38	8	24	8	266	29.1	4.89	17.74	8												0	7.27984e+06	5.82436e+06	High	High	1
FALSE	High	Master Protein	UPI0000165C91	status=active	0	41.068	21	9	23	9	569	61.1	5.33	14.77	9												0	8.11174e+06	7.60376e+06	High	High	1
FALSE	High	Master Protein	UPI000003653B	status=active	0	41.062	29	9	27	9	363	39.9	4.79	25.45	9												0	1.35135e+07	9.78659e+06	High	High	1	Met-loss [N-Term]
FALSE	High	Master Protein	UPI0000036766	status=active	0	41.048	35	6	60	6	200	21.7	4.36	57.68	6												0	1.14957e+08	1.17638e+08	High	High	1	Met-loss [N-Term]
FALSE	High	Master Protein	UPI000003A943	status=active	0	41.009	27	6	28	6	255	27.5	4.88	22.55	6												0	7.94765e+06	5.79264e+06	High	High	1
FALSE	High	Master Protein	UPI0003873479	status=active	0	40.965	31	7	43	7	275	30.2	4.97	32.62	7												0	1.09853e+07	1.03373e+07	High	High	1
FALSE	High	Master Protein	UPI000003A484	status=active	0	40.96	43	9	27	9	359	40.6	5.78	12.14	9												0	8.57206e+06	4.47408e+06	High	High	1	Met-loss [N-Term]
FALSE	High	Master Protein	UPI0000036582	status=active	0	40.931	38	7	25	7	296	32.5	5.07	30.91	7												0	5.69071e+06	6.67239e+06	High	High	1
FALSE	High	Master Protein	UPI000003AA8F	status=active	0	40.847	27	12	30	12	439	47	5.01	19.63	12												0	6.63137e+06	6.67908e+06	High	High	1
FALSE	High	Master Protein	UPI000003A08B	status=active	0	40.76	33	9	28	9	340	36.3	6.67	11.46	9												0	2.0634e+08	3.08219e+08	High	High	1
FALSE	High	Master Protein	UPI000003A33E	status=active	0	40.74	73	6	35	6	107	12.8	6.79	41.42	6												0	1.27386e+08	5.85962e+07	High	High	1	Met-loss [N-Term]
FALSE	High	Master Protein	UPI000003A252	status=active	0	40.712	55	7	33	7	128	14.3	8.15	40.1	7												0	1.77593e+07	7.53843e+06	High	High	1
FALSE	High	Master Protein	UPI000003A1AB	status=active	0	40.703	90	10	86	10	101	11.1	10.07	122.76	10												0	7.35435e+08	1.45579e+09	High	High	1	Met-loss [N-Term]
FALSE	High	Master Protein	UPI000003A47B	status=active	0	40.628	32	10	20	10	369	39.4	6.27	18.85	10												0	7.34841e+06	8.87515e+06	High	High	1
FALSE	High	Master Protein	UPI000003667C	status=active	0	40.487	31	8	30	8	322	34.4	4.84	36.04	8												0	1.57003e+07	1.93125e+07	High	High	1
FALSE	High	Master Protein	UPI0002D7451B	status=active	0	40.432	36	9	33	9	299	33.2	5.53	40.32	9												0	1.47944e+07	1.51075e+07	High	High	1
FALSE	High	Master Protein	UPI0000036505	status=active	0	40.416	41	9	30	9	200	22.7	4.74	21.85	9												0	3.15567e+07	2.18346e+07	High	High	1	Met-loss [N-Term]
FALSE	High	Master Protein	UPI0000165E26	status=active	0	40.35	48	6	34	6	197	21.1	5.08	33.83	6												0	2.93773e+07	1.91704e+07	High	High	1
FALSE	High	Master Protein	UPI000003A49E	status=active	0	40.132	37	8	31	8	268	29	4.81	21.15	8												0	2.62433e+07	3.34383e+07	High	High	1
FALSE	High	Master Protein	UPI0000036831	status=active	0	40.117	51	8	32	8	200	21.9	5.26	22.89	8												0	2.66049e+07	2.00728e+07	High	High	1
FALSE	High	Master Protein	UPI000011D9FA	status=active	0	40.111	98	7	40	7	95	10.3	4.92	29.07	7												0	3.09849e+08	2.94562e+08	High	High	1	Met-loss [N-Term]; Met-loss+Acetyl [N-Term]
FALSE	High	Master Protein	UPI000011DA25	status=active	0	39.998	45	9	33	9	197	20.8	5.19	36.41	9												0	9.88339e+06	8.24981e+06	High	High	1
FALSE	High	Master Protein	UPI000003A04A	status=active	0	39.966	23	10	29	10	504	53.6	4.97	30.91	10												0	1.12802e+07	9.85183e+06	High	High	1	Met-loss [N-Term]
FALSE	High	Master Protein	UPI000003671D	status=active	0	39.833	32	8	34	8	230	24.4	5.07	26.59	8												0	1.15693e+07	1.06618e+07	High	High	1	Met-loss [N-Term]
FALSE	High	Master Protein	UPI0001335180	status=active	0	39.664	26	7	29	7	271	28.8	5.39	36.91	7												0	1.95071e+07	1.86139e+07	High	High	1	Met-loss [N-Term]
FALSE	High	Master Protein	UPI000003671F	status=active	0	39.606	43	7	40	7	212	22.4	5.3	60.39	7												0	2.65377e+07	2.34021e+07	High	High	1
FALSE	High	Master Protein	UPI000003A3E6	status=active	0	39.475	58	7	29	7	122	13.2	5.52	36.1	7												0	3.94667e+07	1.97462e+07	High	High	1
FALSE	High	Master Protein	UPI0000036427	status=active	0	39.435	34	10	32	10	315	33.7	5.02	33.81	10												0	1.79374e+07	1.67448e+07	High	High	1
FALSE	High	Master Protein	UPI000003A17B	status=active	0	39.419	38	10	28	10	319	35.5	5.83	16.15	10												0	1.07772e+07	1.18159e+07	High	High	1
FALSE	High	Master Protein	UPI000003AA7B	status=active	0	39.315	24	9	22	9	441	47.7	4.96	15.41	9												0	2.40064e+07	1.36583e+07	High	High	1
FALSE	High	Master Protein	UPI0000165C49	status=active	0	39.263	25	9	31	9	418	46.4	5.72	21	9												0	9.67467e+06	9.61247e+06	High	High	1
FALSE	High	Master Protein	UPI000003A8D3	status=active	0	39.259	48	9	19	9	230	26.3	6.92	7.34	9												0	4.24978e+06	2.18049e+06	High	High	1
FALSE	High	Master Protein	UPI00000364B8	status=active	0	39.231	41	9	30	9	250	26.4	4.84	35.82	9												0	1.23136e+07	1.57086e+07	High	High	1
FALSE	High	Master Protein	UPI000003A707	status=active	0	39.212	22	11	29	11	570	62.9	5.86	13.85	11												0	6.31282e+07	6.37979e+07	High	High	1
FALSE	High	Master Protein	UPI0000036841	status=active	0	39.135	34	10	28	10	266	28.5	7.4	13.43	10												0	7.21874e+06	6.23176e+06	High	High	1
FALSE	High	Master Protein	UPI000003A701	status=active	0	39.108	57	7	40	7	97	10.8	4.23	47.64	7												0	8.01863e+07	7.96684e+07	High	High	1	Met-loss [N-Term]
FALSE	High	Master Protein	UPI0000165C87	status=active	0	38.987	30	10	27	10	231	24.8	5.87	38.82	10												0	3.41156e+07	3.01392e+07	High	High	1	Met-loss+Acetyl [N-Term]
FALSE	High	Master Protein	UPI000003A3A4	status=active	0	38.962	77	6	39	6	81	9	4.53	51.8	6												0	6.19037e+07	5.01287e+07	High	High	1
FALSE	High	Master Protein	UPI000003A2FB	status=active	0	38.767	32	8	29	8	266	30.2	5.16	22.63	8												0	7.67039e+06	6.52169e+06	High	High	1	Met-loss [N-Term]
FALSE	High	Master Protein	UPI0000236D23	status=active	0	38.721	40	8	25	8	209	22.5	6.09	28.92	8												0	1.23544e+07	1.60107e+07	High	High	1	Met-loss [N-Term]
FALSE	High	Master Protein	UPI000003645D	status=active	0	38.718	60	7	28	7	159	16.5	4.84	43.1	7												0	2.69657e+07	2.52971e+07	High	High	1	Met-loss [N-Term]
FALSE	High	Master Protein	UPI0000049F1F	status=active	0	38.717	18	10	28	10	740	78.9	4.53	17.81	10												0	4.80578e+06	5.13016e+06	High	High	1
FALSE	High	Master Protein	UPI0000236C9D	status=active	0	38.492	25	7	27	7	366	39.6	5.07	33.36	7												0	1.00557e+07	9.64865e+06	High	High	1	Met-loss [N-Term]
FALSE	High	Master Protein	UPI000003AA21	status=active	0	38.464	41	10	30	10	263	29.6	5.07	1.71	10												0	9.9596e+06	9.36795e+06	High	High	1
FALSE	High	Master Protein	UPI000003A570	status=active	0	38.462	17	11	41	11	527	58	5.03	25.39	11												0	1.08865e+07	8.62272e+06	High	High	1
FALSE	High	Master Protein	UPI000003A1A3	status=active	0	38.425	31	7	29	7	264	28.9	5.8	36.12	7												0	1.68527e+07	1.72052e+07	High	High	1
FALSE	High	Master Protein	UPI00000363F2	status=active	0	38.388	26	8	31	8	270	28.2	4.74	23.32	8												0	2.44277e+07	2.04653e+07	High	High	1
FALSE	High	Master Protein	UPI0003873CFA	status=active	0	38.371	27	7	33	7	209	23.1	5.35	30.49	7												0	5.26263e+07	3.71844e+07	High	High	1
FALSE	High	Master Protein	UPI000003A55C	status=active	0	38.265	30	9	32	9	270	30	5.22	24.87	9												0	1.83929e+07	1.20618e+07	High	High	1
FALSE	High	Master Protein	UPI000003A6F6	status=active	0	38.083	54	8	37	8	136	15.4	4.97	31.33	8												0	3.81084e+07	2.52537e+07	High	High	1
FALSE	High	Master Protein	UPI0000236CE2	status=active	0	38.065	20	12	21	12	654	73.2	5.59	5.79	12												0	3.13366e+06	1.97001e+06	High	High	1
FALSE	High	Master Protein	UPI000003A403	status=active	0	38.045	26	10	23	10	430	47.3	4.86	17.12	10												0	4.55265e+06	3.50144e+06	High	High	1
FALSE	High	Master Protein	UPI000003A44E	status=active	0	37.98	34	7	37	7	216	22.6	5.53	29.83	7												0	2.37648e+07	2.6016e+07	High	High	1	Met-loss [N-Term]
FALSE	High	Master Protein	UPI000003A53B	status=active	0	37.917	44	11	32	11	252	27.2	8.09	12.36	11												0	4.40232e+06	6.25896e+06	High	High	1
FALSE	High	Master Protein	UPI000003A98B	status=active	0	37.804	66	9	37	9	229	24.5	4.63	39.05	9												0	1.78014e+08	1.79117e+08	High	High	1	Met-loss [N-Term]
FALSE	High	Master Protein	UPI0000036390	status=active	0	37.785	19	8	24	4	457	50.1	5	26.61	8												0	922186	702086	High	High	1
FALSE	High	Master Protein	UPI000003A74B	status=active	0	37.768	29	6	29	6	178	19.4	5.08	42.12	6												0	1.6241e+07	9.58522e+06	High	High	1
FALSE	High	Master Protein	UPI0000236C31	status=active	0	37.737	22	10	21	10	567	59.4	4.93	11.66	10												0	3.20454e+06	3.36118e+06	High	High	1
FALSE	High	Master Protein	UPI000003A9E5	status=active	0	37.607	17	9	19	9	572	64.6	5.6	12.54	9												0	8.49706e+06	5.00842e+06	High	High	1
FALSE	High	Master Protein	UPI000003A809	status=active	0	37.527	40	8	26	8	245	27.1	8.92	15.55	8												0	9.72098e+06	5.07276e+06	High	High	1
FALSE	High	Master Protein	UPI000003AB1C	status=active	0	37.498	23	11	28	11	510	56.6	4.93	13.62	11												0	8.25098e+06	6.37093e+06	High	High	1
FALSE	High	Master Protein	UPI000003A7E2	status=active	0	37.496	38	5	20	5	152	16.9	4.91	44.74	5												0	1.47495e+07	9.24772e+06	High	High	1
FALSE	High	Master Protein	UPI0000036442	status=active	0	37.495	19	9	30	9	543	57.3	4.97	35.61	9												0	9.79075e+06	1.02376e+07	High	High	1	Met-loss [N-Term]
FALSE	High	Master Protein	UPI000003A2E3	status=active	0	37.481	17	11	22	11	733	78.4	5.82	10.15	11												0	4.95047e+06	2.89966e+06	High	High	1
FALSE	High	Master Protein	UPI0000036845	status=active	0	37.408	38	10	21	10	260	28.4	10.92	13.59	10												0	9.72213e+06	7.17482e+06	High	High	1
FALSE	High	Master Protein	UPI000003AA90	status=active	0	37.406	41	6	25	6	189	20.7	5.86	25.41	6												0	1.01621e+07	9.62955e+06	High	High	1
FALSE	High	Master Protein	UPI0000039FCE	status=active	0	37.366	46	11	31	11	253	27.4	6.07	22.6	11												0	1.37993e+07	8.47514e+06	High	High	1	Met-loss [N-Term]
FALSE	High	Master Protein	UPI000003674B	status=active	0	37.248	27	8	21	8	365	38.8	5.35	14.48	8												0	7.57616e+06	6.99892e+06	High	High	1
FALSE	High	Master Protein	UPI000003A239	status=active	0	37.239	22	9	18	8	383	42.6	6.16	10.28	9												0	3.76103e+06	258727	High	Peak Found	1
FALSE	High	Master Protein	UPI000003A2BA	status=active	0	37.087	18	10	24	10	678	75.1	6.51	5.71	10												0	2.33408e+06	1.80589e+06	High	High	1
FALSE	High	Master Protein	UPI000003A858	status=active	0	37.025	18	11	22	11	633	71	6.16	9.22	11												0	3.16328e+06	1.78506e+06	High	High	1
FALSE	High	Master Protein	UPI000003A074	status=active	0	37.023	30	8	27	8	391	42	5.44	26.43	8												0	5.27969e+06	3.08391e+06	High	High	1
FALSE	High	Master Protein	UPI0000165D39	status=active	0	36.917	35	8	30	8	254	28	5.67	17.7	8												0	1.08517e+07	1.085e+07	High	High	1	Met-loss [N-Term]
FALSE	High	Master Protein	P13645	Keratin, type I cytoskeletal 10 OS=Homo sapiens GN=KRT10 PE=1 SV=6	0	36.911	17	9	23	8	584	58.8	5.21	10.03	9	cell death;cell differentiation;metabolic process	cytoplasm;cytoskeleton;cytosol;membrane;nucleus	structural molecule activity	Pf00038, Pf04111	3858	ENSG00000186395.7	KRT10	17	Formation of the cornified envelope	Staphylococcus aureus infection		4	3.73508e+06	1.73084e+06	High	High	1
FALSE	High	Master Protein	UPI000003A2E2	status=active	0	36.903	17	10	26	10	557	62.1	6.01	11.57	10												0	2.92597e+06	2.6018e+06	High	High	1
FALSE	High	Master Protein	UPI000003A709	status=active	0	36.865	75	7	37	7	79	8.9	8.97	26.95	7												0	2.70818e+07	3.52852e+07	High	High	1
FALSE	High	Master Protein	UPI0000165CF0	status=active	0	36.736	16	6	20	6	657	68.1	4.28	22.4	6												0	1.42681e+07	4.57479e+06	High	High	1
FALSE	High	Master Protein	UPI0000036593	status=active	0	36.531	33	10	33	10	282	30.9	5.94	9.66	10												0	1.07136e+07	9.26307e+06	High	High	1	Met-loss [N-Term]
FALSE	High	Master Protein	UPI0000165DC9	status=active	0	36.509	31	7	29	7	252	26.1	4.53	34.82	7												0	1.2224e+07	1.14371e+07	High	High	1
FALSE	High	Master Protein	UPI0000165C37	status=active	0	36.502	84	6	31	6	75	8.8	4.97	40.36	6												0	4.39326e+07	1.24369e+08	High	High	1
FALSE	High	Master Protein	UPI000003A3F3	status=active	0	36.286	32	8	24	8	297	31.2	5.8	19.64	8												0	3.03117e+07	1.14343e+07	High	High	1
FALSE	High	Master Protein	UPI0000236C86	status=active	0	36.262	30	7	25	7	314	33.3	4.49	22.09	7												0	8.81287e+06	8.77338e+06	High	High	1
FALSE	High	Master Protein	UPI000003A173	status=active	0	36.227	81	7	35	7	105	12.1	5.27	18.77	7												0	2.58254e+07	1.79227e+07	High	High	1	Met-loss [N-Term]; Met-loss+Acetyl [N-Term]
FALSE	High	Master Protein	UPI0000165E01	status=active	0	36.116	40	7	24	7	160	17.5	4.31	26.71	7												0	4.4774e+07	2.66585e+07	High	High	1
FALSE	High	Master Protein	UPI000003A132	status=active	0	36.105	23	8	31	8	359	37.3	4.28	31.97	8												0	1.35769e+07	1.37137e+07	High	High	1
FALSE	High	Master Protein	UPI000003A9AD	status=active	0	36.066	12	7	34	7	714	79.3	4.55	28.26	7												0	7.20837e+06	4.30136e+06	High	High	1
FALSE	High	Master Protein	UPI0000165EA9	status=active	0	36.045	24	9	22	9	494	55.6	5.22	7.96	9												0	3.09054e+06	2.97534e+06	High	High	1
FALSE	High	Master Protein	UPI000003A91F	status=active	0	35.938	37	7	21	7	219	24.6	4.83	22.04	7												0	9.84148e+06	1.09108e+07	High	High	1	Met-loss [N-Term]
FALSE	High	Master Protein	UPI0000165DC7	status=active	0	35.927	34	8	49	8	253	27.3	7.56	16.54	8												0	1.15918e+07	9.46482e+06	High	High	1
FALSE	High	Master Protein	UPI0000165E64	status=active	0	35.921	14	10	23	10	822	91.2	5.29	7.8	10												0	5.10389e+06	3.18641e+06	High	High	1
FALSE	High	Master Protein	UPI000003A5CF	status=active	0	35.895	26	10	24	10	407	44.1	4.86	13.02	10												0	6.01411e+06	6.78823e+06	High	High	1
FALSE	High	Master Protein	UPI0002E40FDB	status=active	0	35.879	27	8	24	8	389	40.7	5.24	19.11	8												0	7.53964e+06	6.7021e+06	High	High	1
FALSE	High	Master Protein	UPI000003A8FF	status=active	0	35.818	19	10	22	10	569	62.8	4.65	19.33	10												0	8.06532e+06	3.5773e+06	High	High	1
FALSE	High	Master Protein	UPI000003AB2A	status=active	0	35.759	32	11	34	11	312	35.1	5.14	25.92	11												0	1.30299e+07	1.33398e+07	High	High	1
FALSE	High	Master Protein	UPI0000036586	status=active	0	35.696	28	7	24	7	275	29.5	4.78	29.81	7												0	1.49655e+07	1.4079e+07	High	High	1
FALSE	High	Master Protein	UPI00000363A7	status=active	0	35.619	25	7	22	7	361	39.1	5.95	6.62	7												0	2.11085e+07	2.75398e+07	High	High	1
FALSE	High	Master Protein	UPI00000368D3	status=active	0	35.595	38	9	26	9	263	28.8	9.58	31.08	9												0	9.14232e+06	1.14757e+07	High	High	1
FALSE	High	Master Protein	UPI000003A21B	status=active	0	35.321	24	12	30	12	468	53.6	6.19	11.35	12												0	6.94602e+06	3.12156e+06	High	High	1
FALSE	High	Master Protein	UPI000003A401	status=active	0	35.083	26	8	25	8	375	39.2	5.41	23.55	8												0	1.07257e+07	7.99517e+06	High	High	1
FALSE	High	Master Protein	UPI000003A999	status=active	0	35.024	39	7	32	7	159	17.6	4.41	26.41	7												0	3.27785e+07	2.60658e+07	High	High	1
FALSE	High	Master Protein	UPI000003A0F4	status=active	0	34.993	34	8	19	8	285	30.8	4.65	17.9	8												0	9.84033e+07	9.26504e+07	High	High	1
FALSE	High	Master Protein	UPI0002E3DEEF	status=active	0	34.942	23	9	29	9	469	51.7	5.08	14.98	9												0	7.43206e+06	7.99528e+06	High	High	1
FALSE	High	Master Protein	UPI0000137410	status=active	0	34.94	40	10	29	10	289	31.8	5.21	13.46	10												0	7.51597e+06	8.02589e+06	High	High	1	Met-loss+Acetyl [N-Term]
FALSE	High	Master Protein	UPI000003A2F0	status=active	0	34.908	27	6	27	6	311	34.7	4.69	21.78	6												0	1.44328e+07	1.32448e+07	High	High	1
FALSE	High	Master Protein	UPI0000036617	status=active	0	34.853	29	7	24	7	293	31.3	4.79	12.06	7												0	6.86147e+06	9.76526e+06	High	High	1
FALSE	High	Master Protein	UPI0000036431	status=active	0	34.82	27	9	32	9	280	29.1	4.7	20.49	9												0	1.23446e+07	1.15408e+07	High	High	1	Met-loss [N-Term]
FALSE	High	Master Protein	UPI000003AB9C	status=active	0	34.779	24	8	35	8	369	39.9	4.96	40.13	8												0	1.03184e+07	1.34166e+07	High	High	1
FALSE	High	Master Protein	UPI000003A28F	status=active	0	34.758	18	6	18	6	518	53.9	4.31	27.71	6												0	3.84999e+06	3.4747e+06	High	High	1
FALSE	High	Master Protein	UPI000003A109	status=active	0	34.75	23	8	25	8	335	36.3	4.91	30.14	8												0	6.51692e+06	5.23515e+06	High	High	1
FALSE	High	Master Protein	UPI0000165D4C	status=active	0	34.718	28	9	22	9	320	34.2	5.26	36.5	9												0	6.94563e+06	7.24058e+06	High	High	1	Met-loss+Acetyl [N-Term]
FALSE	High	Master Protein	UPI000003A25A	status=active	0	34.687	17	8	26	6	498	55	6.07	31.1	8												0	4.78932e+06	3.63504e+06	High	High	1
FALSE	High	Master Protein	UPI000231B883	status=active	0	34.648	48	5	23	5	205	21.8	4.58	28.22	5												0	1.08192e+07	6.41316e+06	High	High	1
FALSE	High	Master Protein	UPI000003A92E	status=active	0	34.638	61	8	19	8	186	20.1	4.78	8.26	8												0	1.21969e+07	8.70089e+06	High	High	1
FALSE	High	Master Protein	UPI000003635A	status=active	0	34.606	33	5	24	5	201	22	6.54	32.65	5												0	1.65429e+07	1.85879e+07	High	High	1
FALSE	High	Master Protein	UPI0000036448	status=active	0	34.524	48	9	25	9	182	19.5	6.07	23.93	9												0	9.25797e+06	6.56992e+06	High	High	1	Met-loss [N-Term]
FALSE	High	Master Protein	UPI0000165C71	status=active	0	34.406	13	7	29	7	613	62.1	4.44	26.27	7												0	2.50425e+07	3.28677e+07	High	High	1
FALSE	High	Master Protein	UPI000003A3AB	status=active	0	34.257	22	7	22	7	411	43.6	4.5	23.21	7												0	8.78216e+06	7.18326e+06	High	High	1
FALSE	High	Master Protein	UPI000003A51D	status=active	0	34.194	32	8	21	8	273	29.6	6.4	14.23	8												0	4.10805e+06	3.52952e+06	High	High	1
FALSE	High	Master Protein	UPI000003A93C	status=active	0	33.987	24	5	28	5	245	26.1	5.25	29.08	5												0	1.78399e+07	1.53032e+07	High	High	1	Met-loss [N-Term]; Met-loss+Acetyl [N-Term]
FALSE	High	Master Protein	UPI000003A134	status=active	0	33.975	35	8	32	8	271	28.5	5.05	20.34	8												0	9.99368e+06	8.47175e+06	High	High	1	Met-loss [N-Term]
FALSE	High	Master Protein	UPI000003A9EB	status=active	0	33.924	33	8	24	8	266	28	6.21	30.04	8												0	8.74252e+06	9.33412e+06	High	High	1
FALSE	High	Master Protein	UPI000003683E	status=active	0	33.893	33	7	19	7	269	28.9	5.14	17.35	7												0	6.97104e+06	5.3686e+06	High	High	1
FALSE	High	Master Protein	UPI000003A17C	status=active	0	33.848	42	7	20	7	201	21.8	4.82	21.84	7												0	8.06172e+06	6.08494e+06	High	High	1
FALSE	High	Master Protein	UPI000003A4F0	status=active	0	33.835	40	7	24	7	307	30.8	4.63	22.45	7												0	6.01105e+06	8.36534e+06	High	High	1
FALSE	High	Master Protein	UPI000003650C	status=active	0	33.738	26	9	22	9	424	46.1	5.27	9.25	9												0	2.76994e+06	2.35622e+06	High	High	1
FALSE	High	Master Protein	UPI000003A80A	status=active	0	33.665	24	7	23	7	381	41.3	6.67	28.55	7												0	4.40493e+06	4.77013e+06	High	High	1
FALSE	High	Master Protein	UPI00000367B6	status=active	0	33.6	48	6	22	6	115	12.9	6.32	24.29	6												0	4.05829e+07	1.6384e+07	High	High	1
FALSE	High	Master Protein	UPI0000165E5E	status=active	0	33.496	10	8	26	8	893	92.2	4.63	27.83	8												0	4.51715e+06	3.62575e+06	High	High	1
FALSE	High	Master Protein	UPI000003A977	status=active	0	33.45	34	7	39	7	190	21	5.15	48.87	7												0	5.67317e+07	4.69959e+07	High	High	1
FALSE	High	Master Protein	UPI000003AB24	status=active	0	33.314	20	10	36	10	720	76.1	4.46	8.7	10												0	1.05135e+07	1.01736e+07	High	High	1
FALSE	High	Master Protein	UPI0000165DF3	status=active	0	33.288	38	8	21	8	234	25.6	5.49	13.29	8												0	5.14912e+06	5.20133e+06	High	High	1
FALSE	High	Master Protein	UPI000003A824	status=active	0	33.272	56	4	21	4	133	14.5	4.77	31.71	4												0	1.6428e+07	8.28122e+06	High	High	1
FALSE	High	Master Protein	UPI000003AB36	status=active	0	33.159	21	8	30	8	392	40.9	4.88	18.83	8												0	2.59689e+07	2.53735e+07	High	High	1
FALSE	High	Master Protein	UPI000003635B	status=active	0	33.148	37	8	21	8	284	29.5	5.35	22.43	8												0	4.99629e+06	4.6097e+06	High	High	1
FALSE	High	Master Protein	UPI0000236CBE	status=active	0	33.125	15	7	24	7	507	54.2	4.61	33.1	7												0	1.20362e+07	1.46677e+07	High	High	1
FALSE	High	Master Protein	UPI000003A545	status=active	0	33.044	21	10	28	10	448	48.3	10.37	21.44	10												0	9.73125e+06	1.12144e+07	High	High	1	Met-loss [N-Term]
FALSE	High	Master Protein	UPI0000039FD6	status=active	0	32.899	18	9	22	9	646	68.2	4.67	15.89	9												0	3.96279e+06	3.47736e+06	High	High	1	Met-loss [N-Term]
FALSE	High	Master Protein	UPI0003874283	status=active	0	32.878	22	8	22	8	430	45.9	6.24	17.43	8												0	4.13176e+06	3.24708e+06	High	High	1	Met-loss+Acetyl [N-Term]
FALSE	High	Master Protein	UPI000003A5CD	status=active	0	32.829	40	5	18	5	169	18.5	4.87	22.29	5												0	1.07315e+07	1.19056e+07	High	High	1
FALSE	High	Master Protein	UPI0000036811	status=active	0	32.786	26	7	31	7	339	36.5	4.64	26.59	7												0	4.76811e+07	2.68672e+07	High	High	1	Met-loss [N-Term]
FALSE	High	Master Protein	UPI000003A73B	status=active	0	32.691	36	8	22	8	250	28	5.48	14.46	8												0	3.24205e+06	3.36597e+06	High	High	1
FALSE	High	Master Protein	UPI0000165EAB	status=active	0	32.493	56	5	34	5	107	11.8	4.92	37.49	5												0	6.4809e+07	2.99135e+07	High	High	1	Met-loss [N-Term]
FALSE	High	Master Protein	UPI000004A2CC	status=active	0	32.49	16	7	26	7	539	59.8	6.89	35.11	7												0	3.95331e+07	3.26563e+07	High	High	1	Met-loss+Acetyl [N-Term]
FALSE	High	Master Protein	UPI0003873F3F	status=active	0	32.419	19	9	22	9	507	57.1	6.32	10.36	9												0	2.69791e+06	2.10236e+06	High	High	1
FALSE	High	Master Protein	UPI000003A591	status=active	0	32.413	38	9	29	9	281	31.4	6.34	10.47	9												0	3.75635e+06	3.65476e+06	High	High	1	Met-loss [N-Term]; Met-loss+Acetyl [N-Term]
FALSE	High	Master Protein	UPI0003874357	status=active	0	32.331	42	7	17	7	229	24.6	6.14	17.45	7												0	4.21996e+06	3.37201e+06	High	High	1
FALSE	High	Master Protein	UPI0000036802	status=active	0	32.288	50	8	18	8	181	20.2	4.65	21.12	8												0	1.76335e+07	3.35025e+06	High	High	1
FALSE	High	Master Protein	UPI000003A8CA	status=active	0	32.256	28	8	22	8	362	39.7	5.68	9.93	8												0	7.74885e+06	8.27592e+06	High	High	1
FALSE	High	Master Protein	UPI000003661F	status=active	0	32.091	13	5	29	5	330	34.3	3.95	41.23	5												0	2.48933e+07	1.5122e+07	High	High	1
FALSE	High	Master Protein	UPI000003A8D0	status=active	0	32.031	53	8	26	8	122	13.6	5.76	18.45	8												0	1.11137e+08	5.46511e+07	High	High	1
FALSE	High	Master Protein	UPI000003A22C	status=active	0	32.001	27	8	26	8	332	35.1	4.22	28.01	8												0	7.06602e+06	6.46913e+06	High	High	1
FALSE	High	Master Protein	UPI0000036506	status=active	0	31.961	35	5	28	5	158	17.8	4.61	50.5	5												0	3.01777e+07	2.19057e+07	High	High	1	Met-loss [N-Term]
FALSE	High	Master Protein	UPI00001B145A	status=active	0	31.926	19	8	18	8	478	50.1	4.87	6.9	8												0	4.32886e+06	2.44702e+06	High	High	1
FALSE	High	Master Protein	UPI0000165D26	status=active	0	31.893	89	4	23	4	106	10.6	10.1	45.23	4												0	7.32813e+07	5.44165e+07	High	High	1
FALSE	High	Master Protein	UPI0000165E4F	status=active	0	31.85	38	7	35	7	136	15.1	4.87	41.49	7												0	5.10148e+07	3.22371e+07	High	High	1
FALSE	High	Master Protein	UPI00000366EE	status=active	0	31.826	16	4	22	4	341	35.2	4.78	16.11	4												0	1.47031e+07	9.55837e+06	High	High	1	Met-loss [N-Term]
FALSE	High	Master Protein	UPI0000165C96	status=active	0	31.813	35	8	24	8	249	26.3	5.15	11	8												0	1.44642e+07	6.82665e+06	High	High	1
FALSE	High	Master Protein	UPI0000236D10	status=active	0	31.63	26	7	20	7	313	34.4	6.71	22.45	7												0	3.57861e+06	4.18927e+06	High	High	1
FALSE	High	Master Protein	UPI0000165CCF	status=active	0	31.569	84	4	49	4	63	7	5.67	47.42	4												0	8.80897e+07	8.03911e+07	High	High	1
FALSE	High	Master Protein	WP_148263309.1	non-ribosomal peptide synthetase [Corynebacterium variabile]	0	31.54	9	10	12	10	1315	139.3	6.07	1.91	10												0	906029	5.93911e+06	High	High	1
FALSE	High	Master Protein	UPI000003A2AD	status=active	0	31.497	46	8	17	8	206	23.2	5.22	16.84	8												0	1.02001e+07	3.09125e+06	High	High	1
FALSE	High	Master Protein	UPI00000366C0	status=active	0	31.436	23	9	24	9	426	46.9	4.93	16.15	9												0	9.2567e+06	9.03172e+06	High	High	1
FALSE	High	Master Protein	UPI0000165E34	status=active	0	31.222	57	7	37	7	158	17.2	5.38	26.84	7												0	6.07933e+07	4.61224e+07	High	High	1
FALSE	High	Master Protein	UPI00001AE04E	status=active	0	31.083	23	8	24	8	403	44.4	5.91	31.09	8												0	1.42653e+07	1.41878e+07	High	High	1
FALSE	High	Master Protein	UPI000003684A	status=active	0	31.041	27	9	17	9	341	38.4	6.48	8.01	9												0	7.50892e+06	4.49493e+06	High	High	1
FALSE	High	Master Protein	UPI000003A906	status=active	0	31.032	40	5	27	5	131	15.1	4.89	17.15	5												0	2.17679e+07	1.0704e+07	High	High	1
FALSE	High	Master Protein	UPI000003A3F5	status=active	0	31.019	36	9	29	9	256	28.7	6.11	18.86	9												0	9.93134e+06	9.73493e+06	High	High	1
FALSE	High	Master Protein	UPI000003A84C	status=active	0	30.975	27	7	23	7	344	38.2	6.04	12.69	7												0	1.03021e+07	9.91487e+06	High	High	1	Met-loss [N-Term]
FALSE	High	Master Protein	UPI0000036670	status=active	0	30.906	33	6	28	6	317	32.1	4.53	28.28	6												0	3.90952e+07	5.33168e+07	High	High	1
FALSE	High	Master Protein	UPI00023189B2	status=active	0	30.833	37	7	20	7	247	26.3	5.17	20.64	7												0	5.75457e+06	4.78035e+06	High	High	1
FALSE	High	Master Protein	UPI0000165CE9	status=active	0	30.783	11	7	29	1	483	51.4	4.44	24.56	7												0	6.86556e+06	4.74383e+06	High	High	1
FALSE	High	Master Protein	UPI000003A71D	status=active	0	30.693	19	8	28	8	486	52.8	5.08	31.86	8												0	5.97784e+06	5.52382e+06	High	High	1
FALSE	High	Master Protein	UPI000003A0FA	status=active	0	30.673	18	9	13	9	460	51.6	5.68	12.47	9												0	8.26158e+06	5.66962e+06	High	High	1
FALSE	High	Master Protein	UPI000003A09C	status=active	0	30.639	49	8	25	8	210	22.5	4.49	9.63	8												0	4.16233e+06	2.80276e+06	High	High	1
FALSE	High	Master Protein	UPI000003A17E	status=active	0	30.587	26	8	20	8	338	36.8	4.86	20.63	8												0	3.46712e+06	3.11677e+06	High	High	1	Met-loss [N-Term]
FALSE	High	Master Protein	UPI000003A072	status=active	0	30.538	30	8	24	8	263	28.7	6.16	17.43	8												0	4.47726e+06	3.10429e+06	High	High	1
FALSE	High	Master Protein	UPI000003A054	status=active	0	30.466	22	7	27	7	411	43.2	5.07	27.62	7												0	3.23962e+06	2.68337e+06	High	High	1
FALSE	High	Master Protein	UPI000003AB34	status=active	0	30.353	46	6	18	6	158	17.3	5.52	26.83	6												0	7.23929e+06	7.87444e+06	High	High	1
FALSE	High	Master Protein	UPI000003A3C7	status=active	0	30.342	18	8	21	8	652	72	5.19	9.16	8												0	2.63178e+06	1.59593e+06	High	High	1
FALSE	High	Master Protein	UPI0000036792	status=active	0	30.28	51	6	18	6	129	13.8	4.74	21.91	6												0	1.68206e+07	9.77364e+06	High	High	1
FALSE	High	Master Protein	UPI0000165CB9	status=active	0	30.253	31	5	24	5	217	23.5	4.51	29.79	5												0	9.10668e+06	9.22424e+06	High	High	1
FALSE	High	Master Protein	UPI00000366D4	status=active	0	30.25	24	7	23	7	379	40.2	4.63	17.41	7												0	1.0595e+07	7.60195e+06	High	High	1	Met-loss [N-Term]
FALSE	High	Master Protein	UPI0000039FB2	status=active	0	30.221	27	9	21	9	394	43.2	6.55	3.94	9												0	5.81951e+06	7.5714e+06	High	High	1
FALSE	High	Master Protein	UPI000003A100	status=active	0	30.206	37	7	22	7	201	22	4.86	12.69	7												0	8.37927e+06	8.34311e+06	High	High	1
FALSE	High	Master Protein	UPI000003A022	status=active	0	30.205	30	4	19	4	186	19.2	5.95	20.34	4												0	5.20866e+06	4.2207e+06	High	High	1	Met-loss [N-Term]
FALSE	High	Master Protein	UPI000003A93B	status=active	0	30.119	40	8	18	8	206	22.1	4.78	16.08	8												0	2.4412e+07	2.15379e+07	High	High	1
FALSE	High	Master Protein	UPI000003650D	status=active	0	30.114	26	7	25	7	336	37.4	5.91	7.11	7												0	3.82206e+06	4.67538e+06	High	High	1
FALSE	High	Master Protein	UPI000003A753	status=active	0	30.102	34	7	20	7	250	26.2	4.91	9.37	7												0	6.24084e+06	6.83688e+06	High	High	1
FALSE	High	Master Protein	UPI00000364C8	status=active	0	30.092	33	6	27	6	194	21.1	4.77	36.07	6												0	1.65102e+07	1.72178e+07	High	High	1
FALSE	High	Master Protein	UPI000003A07C	status=active	0	30.065	25	9	20	9	395	42.6	5.9	3.95	9												0	2.99112e+06	2.70561e+06	High	High	1
FALSE	High	Master Protein	UPI000003A0C2	status=active	0	29.892	24	4	19	4	153	15.4	4.46	40.39	4												0	5.71911e+07	4.28526e+07	High	High	1
FALSE	High	Master Protein	UPI000003A32A	status=active	0	29.864	14	11	31	11	683	74.3	5.62	0	11												0	3.74066e+07	4.29389e+07	High	High	1
FALSE	High	Master Protein	UPI000003AB58	status=active	0	29.853	28	6	17	6	216	22.8	5.4	27.67	6												0	3.20007e+06	2.9048e+06	High	High	1
FALSE	High	Master Protein	UPI000003A9B4	status=active	0	29.825	39	4	25	4	109	12	10.18	26.95	4												0	4.54225e+07	1.93516e+07	High	High	1
FALSE	High	Master Protein	UPI0000036710	status=active	0	29.766	21	6	18	5	307	33.3	4.88	24.56	6												0	6.30433e+06	3.45743e+06	High	High	1	Met-loss [N-Term]
FALSE	High	Master Protein	UPI0000036414	status=active	0	29.726	32	7	19	7	211	23.2	5.4	19.74	7												0	9.769e+06	8.63087e+06	High	High	1	Met-loss [N-Term]
FALSE	High	Master Protein	UPI000003A53F	status=active	0	29.721	20	7	18	7	483	48.8	4.27	7.94	7												0	5.88494e+06	5.29046e+06	High	High	1
FALSE	High	Master Protein	UPI000003AA58	status=active	0	29.695	50	8	20	8	146	16.5	9.8	23.43	8												0	6.70138e+06	1.05479e+07	High	High	1
FALSE	High	Master Protein	UPI000003A104	status=active	0	29.629	18	6	26	6	385	41.8	5.07	33.19	6												0	1.87961e+07	2.12875e+07	High	High	1
FALSE	High	Master Protein	UPI0000236BC1	status=active	0	29.602	35	7	25	7	201	21.6	9.63	27.52	7												0	2.5031e+07	8.98226e+06	High	High	1
FALSE	High	Master Protein	UPI0000036800	status=active	0	29.387	47	4	30	4	97	10.4	4.16	39.05	4												0	5.78927e+07	2.89807e+07	High	High	1
FALSE	High	Master Protein	UPI0000236CBC	status=active	0	29.361	36	5	28	5	133	13.9	4.45	24.09	5												0	7.51748e+07	3.32787e+07	High	High	1	Met-loss [N-Term]
FALSE	High	Master Protein	UPI0000165DE8	status=active	0	29.355	22	9	22	9	442	49.7	5.97	15.97	9												0	3.58287e+06	2.66376e+06	High	High	1	Met-loss+Acetyl [N-Term]
FALSE	High	Master Protein	UPI0000165CE0	status=active	0	29.273	26	6	15	6	282	29.7	5.81	16.21	6												0	4.97617e+06	4.27289e+06	High	High	1
FALSE	High	Master Protein	UPI000003A518	status=active	0	29.257	44	5	17	5	155	16.1	5.21	23.73	5												0	2.4418e+07	1.32586e+07	High	High	1
FALSE	High	Master Protein	UPI0000165DC2	status=active	0	29.201	23	6	24	6	280	29.8	4.77	25.96	6												0	1.15919e+07	1.00741e+07	High	High	1
FALSE	High	Master Protein	UPI000003A805	status=active	0	29.095	17	8	28	2	483	51.5	4.4	20.9	8												0	2.6307e+06	1.96752e+06	High	High	1
FALSE	High	Master Protein	UPI0000165C3E	status=active	0	29.073	30	9	24	9	326	34.1	5.27	12.45	9												0	2.80281e+07	5.94334e+06	High	High	1
FALSE	High	Master Protein	UPI0000134020	status=active	0	28.994	60	6	75	6	40	4.7	12.13	40.7	6												0	9.40241e+07	1.60771e+08	High	High	1
FALSE	High	Master Protein	UPI00000365D0	status=active	0	28.935	26	6	18	6	318	34.7	4.78	26.75	6												0	4.24817e+06	4.83614e+06	High	High	1	Met-loss [N-Term]
FALSE	High	Master Protein	UPI000003A46E	status=active	0	28.886	18	7	22	7	365	39.2	5.48	23.29	7												0	2.90093e+06	3.3507e+06	High	High	1
FALSE	High	Master Protein	UPI0000165E83	status=active	0	28.879	38	7	22	7	266	29.4	6.58	29.24	7												0	5.25154e+06	7.19818e+06	High	High	1	Met-loss [N-Term]
FALSE	High	Master Protein	UPI000003A2F2	status=active	0	28.788	27	4	19	4	113	13	9.25	23.94	4												0	1.74957e+07	7.17129e+06	High	High	1	Met-loss [N-Term]
FALSE	High	Master Protein	UPI000003A047	status=active	0	28.743	27	7	26	7	253	27.9	5.97	16.48	7												0	4.89382e+06	6.04754e+06	High	High	1
FALSE	High	Master Protein	UPI000003A4C5	status=active	0	28.705	11	8	18	8	707	77.6	6.54	9.03	8												0	1.01337e+08	7.46956e+07	High	High	1
FALSE	High	Master Protein	UPI000003A3F0	status=active	0	28.617	20	8	24	8	367	39.5	5.33	19.55	8												0	9.62891e+06	7.84302e+06	High	High	1
FALSE	High	Master Protein	UPI000003A3CD	status=active	0	28.577	34	4	15	4	114	12	5.06	10.24	4												0	2.2108e+07	9.18088e+06	High	High	1
FALSE	High	Master Protein	UPI00031F5167	status=active	0	28.524	23	8	26	8	361	39	5.94	22.31	8												0	5.33657e+06	5.14481e+06	High	High	1	Met-loss [N-Term]
FALSE	High	Master Protein	UPI000003A712	status=active	0	28.465	17	7	26	7	327	35	5.11	2.19	7												0	5.91646e+06	4.61167e+06	High	High	1
FALSE	High	Master Protein	UPI00001B145B	status=active	0	28.44	18	8	24	8	434	47.5	6.18	11.35	8												0	1.12898e+07	1.41183e+07	High	High	1
FALSE	High	Master Protein	UPI0002D51DC9	status=active	0	28.324	15	6	21	6	407	43.4	5.31	34.14	6												0	7.79188e+06	8.41537e+06	High	High	1
FALSE	High	Master Protein	UPI000003A741	status=active	0	28.247	29	7	17	7	297	31.8	6.39	8.22	7												0	8.89808e+06	1.05235e+07	High	High	1
FALSE	High	Master Protein	UPI00000366B9	status=active	0	28.22	15	5	15	5	441	44.8	4.37	16.76	5												0	4.86193e+06	3.45825e+06	High	High	1	Met-loss+Acetyl [N-Term]
FALSE	High	Master Protein	UPI000003A57A	status=active	0	28.205	39	6	45	6	126	14.2	4.25	0	6												0	1.35468e+08	6.57896e+07	High	High	1
FALSE	High	Master Protein	UPI000003A5F9	status=active	0	28.126	29	6	26	6	185	19.6	4.75	34.3	6												0	1.63066e+07	1.53474e+07	High	High	1	Met-loss [N-Term]
FALSE	High	Master Protein	UPI00001AA8D5	status=active	0	28.108	17	7	21	7	422	44.1	5.77	16.09	7												0	8.39264e+06	5.9365e+06	High	High	1
FALSE	High	Master Protein	UPI0000165E6F	status=active	0	28.095	19	7	21	7	454	50.8	5.91	26.44	7												0	3.3797e+06	2.58244e+06	High	High	1
FALSE	High	Master Protein	UPI000003A9A8	status=active	0	28.09	27	7	21	7	251	28.8	4.96	14.18	7												0	8.0793e+06	4.15853e+06	High	High	1
FALSE	High	Master Protein	UPI000003A115	status=active	0	28.037	37	6	18	6	215	22.3	6.52	28.42	6												0	8.67976e+06	4.65647e+06	High	High	1	Met-loss [N-Term]
FALSE	High	Master Protein	UPI000003A33C	status=active	0	28.025	21	5	22	5	160	18	5.2	21.31	5												0	8.29883e+06	5.08826e+06	High	High	1
FALSE	High	Master Protein	UPI0000236CF9	status=active	0	27.973	54	7	19	7	196	21.3	4.36	15.57	7												0	6.30741e+06	2.90566e+06	High	High	1	Met-loss [N-Term]
FALSE	High	Master Protein	UPI000003A740	status=active	0	27.949	24	8	26	8	341	37.1	4.84	19.26	8												0	5.54915e+06	5.40236e+06	High	High	1
FALSE	High	Master Protein	UPI000003A290	status=active	0	27.933	32	7	20	7	299	32.3	6.44	12.59	7												0	7.51838e+06	1.31485e+07	High	High	1
FALSE	High	Master Protein	UPI000003A13F	status=active	0	27.885	26	8	17	8	418	45.6	5.27	3.93	8												0	3.04494e+06	2.0906e+06	High	High	1
FALSE	High	Master Protein	UPI000003A5E3	status=active	0	27.819	27	6	16	6	276	29.3	4.94	13.22	6												0	4.31078e+06	3.4603e+06	High	High	1
FALSE	High	Master Protein	UPI000003A458	status=active	0	27.805	27	7	23	7	230	25.6	4.88	12.91	7												0	1.81969e+06	3.18583e+06	High	High	1
FALSE	High	Master Protein	UPI0000165C43	status=active	0	27.8	74	5	27	5	85	8.9	5	33.07	5												0	1.59628e+07	1.92383e+07	High	High	1	Met-loss [N-Term]
FALSE	High	Master Protein	UPI000003A24B	status=active	0	27.797	17	6	16	6	301	32.8	5.63	8.21	6												0	7.25409e+06	3.16797e+06	High	High	1
FALSE	High	Master Protein	UPI000003A102	status=active	0	27.751	14	7	15	7	604	65.7	6.43	4.51	7												0	4.2828e+06	2.19708e+06	High	High	1
FALSE	High	Master Protein	UPI000003A039	status=active	0	27.728	40	7	20	7	225	24.1	4.86	15.49	7												0	2.86928e+06	2.95407e+06	High	High	1
FALSE	High	Master Protein	UPI0000036554	status=active	0	27.726	33	6	20	6	202	22.8	6.86	12.76	6												0	7.60071e+06	7.03828e+06	High	High	1	Met-loss [N-Term]
FALSE	High	Master Protein	UPI0000165C1A	status=active	0	27.637	52	5	23	5	85	9.3	4.93	27.08	5												0	2.0188e+07	1.97142e+07	High	High	1
FALSE	High	Master Protein	UPI000003A475	status=active	0	27.588	32	3	43	3	99	10.6	4.5	55.92	3												0	1.14153e+08	8.99576e+07	High	High	1	Met-loss [N-Term]
FALSE	High	Master Protein	UPI000003640B	status=active	0	27.551	19	6	20	6	421	45.8	5.08	24.26	6												0	4.13902e+06	5.67727e+06	High	High	1
FALSE	High	Master Protein	UPI0000036862	status=active	0	27.523	20	5	17	5	350	37.8	4.89	17.83	5												0	5.15715e+06	2.67685e+06	High	High	1
FALSE	High	Master Protein	UPI000003A434	status=active	0	27.447	15	4	23	4	527	55.9	4.6	26.61	4												0	1.05186e+07	1.42705e+07	High	High	1
FALSE	High	Master Protein	UPI0000236D14	status=active	0	27.44	33	8	21	8	269	29.9	6.68	8.8	8												0	4.22293e+06	2.59839e+06	High	High	1
FALSE	High	Master Protein	UPI000003665B	status=active	0	27.426	31	6	24	6	231	25.3	4.74	25.49	6												0	8.44895e+06	9.05096e+06	High	High	1
FALSE	High	Master Protein	UPI000003AB8C	status=active	0	27.376	50	6	20	6	133	14.5	11.28	28.21	6												0	4.45516e+06	3.6384e+06	High	High	1
FALSE	High	Master Protein	UPI000003A734	status=active	0	27.375	43	5	21	5	95	10.6	4.84	9.91	5												0	5.38656e+07	5.1004e+07	High	High	1	Met-loss [N-Term]
FALSE	High	Master Protein	UPI00000364B2	status=active	0	27.278	15	7	21	7	598	64.3	5.19	10.23	7												0	2.82635e+06	3.06686e+06	High	High	1
FALSE	High	Master Protein	UPI000003A156	status=active	0	27.232	42	6	29	6	91	10	9.86	28.55	6												0	3.07857e+07	4.22463e+07	High	High	1
FALSE	High	Master Protein	UPI000003A385	status=active	0	27.186	28	7	23	7	366	39.1	5.1	25.21	7												0	6.30871e+06	1.07022e+07	High	High	1	Met-loss+Acetyl [N-Term]
FALSE	High	Master Protein	UPI000003A5D9	status=active	0	27.139	34	4	20	4	154	16.3	5.24	26.73	4												0	9.99849e+06	5.17621e+06	High	High	1	Met-loss [N-Term]
FALSE	High	Master Protein	UPI000003A212	status=active	0	27.104	25	6	20	6	287	31.2	5.4	15.6	6												0	4.70449e+06	5.02148e+06	High	High	1
FALSE	High	Master Protein	UPI0000036700	status=active	0	27.075	22	6	14	6	331	36.2	10.21	3.79	6												0	1.62032e+06	735729	High	High	1	Met-loss [N-Term]
FALSE	High	Master Protein	UPI000003AB97	status=active	0	27.073	19	2	57	2	118	12.5	4.37	119.34	2												0	2.09726e+07	1.7077e+07	High	High	1
FALSE	High	Master Protein	UPI000003AA76	status=active	0	27.005	30	6	17	6	334	35.3	4.35	15.37	6												0	2.08732e+06	1.00238e+07	High	High	1	Met-loss [N-Term]
FALSE	High	Master Protein	UPI0000236BE9	status=active	0	26.871	18	5	29	5	399	42.9	5.07	34.91	5												0	8.78577e+06	9.50381e+06	High	High	1	Met-loss [N-Term]
FALSE	High	Master Protein	UPI000003A3D8	status=active	0	26.805	23	3	10	3	137	14.8	4.32	10.6	3												0	3.42149e+06	489077	High	High	1
FALSE	High	Master Protein	UPI000003A2A8	status=active	0	26.73	25	8	28	8	329	35	5.4	12.49	8												0	6.60868e+07	6.19703e+07	High	High	1
FALSE	High	Master Protein	UPI0000236CD7	status=active	0	26.687	44	6	21	6	143	15.3	4.97	23.74	6												0	1.45479e+07	7.76316e+06	High	High	1	Met-loss [N-Term]
FALSE	High	Master Protein	UPI000003A30C	status=active	0	26.609	36	6	16	6	222	24.4	5.67	9.95	6												0	3.39473e+06	2.46423e+06	High	High	1
FALSE	High	Master Protein	UPI00000367B4	status=active	0	26.547	18	6	24	6	284	31.2	4.28	31.51	6												0	1.45114e+07	1.27743e+07	High	High	1
FALSE	High	Master Protein	UPI000003A8BC	status=active	0	26.543	44	5	22	5	114	12.6	5.27	15.68	5												0	1.36617e+08	4.58927e+07	High	High	1
FALSE	High	Master Protein	UPI000003662C	status=active	0	26.448	15	7	19	7	474	51.6	4.92	18	7												0	3.40753e+06	2.84901e+06	High	High	1
FALSE	High	Master Protein	UPI000003A2C1	status=active	0	26.338	33	4	18	4	174	18.6	4.06	26.99	4												0	1.5833e+07	1.53692e+07	High	High	1	Met-loss [N-Term]
FALSE	High	Master Protein	UPI0000236CE7	status=active	0	26.332	41	5	17	5	164	17.5	4.58	14.13	5												0	3.47962e+06	1.91367e+06	High	High	1
FALSE	High	Master Protein	UPI0000036481	status=active	0	26.323	23	7	18	7	352	38.8	5.07	0	7												0	2.96371e+06	3.0218e+06	High	High	1
FALSE	High	Master Protein	UPI000003A864	status=active	0	26.322	43	5	29	5	123	13.4	7.59	17.44	5												0	4.72892e+07	5.65437e+07	High	High	1
FALSE	High	Master Protein	UPI00000365AD	status=active	0	26.248	34	6	17	6	241	26.4	5.03	11.27	6												0	3.79805e+06	3.17986e+06	High	High	1	Met-loss [N-Term]
FALSE	High	Master Protein	UPI00000365CA	status=active	0	26.211	33	8	29	8	236	25.3	5.62	23.5	8												0	1.13325e+07	1.30127e+07	High	High	1
FALSE	High	Master Protein	UPI000003AA1A	status=active	0	26.198	21	8	14	8	376	42.4	4.94	1.65	8												0	5.84099e+06	4.11313e+06	High	High	1
FALSE	High	Master Protein	UPI0000165E9C	status=active	0	26.164	21	8	21	8	440	46.4	5.48	5.47	8												0	3.43728e+06	3.63644e+06	High	High	1
FALSE	High	Master Protein	UPI000003A856	status=active	0	26.125	48	5	29	5	80	8.7	9.85	25.47	5												0	2.2859e+07	4.30703e+07	High	High	1
FALSE	High	Master Protein	UPI00000365A4	status=active	0	26.091	10	5	15	5	637	68.6	5.05	18.04	5												0	2.89947e+06	2.71732e+06	High	High	1
FALSE	High	Master Protein	UPI000003A119	status=active	0	26.082	44	6	23	6	166	17.9	6.39	18.62	6												0	5.73384e+06	4.28233e+06	High	High	1
FALSE	High	Master Protein	UPI00000368BB	status=active	0	26.028	26	6	20	6	230	24.5	9.35	20.26	6												0	5.09472e+06	5.9602e+06	High	High	1
FALSE	High	Master Protein	UPI0000165C3B	status=active	0	26.021	31	9	19	9	310	34.9	7.56	6.37	9												0	5.22734e+06	7.54171e+06	High	High	1
FALSE	High	Master Protein	UPI0003873A17	status=active	0	25.883	54	6	19	6	115	12.8	5.12	17.01	6												0	2.55374e+07	9.53528e+06	High	High	1	Met-loss [N-Term]
FALSE	High	Master Protein	UPI000003643C	status=active	0	25.868	39	5	20	5	147	15.8	4.28	22.76	5												0	3.32666e+07	1.34379e+07	High	High	1	Met-loss [N-Term]
FALSE	High	Master Protein	UPI000003A7E4	status=active	0	25.858	37	6	15	6	246	26	5.68	10.43	6												0	3.40093e+06	4.40692e+06	High	High	1
FALSE	High	Master Protein	UPI000003A222	status=active	0	25.82	34	9	20	9	360	39.1	6.73	7.99	9												0	9.78769e+06	6.71517e+06	High	High	1	Met-loss [N-Term]
FALSE	High	Master Protein	UPI0000165C73	status=active	0	25.783	14	6	23	6	368	39	4.88	17.9	6												0	9.2151e+06	6.19745e+06	High	High	1
FALSE	High	Master Protein	UPI0000236C2B	status=active	0	25.72	20	8	20	8	539	58.3	4.36	9.42	8												0	3.35435e+06	3.33143e+06	High	High	1
FALSE	High	Master Protein	UPI0000036497	status=active	0	25.72	37	8	27	8	156	16.4	8.15	22.88	8												0	1.05603e+07	7.83668e+06	High	High	1	Met-loss [N-Term]
FALSE	High	Master Protein	UPI000003A6FE	status=active	0	25.626	44	5	13	5	149	15.9	5.36	17.81	5												0	1.39889e+07	7.52476e+06	High	High	1
FALSE	High	Master Protein	UPI000003A715	status=active	0	25.582	39	6	17	6	150	17.1	8.84	13.84	6												0	4.566e+06	3.32552e+06	High	High	1
FALSE	High	Master Protein	UPI000003A9FF	status=active	0	25.498	38	5	13	5	148	16.8	6.54	20.91	5												0	9.43788e+06	4.34271e+06	High	High	1	Met-loss [N-Term]
FALSE	High	Master Protein	UPI00000364F7	status=active	0	25.483	23	6	27	6	278	28.9	4.91	31.18	6												0	1.26979e+07	9.80655e+06	High	High	1
FALSE	High	Master Protein	UPI000003A2EE	status=active	0	25.416	37	7	17	7	276	29.8	5.31	16.73	7												0	2.98684e+06	2.57319e+06	High	High	1
FALSE	High	Master Protein	UPI000003AB4B	status=active	0	25.224	18	5	14	5	348	36.6	4.98	11.04	5												0	2.31024e+06	717950	High	High	1
FALSE	High	Master Protein	UPI000003A155	status=active	0	25.166	25	6	19	6	283	29.7	5.05	13.57	6												0	2.28924e+06	2.7258e+06	High	High	1
FALSE	High	Master Protein	UPI000003A4C7	status=active	0	25.126	38	7	22	7	194	21.1	5.71	19.71	7												0	9.79845e+06	1.13699e+07	High	High	1
FALSE	High	Master Protein	UPI000003A22B	status=active	0	25.047	21	5	18	5	258	28.6	4.96	13.73	5												0	5.1987e+06	3.46982e+06	High	High	1
FALSE	High	Master Protein	UPI000003A3F6	status=active	0	24.995	27	7	15	7	277	29.8	5.12	1.96	7												0	2.6704e+06	2.62889e+06	High	High	1
FALSE	High	Master Protein	UPI000003AA26	status=active	0	24.968	34	5	13	5	280	29.8	4.89	17.23	5												0	4.31374e+06	2.81239e+06	High	High	1
FALSE	High	Master Protein	UPI000003A9DF	status=active	0	24.95	61	3	21	3	97	11	4.82	21.91	3												0	6.07163e+07	5.09431e+07	High	High	1	Met-loss [N-Term]
FALSE	High	Master Protein	UPI000003A424	status=active	0	24.922	8	7	20	7	1034	115.7	5.69	6.51	7												0	2.24199e+06	2.40569e+06	High	High	1
FALSE	High	Master Protein	UPI0000236BA3	status=active	0	24.917	12	6	15	6	651	71.7	4.97	5.87	6												0	1.07516e+07	1.03704e+06	High	High	1
FALSE	High	Master Protein	UPI000003A946	status=active	0	24.862	21	5	17	5	164	18.6	5.9	11.86	5												0	7.07184e+06	2.8486e+06	High	High	1
FALSE	High	Master Protein	UPI0000036480	status=active	0	24.744	30	6	20	6	251	27.3	5.17	23.37	6												0	6.95583e+07	5.21817e+07	High	High	1
FALSE	High	Master Protein	UPI000003AB62	status=active	0	24.734	16	6	13	6	363	38.3	5.5	13.72	6												0	4.89614e+06	5.11594e+06	High	High	1
FALSE	High	Master Protein	UPI000003A389	status=active	0	24.727	40	6	15	6	173	19	5.38	8.27	6												0	5.59967e+06	4.51439e+06	High	High	1	Met-loss [N-Term]
FALSE	High	Master Protein	UPI0000236C08	status=active	0	24.669	44	6	21	6	201	21.4	7.2	19.62	6												0	4.67995e+06	5.62192e+06	High	High	1
FALSE	High	Master Protein	UPI0000236CEB	status=active	0	24.626	19	6	12	6	405	45.5	7.96	12.83	6												0	2.61264e+06	2.35001e+06	High	High	1
FALSE	High	Master Protein	UPI000003A98C	status=active	0	24.593	26	6	20	6	314	33.9	8.25	18.31	6												0	5.04224e+06	5.39015e+06	High	High	1	Met-loss [N-Term]
FALSE	High	Master Protein	UPI000003AA6F	status=active	0	24.581	37	5	20	5	138	15.3	4.6	22.52	5												0	2.86149e+07	1.15243e+07	High	High	1
FALSE	High	Master Protein	UPI0000165D4D	status=active	0	24.509	26	6	19	6	290	31.5	4.96	10.47	6												0	5.2274e+06	3.87242e+06	High	High	1
FALSE	High	Master Protein	UPI0000049F4A	status=active	0	24.438	43	7	23	7	188	20.2	8.7	8.85	7												0	4.27013e+06	4.65477e+06	High	High	1
FALSE	High	Master Protein	UPI000003AAEB	status=active	0	24.432	27	5	22	5	213	23.7	6.24	20.21	5												0	8.09619e+06	7.90494e+06	High	High	1
FALSE	High	Master Protein	UPI000003A5EE	status=active	0	24.394	20	6	16	6	371	41.7	6.07	16.32	6												0	2.6644e+06	1.42871e+06	High	High	1
FALSE	High	Master Protein	UPI00038736E1	status=active	0	24.364	18	5	17	5	290	32	4.86	18.27	5												0	6.92916e+06	7.31997e+06	High	High	1
FALSE	High	Master Protein	UPI0000036652	status=active	0	24.236	20	8	18	7	381	42.5	5.91	5.35	8												0	3.77716e+06	4.33747e+06	High	High	1
FALSE	High	Master Protein	UPI0000165DC1	status=active	0	24.178	14	6	17	6	403	45.3	5.63	12.06	6												0	3.30921e+06	2.87044e+06	High	High	1	Met-loss [N-Term]
FALSE	High	Master Protein	UPI0000036761	status=active	0	24.165	31	6	27	6	201	22.6	5.02	29.86	6												0	1.3009e+07	1.26677e+07	High	High	1
FALSE	High	Master Protein	UPI000003A0E2	status=active	0	24.124	20	6	12	6	419	44.8	8.29	5.9	6												0	1.98774e+07	9.5659e+06	High	Peak Found	1	Met-loss [N-Term]
FALSE	High	Master Protein	UPI0000236C45	status=active	0	24.102	8	7	17	7	1196	130.7	4.79	0	7												0	1.34657e+06	948050	High	High	1
FALSE	High	Master Protein	UPI000003A5E1	status=active	0	23.983	28	6	14	6	319	33.5	4.46	7.67	6												0	4.20376e+06	2.421e+06	High	High	1
FALSE	High	Master Protein	UPI0000039FD8	status=active	0	23.908	13	5	16	5	474	49.2	4.42	7.94	5												0	3.86747e+06	2.92581e+06	High	High	1
FALSE	High	Master Protein	UPI000003A194	status=active	0	23.808	26	7	15	7	324	35.2	4.72	9.9	7												0	2.78176e+06	2.40249e+06	High	High	1
FALSE	High	Master Protein	UPI000003A219	status=active	0	23.785	22	4	24	4	216	23.1	4.88	14.76	4												0	5.65757e+06	6.61856e+06	High	High	1
FALSE	High	Master Protein	UPI0000236C8E	status=active	0	23.723	17	8	19	8	476	51.1	5.01	15.77	8												0	7.62537e+06	5.54374e+06	High	High	1
FALSE	High	Master Protein	UPI000003A474	status=active	0	23.696	17	4	19	4	221	23.6	4.54	15.61	4												0	7.86706e+06	6.48444e+06	High	High	1
FALSE	High	Master Protein	UPI000003A0C1	status=active	0	23.664	33	2	38	2	51	5.8	4.81	33	2												0	1.6001e+08	1.65632e+08	High	High	1	Met-loss [N-Term]
FALSE	High	Master Protein	UPI00000367F9	status=active	0	23.538	31	7	16	7	245	27.1	4.64	0	7												0	1.58984e+06	2.1551e+06	High	High	1	Met-loss [N-Term]
FALSE	High	Master Protein	UPI0000165C5B	status=active	0	23.452	32	8	13	8	280	30.6	5.47	1.67	8												0	5.03775e+06	4.52298e+06	High	High	1
FALSE	High	Master Protein	UPI0000165E3F	status=active	0	23.425	42	6	15	6	183	19.7	4.7	6.64	6												0	5.77044e+06	6.45819e+06	High	High	1
FALSE	High	Master Protein	UPI0000036405	status=active	0	23.398	43	5	17	5	171	18.5	5.24	16.38	5												0	5.26234e+06	3.61204e+06	High	High	1	Met-loss [N-Term]
FALSE	High	Master Protein	UPI000003A8A6	status=active	0	23.385	24	5	17	5	274	29	5.36	17.42	5												0	3.58722e+06	3.87245e+06	High	High	1
FALSE	High	Master Protein	UPI00000366E2	status=active	0	23.33	15	5	13	5	344	35.9	5.25	9.04	5												0	3.74622e+06	4.47787e+06	High	High	1
FALSE	High	Master Protein	UPI000003652C	status=active	0	23.241	49	8	17	8	164	17.8	5.14	1.65	8												0	3.42177e+06	2.6653e+06	High	High	1
FALSE	High	Master Protein	UPI000003A779	status=active	0	23.222	36	6	14	6	262	28.3	4.83	12.26	6												0	5.0333e+06	4.9342e+06	High	High	1	Met-loss+Acetyl [N-Term]
FALSE	High	Master Protein	UPI0000165E23	status=active	0	23.11	17	7	10	7	497	56.3	5.85	6.09	7												0	3.04751e+06	308898	High	High	1	Met-loss [N-Term]
FALSE	High	Master Protein	UPI0000036760	status=active	0	23.082	22	7	16	7	348	38.5	5.22	9.11	7												0	1.76754e+06	1.91156e+06	High	High	1
FALSE	High	Master Protein	UPI000003A710	status=active	0	23.044	23	5	10	5	319	35.2	4.81	8.33	5												0	2.44339e+06	1.74587e+06	High	High	1
FALSE	High	Master Protein	UPI000003A499	status=active	0	23.018	18	4	16	4	289	31.1	4.64	16.07	4												0	5.54587e+06	4.53631e+06	High	High	1
FALSE	High	Master Protein	UPI000003A76A	status=active	0	22.956	39	8	24	8	285	30.3	4.97	10.11	8												0	8.99367e+06	7.34136e+06	High	High	1	Met-loss [N-Term]
FALSE	High	Master Protein	UPI0000036547	status=active	0	22.944	20	5	21	5	323	34.2	5.41	15.04	5												0	2.7351e+06	4.04492e+06	High	High	1
FALSE	High	Master Protein	UPI000003A569	status=active	0	22.926	20	6	17	6	327	37	5.74	9.59	6												0	3.98769e+06	2.69033e+06	High	High	1
FALSE	High	Master Protein	UPI00038743A6	status=active	0	22.885	27	5	14	5	250	27.4	5.72	16.63	5												0	2.15924e+06	2.11477e+06	High	High	1
FALSE	High	Master Protein	UPI000003A963	status=active	0	22.734	21	2	10	2	264	28.8	4.5	20.43	2												0	891633	717916	High	High	1
FALSE	High	Master Protein	UPI0000036558	status=active	0	22.733	19	6	13	6	330	34	4.94	11.51	6												0	1.09901e+07	1.02273e+07	High	High	1
FALSE	High	Master Protein	UPI000003A8D2	status=active	0	22.706	17	5	10	5	372	39.1	5.92	9.33	5												0	1.69136e+06	974723	High	High	1
FALSE	High	Master Protein	UPI00001AE054	status=active	0	22.69	18	8	15	8	704	75.7	4.73	4.07	8												0	2.53944e+06	2.31772e+06	High	High	1
FALSE	High	Master Protein	UPI000003A4A0	status=active	0	22.689	21	5	16	5	376	40.3	5.34	16.53	5												0	2.39071e+06	3.01462e+06	High	High	1
FALSE	High	Master Protein	UPI0003872F16	status=active	0	22.58	61	6	35	6	57	6.2	11.53	35.44	6												0	8.70915e+07	1.1422e+08	High	High	1
FALSE	High	Master Protein	UPI000003AB61	status=active	0	22.577	20	6	14	6	301	33.3	4.61	1.92	6												0	2.6221e+06	3.35569e+06	High	High	1	Met-loss+Acetyl [N-Term]
FALSE	High	Master Protein	UPI000003A516	status=active	0	22.566	90	3	18	3	59	6.7	4.35	34.09	3												0	2.50767e+07	4.44592e+07	High	High	1	Met-loss [N-Term]
FALSE	High	Master Protein	UPI000003A153	status=active	0	22.563	26	6	16	6	294	32.7	5.66	13.7	6												0	2.98338e+06	2.4538e+06	High	High	1
FALSE	High	Master Protein	UPI000003A921	status=active	0	22.545	16	6	15	6	403	43.4	4.53	11.53	6												0	6.52341e+06	3.70176e+06	High	High	1
FALSE	High	Master Protein	UPI00000365F0	status=active	0	22.525	16	5	23	5	346	36.5	5.66	15.35	5												0	1.78338e+06	2.93123e+06	High	High	1
FALSE	High	Master Protein	UPI000003A29E	status=active	0	22.49	26	6	12	6	226	24.9	5.08	6.17	6												0	1.71753e+06	1.86601e+06	High	High	1
FALSE	High	Master Protein	UPI0000165CC4	status=active	0	22.462	17	5	16	5	353	38.2	5.26	9.56	5												0	3.14875e+06	3.16866e+06	High	High	1
FALSE	High	Master Protein	UPI000003A745	status=active	0	22.459	18	5	10	5	332	35.1	4.73	14.2	5												0	4.27711e+06	2.69173e+06	High	High	1
FALSE	High	Master Protein	UPI00000363A8	status=active	0	22.428	21	6	18	6	343	36.7	5.77	12.23	6												0	3.07676e+06	4.4634e+06	High	High	1
FALSE	High	Master Protein	UPI000003A12D	status=active	0	22.396	54	5	17	5	100	11.2	6.06	14.01	5												0	2.37116e+07	9.74215e+06	High	High	1	Met-loss [N-Term]
FALSE	High	Master Protein	UPI000003A75D	status=active	0	22.356	29	5	15	5	210	22.2	5.19	13.84	5												0	6.12303e+06	2.80521e+06	High	High	1
FALSE	High	Master Protein	UPI000003A9C2	status=active	0	22.34	11	7	12	7	661	69.1	5.15	6.45	7												0	1.99181e+06	585646	High	High	1
FALSE	High	Master Protein	UPI0000165CE8	status=active	0	22.332	18	5	7	5	398	43	5.15	3.73	5												0	916590	85144.7	High	Peak Found	1
FALSE	High	Master Protein	UPI00000366AD	status=active	0	22.293	23	4	15	4	264	27.9	4.84	16.07	4												0	7.10334e+06	7.82067e+06	High	High	1
FALSE	High	Master Protein	UPI0000165E7C	status=active	0	22.182	21	5	15	5	228	25.2	5.16	17.04	5												0	5.62663e+06	4.7487e+06	High	High	1
FALSE	High	Master Protein	UPI0000165DDF	status=active	0	22.109	17	7	15	7	374	40.5	6.47	5.42	7												0	1.23533e+06	1.63183e+06	High	High	1
FALSE	High	Master Protein	UPI000003646D	status=active	0	22.086	23	7	18	7	428	46.5	5.11	4.16	7												0	2.38944e+06	1.80753e+06	High	High	1
FALSE	High	Master Protein	UPI0000236C7E	status=active	0	22.067	6	5	13	5	1010	108.3	5.25	6.67	5												0	2.40005e+06	1.40922e+06	High	High	1
FALSE	High	Master Protein	UPI000003A8CB	status=active	0	22.03	20	4	15	4	211	22.6	4.67	3.46	4												0	6.54828e+06	5.84471e+06	High	High	1	Met-loss [N-Term]
FALSE	High	Master Protein	UPI0000236BAC	status=active	0	22.028	19	5	24	5	292	33.1	5.15	7.7	5												0	4.55213e+06	5.57476e+06	High	High	1
FALSE	High	Master Protein	UPI0000236CC1	status=active	0	21.958	18	5	11	5	325	36.8	5	7.31	5												0	1.95686e+06	1.38984e+06	High	High	1	Met-loss [N-Term]
FALSE	High	Master Protein	UPI000003A350	status=active	0	21.936	37	5	17	5	177	19.1	9.03	14.44	5												0	3.44281e+06	4.26668e+06	High	High	1
FALSE	High	Master Protein	UPI000003A284	status=active	0	21.862	7	9	18	9	1233	139.5	5.57	3.41	9												0	2.98484e+06	3.21211e+06	High	High	1
FALSE	High	Master Protein	UPI000003AAE9	status=active	0	21.813	33	6	14	6	274	29.8	4.61	10.28	6												0	1.45942e+06	1.27925e+06	High	High	1	Met-loss+Acetyl [N-Term]
FALSE	High	Master Protein	UPI000003AABD	status=active	0	21.762	36	3	11	3	114	13.1	4.58	16.1	3												0	6.17081e+06	1.59665e+06	High	Peak Found	1
FALSE	High	Master Protein	UPI000003AAED	status=active	0	21.75	10	3	13	3	329	35.5	5.47	12.16	3												0	2.33408e+06	1.93565e+06	High	High	1	Met-loss [N-Term]; Met-loss+Acetyl [N-Term]
FALSE	High	Master Protein	UPI000003A339	status=active	0	21.694	17	5	23	5	311	32.6	5.36	15.58	5												0	2.88341e+07	2.46012e+07	High	High	1
FALSE	High	Master Protein	UPI000003AA93	status=active	0	21.662	10	5	18	5	563	59.3	4.46	10.45	5												0	2.47747e+06	2.06996e+06	High	High	1
FALSE	High	Master Protein	UPI000003A122	status=active	0	21.66	22	8	14	8	325	35.4	6.3	7.58	8												0	3.91747e+06	4.29273e+06	High	High	1	Met-loss [N-Term]
FALSE	High	Master Protein	UPI0000165CD9	status=active	0	21.659	21	6	21	6	284	30.7	4.73	13.58	6												0	1.01198e+07	1.06917e+07	High	High	1
FALSE	High	Master Protein	UPI00000366A2	status=active	0	21.517	34	5	16	5	162	17.6	4.6	6.81	5												0	4.94624e+06	2.49454e+06	High	High	1
FALSE	High	Master Protein	UPI000003A7C5	status=active	0	21.477	52	6	14	6	126	14.3	10.24	10.64	6												0	5.2367e+06	3.1561e+06	High	High	1	Met-loss [N-Term]; Acetyl [N-Term]
FALSE	High	Master Protein	UPI000003A2E7	status=active	0	21.46	49	6	18	6	127	14	9.01	20.38	6												0	1.50386e+07	1.49817e+07	High	High	1	Met-loss [N-Term]
FALSE	High	Master Protein	UPI000003A608	status=active	0	21.451	17	5	17	5	402	44	4.72	7.52	5												0	2.69619e+06	1.57361e+06	High	High	1
FALSE	High	Master Protein	UPI000003A7D4	status=active	0	21.41	26	7	22	7	310	33.3	6.52	15.3	7												0	4.92544e+06	4.49362e+06	High	High	1
FALSE	High	Master Protein	UPI000003A294	status=active	0	21.407	48	5	14	5	130	14.2	5.73	9.98	5												0	2.23897e+06	3.01479e+06	High	High	1
FALSE	High	Master Protein	UPI000003A25E	status=active	0	21.359	38	4	18	4	125	13.7	4.45	14.52	4												0	7.70924e+06	5.29214e+06	High	High	1
FALSE	High	Master Protein	UPI00002258FF	status=active	0	21.341	14	6	13	6	414	44.6	6.95	7.45	6												0	1.51358e+06	2.05915e+06	High	High	1
FALSE	High	Master Protein	UPI0000165E6B	status=active	0	21.305	22	6	12	6	385	42.4	5.24	12.51	6												0	2.62622e+06	1.99789e+06	High	High	1
FALSE	High	Master Protein	UPI000003A23F	status=active	0	21.279	21	5	17	5	299	32.5	4.7	10.69	5												0	3.94399e+06	8.70107e+06	High	High	1
FALSE	High	Master Protein	UPI000003A598	status=active	0	21.278	24	5	17	5	221	23.5	4.73	8.74	5												0	1.37719e+07	1.34902e+07	High	High	1
FALSE	High	Master Protein	UPI000003661C	status=active	0	21.269	15	4	15	4	386	43.3	4.91	15.28	4												0	4.1588e+06	2.44706e+06	High	High	1
FALSE	High	Master Protein	UPI0000165C55	status=active	0	21.264	28	3	16	3	116	12.9	8.38	12.97	3												0	3.1788e+06	2.06567e+06	High	High	1	Met-loss [N-Term]; Met-loss+Acetyl [N-Term]
FALSE	High	Master Protein	UPI000003ABB5	status=active	0	21.205	21	5	13	5	386	41.6	5.08	8.45	5												0	4.98909e+06	3.91352e+06	High	High	1
FALSE	High	Master Protein	UPI000003A129	status=active	0	21.191	28	5	16	5	222	22.5	4.98	13.72	5												0	1.13941e+07	1.33435e+07	High	High	1
FALSE	High	Master Protein	UPI000003A270	status=active	0	21.136	24	4	14	4	165	16.9	5.87	17.96	4												0	4.01272e+07	3.96786e+07	High	High	1
FALSE	High	Master Protein	UPI000003641C	status=active	0	21.067	11	5	15	5	442	46.7	4.78	13.26	5												0	1.09627e+07	1.12334e+07	High	High	1
FALSE	High	Master Protein	UPI00000366AC	status=active	0	21.063	9	6	10	6	627	70.1	5.26	4.44	6												0	1.98739e+06	59985.7	High	Peak Found	1
FALSE	High	Master Protein	UPI00000364FB	status=active	0	21.03	24	5	19	5	203	22.4	5.1	13.25	5												0	4.90303e+06	4.2083e+06	High	High	1
FALSE	High	Master Protein	UPI00000339AE	status=active	0	21.027	21	6	15	6	279	29.9	5.19	10.33	6												0	2.74243e+06	2.23699e+06	High	High	1
FALSE	High	Master Protein	UPI000003A06A	status=active	0	20.897	32	5	20	5	151	16.5	4.75	14.88	5												0	6.48627e+06	3.15991e+06	High	High	1
FALSE	High	Master Protein	UPI000003A9C5	status=active	0	20.83	20	5	17	5	303	31.1	5.08	5.73	5												0	2.27031e+06	1.80934e+06	High	High	1
FALSE	High	Master Protein	UPI0000165D22	status=active	0	20.825	21	6	13	6	266	29.5	4.77	5.46	6												0	3.44441e+06	2.46604e+06	High	High	1
FALSE	High	Master Protein	UPI000003A228	status=active	0	20.823	26	5	15	5	223	24.6	5.01	13.07	5												0	3.02396e+06	3.16657e+06	High	High	1
FALSE	High	Master Protein	UPI000003A523	status=active	0	20.821	16	4	13	4	304	33.1	8.63	5.37	4												0	838990	786174	High	High	1
FALSE	High	Master Protein	UPI000003A296	status=active	0	20.751	26	6	15	6	335	36.2	4.69	6.39	6												0	4.09549e+06	2.66592e+06	High	High	1	Met-loss [N-Term]
FALSE	High	Master Protein	UPI0000036631	status=active	0	20.711	18	6	13	6	337	37.3	5.06	4.22	6												0	1.30652e+06	1.20328e+06	High	High	1
FALSE	High	Master Protein	UPI0000039FED	status=active	0	20.694	33	6	12	6	149	17.2	4.89	7.35	6												0	7.99486e+06	4.28114e+06	High	High	1	Met-loss [N-Term]
FALSE	High	Master Protein	UPI000003A876	status=active	0	20.681	37	4	18	4	126	14	4.07	15.49	4												0	1.14039e+07	6.36986e+06	High	High	1	Met-loss [N-Term]
FALSE	High	Master Protein	UPI000003A53D	status=active	0	20.625	31	6	19	6	191	21.3	4.97	8.7	6												0	3.43197e+06	3.12763e+06	High	High	1
FALSE	High	Master Protein	UPI000003A071	status=active	0	20.605	38	7	16	7	199	21.5	5.14	10.68	7												0	4.33053e+06	2.30834e+06	High	High	1	Met-loss [N-Term]
FALSE	High	Master Protein	UPI000003A527	status=active	0	20.564	11	2	25	2	289	30.5	4.58	16.68	2												0	7.96404e+06	7.8092e+06	High	High	1
FALSE	High	Master Protein	UPI000003680F	status=active	0	20.506	15	5	10	5	426	48.3	5.3	5.16	5												0	2.72425e+06	1.45719e+06	High	High	1
FALSE	High	Master Protein	UPI0000049F4B	status=active	0	20.493	25	6	13	6	261	28.5	5.47	7.33	6												0	5.76879e+06	3.38911e+06	High	High	1	Met-loss [N-Term]
FALSE	High	Master Protein	UPI000003672F	status=active	0	20.463	12	7	11	7	561	63	5.78	4.47	7												0	3.08753e+06	2.35514e+06	High	High	1
FALSE	High	Master Protein	UPI00000365EF	status=active	0	20.454	10	3	13	3	301	30.1	4.48	5.88	3												0	3.2431e+06	3.49553e+06	High	High	1
FALSE	High	Master Protein	UPI000003A842	status=active	0	20.339	26	3	24	3	143	15.4	4.22	22.38	3												0	8.54732e+07	3.81006e+07	High	High	1
FALSE	High	Master Protein	UPI0000036488	status=active	0	20.306	36	5	14	5	152	17	5.02	12.12	5												0	8.25518e+06	4.58433e+06	High	High	1
FALSE	High	Master Protein	UPI000011DA19	status=active	0	20.262	22	6	11	6	357	37	5.16	2.63	6												0	1.46632e+06	550899	High	Peak Found	1
FALSE	High	Master Protein	UPI000003ABAD	status=active	0	20.209	47	5	18	5	112	12.2	5.07	10.19	5												0	4.53575e+07	2.36923e+07	High	High	1
FALSE	High	Master Protein	UPI000003A8D7	status=active	0	20.202	14	7	19	6	373	40.2	5.2	4.22	7												0	4.08924e+06	1.34732e+06	High	High	1	Met-loss [N-Term]
FALSE	High	Master Protein	UPI000003A066	status=active	0	20.154	4	4	10	4	1157	124.4	5.01	15.2	4												0	3.09318e+06	1.8669e+06	High	High	1
FALSE	High	Master Protein	UPI0000036557	status=active	0	20.11	14	4	11	4	320	34.1	5.03	15.88	4												0	2.13048e+06	1.16392e+06	High	High	1
FALSE	High	Master Protein	P35908	Keratin, type II cytoskeletal 2 epidermal OS=Homo sapiens GN=KRT2 PE=1 SV=2	0	20.061	8	5	12	3	639	65.4	8	7.41	5	cell death;cell organization and biogenesis;cell proliferation;cellular component movement;metabolic process	cytoskeleton;cytosol;membrane;nucleus	protein binding;structural molecule activity	Pf00038, Pf08614, Pf12128, Pf13166	3849	ENSG00000172867.3	KRT2	12	Formation of the cornified envelope			3	1.12305e+07	1.3485e+07	High	Peak Found	1
FALSE	High	Master Protein	UPI000003A748	status=active	0	19.991	47	5	11	5	112	12.5	9.06	2.22	5												0	1.85703e+06	1.58358e+06	High	High	1
FALSE	High	Master Protein	UPI000003677F	status=active	0	19.954	29	6	13	6	232	24.3	5.27	8.47	6												0	2.49792e+06	2.95353e+06	High	High	1
FALSE	High	Master Protein	UPI000003A7F9	status=active	0	19.953	29	5	11	5	326	36.2	5.48	8.19	5												0	1.16511e+06	981165	High	High	1
FALSE	High	Master Protein	UPI000003A5B2	status=active	0	19.948	21	5	13	5	340	36.9	5.26	11.78	5												0	1.70596e+06	2.17288e+06	High	High	1
FALSE	High	Master Protein	UPI000003A2FA	status=active	0	19.914	59	3	20	3	79	8.7	4.41	8.4	3												0	2.85683e+07	3.12636e+07	High	High	1	Met-loss [N-Term]
FALSE	High	Master Protein	UPI0000236D1B	status=active	0	19.899	15	6	14	6	494	53.2	6.48	8.62	6												0	2.22184e+06	1.57217e+06	High	High	1
FALSE	High	Master Protein	UPI000003A42F	status=active	0	19.872	35	6	12	6	162	18.6	6.21	2.91	6												0	7.76517e+06	2.12863e+06	High	High	1
FALSE	High	Master Protein	UPI00000367E8	status=active	0	19.855	65	5	18	5	78	8.3	6	6.26	5												0	4.23848e+06	9.64682e+06	High	High	1	Met-loss+Acetyl [N-Term]
FALSE	High	Master Protein	UPI000003A51C	status=active	0	19.83	69	4	19	4	54	6	5.03	11.98	4												0	6.34496e+06	4.47624e+06	High	High	1
FALSE	High	Master Protein	UPI0000036530	status=active	0	19.766	28	5	18	5	201	22	4.41	5.92	5												0	5.37575e+06	4.48864e+06	High	High	1
FALSE	High	Master Protein	UPI000003A9E6	status=active	0	19.761	7	4	12	4	647	72.8	4.7	11.11	4												0	5.33729e+06	5.08153e+06	High	High	1
FALSE	High	Master Protein	UPI000003A57D	status=active	0	19.738	20	5	13	5	316	33.6	6.44	3.68	5												0	1.43312e+06	1.81277e+06	High	High	1
FALSE	High	Master Protein	UPI0000236C1F	status=active	0	19.726	12	4	9	4	500	53.5	4.72	9.84	4												0	1.08141e+06	1.39458e+06	High	High	1
FALSE	High	Master Protein	UPI000003A7B7	status=active	0	19.711	28	4	14	4	187	20.6	4.83	11.98	4												0	3.98165e+06	3.19438e+06	High	High	1
FALSE	High	Master Protein	UPI000003A9D1	status=active	0	19.622	27	5	12	5	241	26.9	6.89	8.75	5												0	3.23691e+06	2.54463e+06	High	High	1	Met-loss+Acetyl [N-Term]
FALSE	High	Master Protein	UPI0000165D23	status=active	0	19.58	17	7	17	7	387	41.8	5.97	1.65	7												0	1.27573e+06	1.81871e+06	High	High	1	Met-loss [N-Term]
FALSE	High	Master Protein	UPI000003A78B	status=active	0	19.527	31	6	17	6	171	18.6	4.6	13.62	6												0	1.00255e+07	8.12905e+06	High	High	1	Met-loss [N-Term]
FALSE	High	Master Protein	UPI000003A85A	status=active	0	19.497	43	3	14	3	81	9.1	4.59	16.23	3												0	7.19124e+06	7.02965e+06	High	High	1
FALSE	High	Master Protein	UPI0000165DFE	status=active	0	19.481	46	5	17	5	178	19.5	5.01	13.5	5												0	6.14241e+06	6.46147e+06	High	High	1	Met-loss [N-Term]
FALSE	High	Master Protein	UPI000003A2A7	status=active	0	19.473	29	4	19	4	168	18.5	4.15	27.17	4												0	2.7703e+07	2.2271e+07	High	High	1
FALSE	High	Master Protein	UPI000003643E	status=active	0	19.451	16	4	15	4	251	26.5	4.59	9.19	4												0	1.09433e+07	4.865e+06	High	High	1
FALSE	High	Master Protein	UPI0000165E3E	status=active	0	19.413	35	4	12	4	124	13.8	5.43	11.67	4												0	1.11957e+07	3.57028e+06	High	High	1
FALSE	High	Master Protein	UPI000003645B	status=active	0	19.379	22	4	17	4	211	22.5	4.77	35.24	4												0	6.96083e+06	7.81709e+06	High	High	1
FALSE	High	Master Protein	UPI000003A7A3	status=active	0	19.284	17	2	13	2	178	19.1	4.09	14.48	2												0	1.40975e+07	8.93465e+06	High	High	1
FALSE	High	Master Protein	UPI000003A799	status=active	0	19.278	7	7	13	7	1155	127.7	5.06	0	7												0	1.19011e+06	976252	High	High	1
FALSE	High	Master Protein	UPI000003A962	status=active	0	19.263	18	4	12	4	278	30.4	4.97	17.5	4												0	5.94905e+06	5.759e+06	High	High	1	Met-loss [N-Term]
FALSE	High	Master Protein	UPI000003A057	status=active	0	19.261	52	5	13	5	102	11.3	7.52	12.69	5												0	3.29025e+06	1.45181e+06	High	High	1
FALSE	High	Master Protein	UPI0000236C26	status=active	0	19.244	56	5	26	5	101	11	4.79	29.1	5												0	1.65864e+08	3.34509e+08	High	High	1
FALSE	High	Master Protein	UPI0000036495	status=active	0	19.22	34	4	16	4	152	16.1	5.49	8.51	4												0	4.04295e+06	4.08204e+06	High	High	1	Met-loss [N-Term]
FALSE	High	Master Protein	UPI000003669A	status=active	0	19.188	23	3	21	3	124	13.1	4.34	22.73	3												0	8.6442e+07	3.92364e+07	High	High	1	Met-loss [N-Term]
FALSE	High	Master Protein	UPI00000365BD	status=active	0	19.173	20	5	18	5	256	27.5	5	9.22	5												0	2.94997e+06	3.73942e+06	High	High	1
FALSE	High	Master Protein	UPI0000036412	status=active	0	19.172	20	3	11	3	118	13	4.78	11.28	3												0	3.26761e+06	2.57462e+06	High	High	1	Met-loss [N-Term]
FALSE	High	Master Protein	UPI000003AACE	status=active	0	19.168	32	5	14	5	212	23.4	5.22	8.84	5												0	2.23548e+06	1.79871e+06	High	High	1
FALSE	High	Master Protein	UPI0000036873	status=active	0	19.088	22	4	11	4	216	23.4	5.3	9.48	4												0	1.49918e+06	3.08682e+06	High	High	1
FALSE	High	Master Protein	UPI000003A751	status=active	0	19.048	24	6	17	6	245	26.6	6.62	9.07	6												0	1.14243e+07	1.21617e+07	High	High	1
FALSE	High	Master Protein	UPI000003A2FC	status=active	0	18.97	5	8	11	8	1520	164.8	5.54	0	8												0	4.79053e+07	5.78758e+07	High	High	1
FALSE	High	Master Protein	UPI00038744B0	status=active	0	18.966	18	3	12	3	222	24.1	5.33	11.27	3												0	2.85598e+06	2.13114e+06	High	High	1
FALSE	High	Master Protein	UPI0000165D19	status=active	0	18.905	30	6	10	6	284	31.8	5.44	6.93	6												0	811256	1.41147e+06	High	High	1
FALSE	High	Master Protein	UPI000003A83B	status=active	0	18.807	23	6	18	6	218	24.8	4.83	18.96	6												0	9.06492e+06	7.47292e+06	High	High	1
FALSE	High	Master Protein	UPI0000039FD7	status=active	0	18.796	11	5	10	5	469	50.3	4.86	4.3	5												0	2.89896e+06	1.7642e+06	High	High	1	Met-loss [N-Term]
FALSE	High	Master Protein	UPI0000036452	status=active	0	18.771	20	5	11	5	300	31.6	5.29	9.6	5												0	4.51088e+07	2.96017e+07	High	High	1
FALSE	High	Master Protein	UPI0000036653	status=active	0	18.731	16	4	13	3	305	33.4	5.35	14.11	4												0	2.67394e+06	2.76028e+06	High	High	1
FALSE	High	Master Protein	UPI000003A31A	status=active	0	18.725	64	3	19	3	66	7.6	4.84	18.54	3												0	8.48078e+06	7.04152e+06	High	High	1
FALSE	High	Master Protein	UPI000003A58F	status=active	0	18.646	21	4	16	4	199	21.4	8.16	12.77	4												0	4.56639e+06	4.51072e+06	High	High	1	Met-loss [N-Term]
FALSE	High	Master Protein	UPI000003A33D	status=active	0	18.64	26	3	22	3	107	12.4	4.34	12.51	3												0	7.33492e+07	3.70196e+07	High	High	1
FALSE	High	Master Protein	UPI00000363AC	status=active	0	18.59	12	4	12	4	449	46.5	5.25	14.06	4												0	3.44852e+06	1.90435e+06	High	High	1
FALSE	High	Master Protein	UPI000003A579	status=active	0	18.575	32	6	15	6	140	15.1	5.31	2.18	6												0	5.78511e+06	4.25504e+06	High	High	1
FALSE	High	Master Protein	UPI00001AA88E	status=active	0	18.564	27	3	14	3	166	18	4.92	5.6	3												0	7.6998e+06	7.43738e+06	High	High	1
FALSE	High	Master Protein	UPI0000165D78	status=active	0	18.526	18	6	15	6	363	38.9	5.33	3.38	6												0	2.31755e+06	3.78429e+06	High	High	1
FALSE	High	Master Protein	UPI000003A1F8	status=active	0	18.494	11	5	19	5	413	46.1	5.34	14.3	5												0	8.04468e+06	8.943e+06	High	High	1
FALSE	High	Master Protein	UPI000003AADB	status=active	0	18.483	20	4	12	4	217	23.9	4.83	13.14	4												0	2.05579e+06	1.82964e+06	High	High	1
FALSE	High	Master Protein	UPI000003A81C	status=active	0	18.472	24	4	13	4	131	15.3	9.69	7.62	4												0	1.09121e+07	6.07766e+06	High	High	1
FALSE	High	Master Protein	UPI000003AA1E	status=active	0	18.445	16	5	16	5	335	37.1	6.9	6.15	5												0	1.30027e+06	1.38045e+06	High	High	1
FALSE	High	Master Protein	UPI000003A2F4	status=active	0	18.436	24	6	15	6	280	29.8	7.65	5.53	6												0	4.0401e+06	2.84988e+06	High	High	1
FALSE	High	Master Protein	UPI00000364A2	status=active	0	18.411	31	4	14	4	162	16.9	5.96	18.4	4												0	6.85608e+06	7.6845e+06	High	High	1
FALSE	High	Master Protein	UPI0000236CB3	status=active	0	18.324	20	5	16	5	342	37.2	5.29	4.91	5												0	4.60733e+06	1.62784e+06	High	High	1
FALSE	High	Master Protein	UPI0000236D0A	status=active	0	18.288	48	4	12	4	98	10.8	5.45	5.84	4												0	1.91068e+06	1.85163e+06	High	High	1
FALSE	High	Master Protein	UPI000003A0A0	status=active	0	18.237	31	5	16	5	218	23.6	4.78	10.67	5												0	1.74762e+06	1.90397e+06	High	High	1
FALSE	High	Master Protein	UPI00000365FE	status=active	0	18.234	17	4	10	4	253	27.3	4.79	15.59	4												0	7.45696e+06	6.5753e+06	High	High	1
FALSE	High	Master Protein	UPI0002E1FB3D	status=active	0	18.226	17	6	12	6	381	43	5.81	3.65	6												0	712359	1.04484e+06	High	High	1
FALSE	High	Master Protein	UPI000003A8A7	status=active	0	18.023	16	3	17	3	236	26.2	5.2	3.27	3												0	2.77434e+06	1.87293e+06	High	High	1
FALSE	High	Master Protein	UPI000003A7A6	status=active	0	17.994	11	4	18	4	374	37.8	4.5	24.5	4												0	5.61569e+06	7.47813e+06	High	High	1	Met-loss [N-Term]
FALSE	High	Master Protein	UPI000003A005	status=active	0	17.987	11	5	13	5	570	61.4	5.36	6.03	5												0	2.99482e+06	3.01296e+06	High	High	1
FALSE	High	Master Protein	UPI0000036751	status=active	0	17.969	15	4	18	4	325	33.9	4.89	22.95	4												0	6.5874e+06	4.43576e+06	High	High	1
FALSE	High	Master Protein	UPI00000364CC	status=active	0	17.902	24	3	13	3	154	16.4	6.15	13.23	3												0	2.8522e+06	1.76156e+06	High	High	1
FALSE	High	Master Protein	UPI000003653E	status=active	0	17.897	23	4	12	4	219	23.9	4.72	6.47	4												0	1.38341e+07	6.95571e+06	High	High	1	Met-loss [N-Term]
FALSE	High	Master Protein	UPI000004467F	status=active	0	17.889	8	4	8	4	637	67.7	4.63	2.18	4												0	1.53193e+06	226274	High	Peak Found	1
FALSE	High	Master Protein	UPI0003872DD1	status=active	0	17.879	9	5	11	5	612	66.9	5.62	5.13	5												0	1.82559e+06	2.06765e+06	High	High	1	Met-loss [N-Term]
FALSE	High	Master Protein	UPI000003A3BA	status=active	0	17.875	27	5	11	5	122	14	4.32	6.58	5												0	8.80552e+06	6.54706e+06	High	High	1	Met-loss [N-Term]
FALSE	High	Master Protein	UPI000003A0A2	status=active	0	17.847	17	4	10	4	360	39.4	9.01	5.81	4												0	720100	906162	High	High	1
FALSE	High	Master Protein	UPI000003A2EF	status=active	0	17.833	14	4	15	4	292	32.5	7.49	24.06	4												0	4.01851e+06	3.7571e+06	High	High	1
FALSE	High	Master Protein	UPI0000236CEC	status=active	0	17.823	27	5	11	5	222	24.5	5.95	1.9	5												0	901342	513181	High	High	1
FALSE	High	Master Protein	UPI0000165D6B	status=active	0	17.713	41	3	13	3	137	15.1	4.15	19.45	3												0	1.94545e+07	1.3175e+07	High	High	1	Met-loss [N-Term]
FALSE	High	Master Protein	UPI000003A017	status=active	0	17.659	25	5	13	5	170	19	6.8	13.8	5												0	2.75431e+06	2.70138e+06	High	High	1
FALSE	High	Master Protein	UPI000003A86F	status=active	0	17.636	21	5	12	5	241	25.3	5.22	3.58	5												0	3.01634e+06	3.61811e+06	High	High	1
FALSE	High	Master Protein	UPI0000236C30	status=active	0	17.497	18	4	8	4	305	32.1	5.6	5.85	4												0	1.15923e+06	1.18263e+06	High	High	1
FALSE	High	Master Protein	UPI000003A16B	status=active	0	17.368	33	3	15	3	119	13	7.56	12.38	3												0	1.38208e+07	8.51346e+06	High	High	1	Met-loss [N-Term]; Met-loss+Acetyl [N-Term]
FALSE	High	Master Protein	UPI000003AA1C	status=active	0	17.355	19	4	14	4	193	21.1	4.58	4.39	4												0	2.90107e+06	2.30862e+06	High	High	1
FALSE	High	Master Protein	UPI000003A185	status=active	0	17.345	32	3	10	3	111	11.5	9.47	4.47	3												0	2.62762e+06	2.90128e+06	High	High	1	Met-loss [N-Term]
FALSE	High	Master Protein	UPI000003A5E6	status=active	0	17.344	14	5	9	5	459	49.4	6.27	3.54	5												0	836494	1.18758e+06	High	High	1
FALSE	High	Master Protein	UPI000003A457	status=active	0	17.289	29	4	5	4	157	17.9	9.69	3.62	4												0	5.64203e+06	1.81063e+06	High	High	1
FALSE	High	Master Protein	UPI000003A9E7	status=active	0	17.246	9	5	10	5	574	65	5.07	1.89	5												0	967938	609337	High	High	1
FALSE	High	Master Protein	UPI000003ABA4	status=active	0	17.224	34	2	13	2	87	9.8	4.74	10.71	2												0	1.59467e+07	9.14656e+06	High	High	1
FALSE	High	Master Protein	UPI000003A908	status=active	0	17.221	19	4	10	4	209	21.8	6.33	20.45	4												0	3.68129e+06	5.0845e+06	High	High	1
FALSE	High	Master Protein	UPI000011DA84	status=active	0	17.135	22	3	11	3	142	14.9	5.9	13.25	3												0	3.03725e+06	2.25544e+06	High	High	1
FALSE	High	Master Protein	UPI000003658A	status=active	0	17.096	33	6	13	6	223	24.8	5.72	1.7	6												0	2.44044e+06	2.30575e+06	High	High	1
FALSE	High	Master Protein	UPI00000363F8	status=active	0	17.077	25	5	13	5	217	24	6.73	1.69	5												0	1.08826e+07	9.97999e+06	High	High	1
FALSE	High	Master Protein	UPI0000165CFB	status=active	0	17.056	13	2	14	2	217	23.2	4.58	11.04	2												0	6.31242e+06	4.20295e+06	High	High	1
FALSE	High	Master Protein	UPI0000236BA5	status=active	0	17.049	31	5	15	5	189	20.1	6.79	6.09	5												0	3.00561e+06	3.35912e+06	High	High	1
FALSE	High	Master Protein	UPI000003A9FB	status=active	0	17.003	17	4	14	4	203	22.5	4.92	12.06	4												0	3.14869e+06	1.73849e+06	High	High	1
FALSE	High	Master Protein	UPI0000036655	status=active	0	16.969	25	4	14	4	130	14.5	4.41	9.34	4												0	6.56094e+07	3.28259e+07	High	High	1
FALSE	High	Master Protein	UPI0000236C42	status=active	0	16.892	20	5	13	5	325	36.2	7.56	4.2	5												0	2.42434e+06	2.02838e+06	High	High	1
FALSE	High	Master Protein	UPI0003872DB5	status=active	0	16.836	18	5	12	5	358	39	7.08	7.29	5												0	3.52705e+06	1.99824e+06	High	High	1
FALSE	High	Master Protein	UPI0000049E6A	status=active	0	16.682	12	4	11	4	376	39.6	5.44	10.35	4												0	1.88189e+06	1.72759e+06	High	High	1
FALSE	High	Master Protein	UPI0000036524	status=active	0	16.58	12	5	21	5	316	33.2	4.63	18.67	5												0	2.61202e+07	2.68661e+07	High	High	1
FALSE	High	Master Protein	UPI0000036858	status=active	0	16.575	23	5	14	5	253	28.9	8.4	3.66	5												0	1.71557e+06	1.51691e+06	High	High	1
FALSE	High	Master Protein	UPI000003A202	status=active	0	16.567	13	4	21	4	342	35.2	4.35	14.82	4												0	2.09825e+06	3.08057e+06	High	High	1
FALSE	High	Master Protein	UPI000003A352	status=active	0	16.553	21	4	9	4	208	23.5	6.55	6.51	4												0	864807	1.02569e+06	High	High	1	Met-loss [N-Term]
FALSE	High	Master Protein	UPI000003A182	status=active	0	16.506	21	4	14	4	230	25.2	6.58	14.81	4												0	5.16715e+06	6.67961e+06	High	High	1
FALSE	High	Master Protein	UPI00000367E9	status=active	0	16.46	50	4	9	4	78	8.3	7.12	4.96	4												0	1.38363e+06	2.65358e+06	High	High	1	Met-loss+Acetyl [N-Term]
FALSE	High	Master Protein	UPI000003AB4F	status=active	0	16.303	6	4	8	4	513	52.7	8.84	6.74	4												0	3.42696e+06	2.05695e+06	High	High	1
FALSE	High	Master Protein	UPI0000165C62	status=active	0	16.249	20	5	12	5	236	26.3	6.55	1.87	5												0	2.90529e+06	3.55459e+06	High	High	1
FALSE	High	Master Protein	UPI0000039FCC	status=active	0	16.231	22	4	7	4	327	33.8	4.72	2.04	4												0	974495	506304	High	High	1
FALSE	High	Master Protein	UPI00000363E9	status=active	0	16.196	30	4	11	4	197	22.2	5.06	9.69	4												0	5.80959e+06	3.39035e+06	High	High	1
FALSE	High	Master Protein	UPI0000165C54	status=active	0	16.182	18	5	16	5	302	33.1	7.96	1.6	5												0	2.19678e+06	1.40588e+06	High	High	1
FALSE	High	Master Protein	UPI000003652F	status=active	0	16.168	17	4	8	4	223	24.2	5.11	4.69	4												0	2.4829e+06	1.37646e+06	High	High	1
FALSE	High	Master Protein	UPI0000036599	status=active	0	16.167	25	5	10	5	268	29	9.73	1.68	5												0	1.01377e+06	1.24314e+06	High	High	1
FALSE	High	Master Protein	UPI00000366AA	status=active	0	16.153	24	4	13	4	205	22.4	4.73	7.61	4												0	1.93989e+06	1.58546e+06	High	High	1
FALSE	High	Master Protein	UPI000003A834	status=active	0	16.15	13	6	15	6	431	46.3	5.48	0	6												0	1.53433e+06	1.57544e+06	High	High	1
FALSE	High	Master Protein	UPI0000036633	status=active	0	16.14	21	5	11	5	273	29.7	5.21	1.71	5												0	3.01439e+06	2.30312e+06	High	High	1
FALSE	High	Master Protein	UPI000003A5EB	status=active	0	16.127	9	4	10	4	619	64.9	4.55	1.81	4												0	2.45978e+07	3.3857e+07	High	High	1
FALSE	High	Master Protein	UPI000003A2D6	status=active	0	16.094	32	5	15	5	117	13.4	7.66	10.03	5												0	4.40517e+06	2.32827e+06	High	High	1
FALSE	High	Master Protein	UPI000003647E	status=active	0	16.032	31	3	14	3	149	16.2	4.97	7.37	3												0	6.69077e+06	6.23034e+06	High	High	1
FALSE	High	Master Protein	UPI000003A3DA	status=active	0	15.969	10	4	13	4	395	44	5.59	4.43	4												0	1.01276e+06	1.09496e+06	High	High	1
FALSE	High	Master Protein	UPI000003A89E	status=active	0	15.94	25	4	10	4	203	22.8	8.22	12.58	4												0	3.03186e+06	2.73194e+06	High	High	1
FALSE	High	Master Protein	UPI0000236C53	status=active	0	15.923	29	4	8	4	185	20.2	5.41	8.48	4												0	1.9275e+06	1.62744e+06	High	High	1
FALSE	High	Master Protein	UPI000003AB69	status=active	0	15.922	22	5	20	5	248	27.3	7.52	5.74	5												0	3.46087e+06	4.59394e+06	High	High	1
FALSE	High	Master Protein	UPI000003A73C	status=active	0	15.912	17	3	9	3	233	24.1	4.45	10.79	3												0	745426	273236	High	High	1
FALSE	High	Master Protein	UPI000003A136	status=active	0	15.898	15	4	15	4	279	29	4.3	15.33	4												0	2.02955e+07	1.30745e+07	High	High	1
FALSE	High	Master Protein	UPI000003A2BF	status=active	0	15.886	19	4	11	4	350	36.5	4.23	5.86	4												0	1.35725e+06	666094	High	High	1
FALSE	High	Master Protein	UPI000003A989	status=active	0	15.877	16	4	12	4	261	27.7	4.41	2.28	4												0	1.26724e+06	1.21347e+06	High	High	1
FALSE	High	Master Protein	UPI000003A5DB	status=active	0	15.82	16	3	10	3	227	25	4.3	17.14	3												0	1.2571e+07	1.10982e+07	High	High	1
FALSE	High	Master Protein	UPI0000165D25	status=active	0	15.817	21	4	18	4	237	26.2	5.31	0	4												0	3.73554e+06	5.19304e+06	High	High	1	Met-loss [N-Term]; Met-loss+Acetyl [N-Term]
FALSE	High	Master Protein	UPI00000363F7	status=active	0	15.809	16	3	10	3	268	28.7	4.61	8.49	3												0	5.16503e+06	5.00493e+06	High	High	1	Met-loss [N-Term]
FALSE	High	Master Protein	UPI0000039FB8	status=active	0	15.805	31	4	18	4	147	15.2	4.97	13.01	4												0	1.01466e+08	4.95615e+07	High	High	1
FALSE	High	Master Protein	UPI000315B08A	status=active	0	15.77	11	2	9	2	239	26.9	10.13	15.14	2												0	3.09491e+06	2.96601e+06	High	High	1
FALSE	High	Master Protein	UPI0000236CE9	status=active	0	15.729	19	4	13	4	255	27.1	4.56	15.28	4												0	4.19104e+06	3.77219e+06	High	High	1
FALSE	High	Master Protein	UPI000003639E	status=active	0	15.709	22	6	10	6	387	42.4	6.32	2.14	6												0	2.09149e+06	1.32513e+06	High	High	1
FALSE	High	Master Protein	UPI000003675A	status=active	0	15.639	15	4	9	4	356	37	4.96	3.83	4												0	1.11978e+06	947409	High	High	1	Met-loss [N-Term]
FALSE	High	Master Protein	UPI0000236BF8	status=active	0	15.588	12	4	7	4	373	41	9.63	5.05	4												0	1.39008e+06	850214	High	High	1	Met-loss [N-Term]
FALSE	High	Master Protein	UPI000387324A	status=active	0	15.584	9	2	11	2	340	35.9	4.23	11.97	2												0	1.84801e+06	2.11679e+06	High	High	1
FALSE	High	Master Protein	UPI0000165CFC	status=active	0	15.523	8	3	7	3	436	45.1	9.25	5.78	3												0	4.28019e+06	2.4324e+06	High	High	1	Met-loss [N-Term]
FALSE	High	Master Protein	UPI00000363EE	status=active	0	15.514	18	5	8	5	409	42.6	5.73	8.02	5												0	1.55131e+06	1.72696e+06	High	High	1
FALSE	High	Master Protein	UPI000003A6FF	status=active	0	15.507	17	2	7	2	183	20.2	4.68	13.42	2												0	3.48714e+06	2.38677e+06	High	High	1
FALSE	High	Master Protein	UPI000003A597	status=active	0	15.507	18	4	14	4	252	27.8	5.29	8.07	4												0	1.01548e+06	1.33409e+06	High	High	1	Met-loss [N-Term]
FALSE	High	Master Protein	UPI000003A8C4	status=active	0	15.479	24	4	14	4	195	21.5	5	14.19	4												0	2.21666e+06	1.94357e+06	High	High	1	Met-loss [N-Term]
FALSE	High	Master Protein	UPI000003A096	status=active	0	15.468	17	4	10	4	293	32.5	5.69	2.37	4												0	1.22328e+06	759379	High	High	1
FALSE	High	Master Protein	UPI000003A4F4	status=active	0	15.454	40	4	9	4	127	14.2	6.54	5.22	4												0	2.23608e+06	1.17571e+06	High	High	1
FALSE	High	Master Protein	UPI000003A87D	status=active	0	15.449	12	5	10	5	393	43.8	8.68	3.34	5												0	1.63538e+06	1.18371e+06	High	High	1
FALSE	High	Master Protein	UPI000003A07E	status=active	0	15.435	24	4	8	4	268	27.6	4.15	6.15	4												0	2.70867e+06	2.5499e+06	High	High	1
FALSE	High	Master Protein	UPI000003A888	status=active	0	15.422	20	4	11	4	237	26.6	5.85	7.33	4												0	2.02613e+06	2.71305e+06	High	High	1
FALSE	High	Master Protein	UPI000003657F	status=active	0	15.406	23	5	12	5	304	32.7	5.17	1.79	5												0	2.38345e+06	2.89147e+06	High	High	1
FALSE	High	Master Protein	UPI0000165CB8	status=active	0	15.394	25	4	10	4	151	16.9	5.24	8.92	4												0	1.06363e+07	5.04582e+06	High	High	1
FALSE	High	Master Protein	UPI000259BBC0	status=active	0	15.378	9	4	14	4	526	57.4	5.52	3.82	4												0	1.38833e+06	1.43228e+06	High	High	1
FALSE	High	Master Protein	UPI000003A5F3	status=active	0	15.357	16	3	11	3	213	23.2	4.93	17.28	3												0	2.78794e+06	2.02104e+06	High	High	1
FALSE	High	Master Protein	UPI0000165C2E	status=active	0	15.324	12	4	16	4	302	32.5	4.78	7.08	4												0	3.52459e+06	3.22293e+06	High	High	1	Met-loss [N-Term]
FALSE	High	Master Protein	UPI0000165C1C	status=active	0	15.225	18	3	16	3	186	18.6	4.67	19.88	3												0	1.12623e+07	6.23723e+06	High	High	1
FALSE	High	Master Protein	UPI000003A4C8	status=active	0	15.19	26	3	11	3	160	17.6	5.53	7.76	3												0	5.40112e+06	5.11151e+06	High	High	1
FALSE	High	Master Protein	UPI0000165E5B	status=active	0	15.161	12	5	14	5	427	44.7	4.35	0	5												0	1.36105e+06	1.82129e+06	High	High	1
FALSE	High	Master Protein	UPI00030851C4	status=active	0	15.144	23	3	11	3	203	21.5	5.08	10.06	3												0	1.56186e+06	2.23985e+06	High	High	1
FALSE	High	Master Protein	UPI000003A23D	status=active	0	15.118	15	3	10	3	240	26.7	6.8	9.25	3												0	817770	926117	High	High	1
FALSE	High	Master Protein	UPI0000165EA2	status=active	0	15.068	26	3	15	3	112	12.5	6.52	23.9	3												0	1.20984e+07	5.5614e+06	High	High	1
FALSE	High	Master Protein	UPI000003A47E	status=active	0	15.066	31	3	10	3	123	13.3	4.64	18.81	3												0	9.64615e+06	4.10227e+06	High	High	1
FALSE	High	Master Protein	UPI0000236CE5	status=active	0	15.047	29	4	9	4	197	19.9	4.15	2.31	4												0	4.38311e+06	1.16626e+06	High	High	1
FALSE	High	Master Protein	UPI000003A1A2	status=active	0	15.033	23	5	12	5	243	27.1	7.06	0	5												0	2.14593e+06	2.44335e+06	High	High	1
FALSE	High	Master Protein	UPI00000365EC	status=active	0	15.016	8	3	8	3	460	48	4.92	13.19	3												0	1.88974e+06	2.09264e+06	High	High	1
FALSE	High	Master Protein	UPI000003A46B	status=active	0	14.919	15	4	10	4	314	34.5	5.78	0	4												0	1.25921e+06	1.02388e+06	High	High	1
FALSE	High	Master Protein	UPI0000165E61	status=active	0	14.863	20	4	11	4	199	21.7	7.42	5.96	4												0	3.72919e+06	9.96349e+06	High	High	1
FALSE	High	Master Protein	UPI000003A981	status=active	0	14.835	15	5	17	5	381	41.4	5.43	0	5												0	1.62808e+06	2.16114e+06	High	High	1
FALSE	High	Master Protein	UPI000003A5FC	status=active	0	14.743	14	5	13	5	403	43.6	5.19	1.65	5												0	2.04775e+06	1.30549e+06	High	High	1	Met-loss [N-Term]
FALSE	High	Master Protein	UPI000003A853	status=active	0	14.73	30	4	6	4	114	12.7	4.41	4.49	4												0	2.15757e+06	129855	High	Peak Found	1
FALSE	High	Master Protein	UPI000003A1F9	status=active	0	14.669	14	3	10	3	225	23.8	4.97	2.51	3												0	1.75586e+06	1.90272e+06	High	High	1
FALSE	High	Master Protein	UPI0000036471	status=active	0	14.62	15	4	12	4	323	36.3	8.32	3.41	4												0	901226	692004	High	High	1	Met-loss [N-Term]
FALSE	High	Master Protein	UPI000003A8E8	status=active	0	14.618	42	4	31	4	83	9	5.41	32.67	4												0	9.30037e+07	2.02088e+08	High	High	1
FALSE	High	Master Protein	UPI000003A603	status=active	0	14.613	14	3	11	3	282	31.8	5.76	4.74	3												0	1.56252e+06	1.16204e+06	High	High	1
FALSE	High	Master Protein	UPI000003A1F7	status=active	0	14.611	9	4	8	4	533	55.6	6.13	4.18	4												0	1.70327e+06	960695	High	High	1
FALSE	High	Master Protein	UPI000003A1E3	status=active	0	14.611	8	4	10	4	515	57.7	5.39	2.18	4												0	1.22232e+06	1.67298e+06	High	High	1	Met-loss [N-Term]
FALSE	High	Master Protein	UPI000003A767	status=active	0	14.605	36	3	9	3	147	16.4	6.89	4.68	3												0	9.65847e+06	5.46088e+06	High	High	1	Met-loss [N-Term]
FALSE	High	Master Protein	UPI000003A483	status=active	0	14.521	27	4	13	4	224	23.1	5.21	11.33	4												0	4.61033e+06	3.83909e+06	High	High	1
FALSE	High	Master Protein	UPI0000165E62	status=active	0	14.45	74	5	14	5	70	7.8	8.63	8.69	5												0	6.82824e+06	9.33937e+06	High	High	1
FALSE	High	Master Protein	UPI000003A351	status=active	0	14.432	27	4	10	4	143	15.9	4.58	7.13	4												0	4.08803e+06	2.44621e+06	High	High	1
FALSE	High	Master Protein	UPI000003A584	status=active	0	14.42	27	2	9	2	177	18.9	4.73	8.35	2												0	5.31857e+06	2.30156e+06	High	High	1	Met-loss [N-Term]
FALSE	High	Master Protein	UPI000011DA7B	status=active	0	14.41	9	3	9	3	395	42.3	5.67	14.01	3												0	2.26513e+06	2.37521e+06	High	High	1
FALSE	High	Master Protein	UPI0000165D24	status=active	0	14.405	12	4	12	4	380	41.4	6.2	5.85	4												0	1.50206e+06	2.65664e+06	High	High	1
FALSE	High	Master Protein	UPI0003872D2C	status=active	0	14.339	23	5	10	5	347	37.9	5.07	0	5												0	1.76695e+06	1.56073e+06	High	High	1
FALSE	High	Master Protein	UPI00000368E7	status=active	0	14.337	8	2	8	2	306	32.9	4.27	3.59	2												0	7.24909e+06	4.80229e+06	High	High	1
FALSE	High	Master Protein	UPI000003A2D5	status=active	0	14.18	26	5	15	5	164	19	10.07	1.84	5												0	3.12419e+06	2.95053e+06	High	High	1
FALSE	High	Master Protein	UPI000003A263	status=active	0	14.171	12	4	14	4	355	39.5	4.68	8.65	4												0	3.2592e+06	3.60887e+06	High	High	1
FALSE	High	Master Protein	UPI0000165D13	status=active	0	14.148	8	2	13	2	267	29.8	3.5	20.4	2												0	7.33554e+06	5.9593e+06	High	High	1
FALSE	High	Master Protein	UPI0000236CAA	status=active	0	14.121	12	3	12	3	266	29.3	6.73	17.84	3												0	3.45825e+06	3.90444e+06	High	High	1
FALSE	High	Master Protein	UPI0000236CDA	status=active	0	14.066	33	3	8	3	189	19.4	4.3	8.38	3												0	6.30216e+06	2.50544e+06	High	High	1
FALSE	High	Master Protein	UPI000003A8A8	status=active	0	14.011	20	4	19	4	157	17.8	4.39	15.56	4												0	2.49859e+07	2.424e+07	High	High	1	Met-loss [N-Term]
FALSE	High	Master Protein	UPI000003A7B6	status=active	0	13.993	14	3	12	3	214	21.9	3.89	19.08	3												0	2.92872e+07	1.94243e+07	High	High	1
FALSE	High	Master Protein	UPI0000236C52	status=active	0	13.977	66	4	13	4	62	7.1	5.19	6.36	4												0	8.60444e+06	8.80053e+06	High	High	1	Met-loss [N-Term]
FALSE	High	Master Protein	UPI000003A4BA	status=active	0	13.97	27	5	10	5	235	24.8	5.44	0	5												0	4.14356e+06	4.06342e+06	High	High	1	Met-loss [N-Term]
FALSE	High	Master Protein	UPI000003A7FD	status=active	0	13.95	20	4	11	4	123	13.7	4.97	3.54	4												0	1.53349e+07	4.81385e+06	High	High	1
FALSE	High	Master Protein	UPI0000236C3E	status=active	0	13.948	7	4	7	4	763	80.3	4.94	4.91	4												0	4.86815e+06	3.76082e+06	High	Peak Found	1
FALSE	High	Master Protein	UPI00000363A5	status=active	0	13.919	11	3	6	3	325	33.3	4.96	6.59	3												0	2.21467e+06	2.27201e+06	High	High	1
FALSE	High	Master Protein	UPI00000363EA	status=active	0	13.907	12	3	9	3	269	28.3	5.66	13.89	3												0	2.34488e+06	2.23211e+06	High	High	1
FALSE	High	Master Protein	UPI0000165D53	status=active	0	13.885	29	4	9	4	129	14.3	4.64	6.37	4												0	3.53733e+06	1.7183e+06	High	High	1
FALSE	High	Master Protein	UPI000003A898	status=active	0	13.877	36	4	18	4	128	14.1	5.76	1.87	4												0	8.94152e+06	6.56563e+06	High	High	1	Met-loss [N-Term]
FALSE	High	Master Protein	UPI0000039FBB	status=active	0	13.85	33	3	13	3	82	9	8.97	13.68	3												0	2.57592e+06	4.58942e+06	High	High	1
FALSE	High	Master Protein	UPI000003A18F	status=active	0	13.816	10	5	12	5	471	50.1	8.4	3.4	5												0	8.44914e+06	1.23882e+07	High	High	1
FALSE	High	Master Protein	UPI0000236C5B	status=active	0	13.752	19	4	9	4	212	23.1	6.29	7.03	4												0	1.72649e+06	1.71916e+06	High	High	1
FALSE	High	Master Protein	UPI000003A85F	status=active	0	13.724	17	4	9	4	225	25.4	10.29	6.99	4												0	1.01001e+06	1.12184e+06	High	High	1
FALSE	High	Master Protein	UPI000003A402	status=active	0	13.718	18	4	8	4	193	22.1	4.98	1.78	4												0	2.09211e+07	1.93148e+07	High	High	1
FALSE	High	Master Protein	UPI0000236BD0	status=active	0	13.627	31	3	17	3	78	8.6	4.41	8.78	3												0	9.68211e+06	1.18922e+07	High	High	1
FALSE	High	Master Protein	UPI000003A307	status=active	0	13.623	21	4	7	4	169	19.1	5.1	0	4												0	669987	685430	High	High	1
FALSE	High	Master Protein	UPI00000DA075	status=active	0	13.623	16	3	9	3	329	34.5	3.92	6.76	3												0	5.54769e+06	4.44005e+06	High	High	1
FALSE	High	Master Protein	UPI0000036756	status=active	0	13.582	16	4	9	4	295	32.8	4.65	2.3	4												0	972700	694014	High	High	1
FALSE	High	Master Protein	UPI000003A8DE	status=active	0	13.582	6	5	7	5	895	99.8	6.65	0	5												0	542929	124200	High	Peak Found	1	Met-loss [N-Term]
FALSE	High	Master Protein	UPI0000D6E821	status=active	0	13.572	17	4	15	4	283	30.5	6.09	5.19	4												0	1.86617e+06	1.99595e+06	High	High	1
FALSE	High	Master Protein	UPI0000165D30	status=active	0	13.475	18	3	8	3	201	21.9	4.84	14.88	3												0	3.39794e+06	3.29289e+06	High	High	1
FALSE	High	Master Protein	UPI00000368AD	status=active	0	13.471	20	3	11	3	222	23.4	5.88	3.32	3												0	805625	922277	High	High	1
FALSE	High	Master Protein	UPI000003682C	status=active	0	13.429	12	2	9	2	211	22.8	4.82	13.87	2												0	1.55555e+07	9.7185e+06	High	High	1
FALSE	High	Master Protein	UPI000003A720	status=active	0	13.366	19	4	10	4	301	33.1	5.16	11.54	4												0	1.6448e+06	2.23827e+06	High	High	1	Met-loss [N-Term]
FALSE	High	Master Protein	UPI000003A368	status=active	0	13.36	17	3	10	3	217	24.1	5.48	4.96	3												0	763823	237280	High	High	1
FALSE	High	Master Protein	UPI00000363BE	status=active	0	13.341	12	4	9	4	377	41.2	5.44	1.65	4												0	2.36246e+06	2.06615e+06	High	High	1
FALSE	High	Master Protein	UPI0000036515	status=active	0	13.338	21	4	6	4	312	33.9	4.75	2.23	4												0	1.19537e+06	245186	High	High	1
FALSE	High	Master Protein	UPI000003A150	status=active	0	13.272	13	5	8	5	463	49.2	4.84	3.56	5												0	2.72007e+06	2.9046e+06	High	High	1
FALSE	High	Master Protein	UPI000003A41D	status=active	0	13.268	34	3	8	3	131	14.6	4.68	10.54	3												0	4.90847e+06	3.56525e+06	High	High	1
FALSE	High	Master Protein	UPI0000036458	status=active	0	13.26	13	3	10	3	264	28	4.91	2	3												0	869638	1.0632e+06	High	High	1	Met-loss [N-Term]
FALSE	High	Master Protein	UPI000003A372	status=active	0	13.252	23	4	13	4	126	13.2	4.67	10.04	4												0	4.63608e+06	3.35113e+06	High	High	1
FALSE	High	Master Protein	UPI0000165E56	status=active	0	13.231	18	4	9	4	240	27.4	5.03	6.12	4												0	729751	741659	High	High	1
FALSE	High	Master Protein	UPI000003AA86	status=active	0	13.184	29	5	8	5	201	22.4	9.17	6.14	5												0	4.25727e+06	2.75487e+06	High	High	1	Met-loss [N-Term]
FALSE	High	Master Protein	UPI000003A286	status=active	0	13.158	6	5	7	5	811	93.7	5.08	0	5												0	1.375e+06	1.13822e+06	High	Peak Found	1
FALSE	High	Master Protein	UPI000003A70A	status=active	0	13.097	11	4	12	4	511	55.3	4.88	4.5	4												0	5.19699e+06	5.68449e+06	High	High	1
FALSE	High	Master Protein	UPI000003AAA2	status=active	0	13.076	4	3	7	3	772	83	4.83	8.15	3												0	1.4434e+06	881830	High	High	1
FALSE	High	Master Protein	UPI000003A3A1	status=active	0	13.02	21	3	7	3	190	20.7	4.39	8.4	3												0	2.83225e+06	2.08352e+06	High	High	1
FALSE	High	Master Protein	UPI000003A4E6	status=active	0	12.975	12	3	8	3	291	32.3	4.81	3.79	3												0	815318	510190	High	High	1
FALSE	High	Master Protein	UPI000387300C	status=active	0	12.96	22	4	11	4	219	25.3	4.7	0	4												0	1.50634e+06	738309	High	High	1	Met-loss [N-Term]
FALSE	High	Master Protein	UPI0000165D11	status=active	0	12.924	22	3	7	3	165	17.7	6.76	5.95	3												0	1.11177e+06	1.08494e+06	High	High	1	Met-loss+Acetyl [N-Term]
FALSE	High	Master Protein	UPI000003A2B0	status=active	0	12.914	12	4	8	4	400	42.7	4.59	2.25	4												0	596403	454024	High	High	1
FALSE	High	Master Protein	UPI0000236CDE	status=active	0	12.825	14	4	12	4	249	27.8	4.86	3.59	4												0	4.19754e+06	3.20373e+06	High	High	1
FALSE	High	Master Protein	UPI0000165D4E	status=active	0	12.786	17	3	8	3	192	21.1	4.56	4.6	3												0	1.02221e+06	177881	High	High	1
FALSE	High	Master Protein	UPI000003A427	status=active	0	12.774	16	4	10	4	391	42.7	4.87	7.61	4												0	1.44423e+06	1.14632e+06	High	High	1
FALSE	High	Master Protein	UPI000003A3E5	status=active	0	12.762	14	3	5	3	318	33.8	7.62	1.91	3												0	2.58995e+06	79885.8	High	Peak Found	1
FALSE	High	Master Protein	UPI000003AAA9	status=active	0	12.718	29	3	6	3	166	17.1	4.48	1.73	3												0	1.98983e+06	670296	High	High	1
FALSE	High	Master Protein	UPI000003AB7B	status=active	0	12.717	12	4	7	4	322	36.6	10.48	4.09	4												0	2.17454e+07	2.43081e+07	High	High	1
FALSE	High	Master Protein	UPI0000165C97	status=active	0	12.692	16	4	8	4	294	32.5	6.61	0	4												0	695314	1.05231e+06	High	High	1
FALSE	High	Master Protein	UPI0000236C3F	status=active	0	12.689	14	3	8	3	247	26.2	4.56	8.28	3												0	2.5203e+06	1.80396e+06	High	High	1
FALSE	High	Master Protein	UPI000003667B	status=active	0	12.638	17	4	10	4	337	36.2	5.31	9.58	4												0	4.50048e+06	2.77109e+06	High	High	1
FALSE	High	Master Protein	UPI00000365C6	status=active	0	12.635	10	3	7	3	341	36.2	4.88	8.84	3												0	868700	1.07691e+06	High	High	1
FALSE	High	Master Protein	UPI0000165DC8	status=active	0	12.548	28	4	8	4	175	19.3	4.72	4.43	4												0	2.26252e+06	2.51781e+06	High	High	1
FALSE	High	Master Protein	UPI0000236C0F	status=active	0	12.538	33	3	8	3	112	12.3	5.19	8.63	3												0	1.24763e+06	658621	High	High	1
FALSE	High	Master Protein	UPI0000165CBF	status=active	0	12.526	17	3	6	3	261	26.9	4.04	2.27	3												0	1.63367e+06	798187	High	High	1
FALSE	High	Master Protein	UPI000003645A	status=active	0	12.525	13	4	7	4	328	34.3	5.49	1.64	4												0	720605	996351	High	High	1
FALSE	High	Master Protein	UPI000003A356	status=active	0	12.506	11	3	7	3	306	33.1	4.88	6.95	3												0	165119	498505	High	High	1	Met-loss [N-Term]
FALSE	High	Master Protein	UPI000003639B	status=active	0	12.499	14	5	8	5	344	37.9	4.61	0	5												0	2.29773e+06	1.86622e+06	High	Peak Found	1
FALSE	High	Master Protein	UPI0001335735	status=active	0	12.478	25	3	10	3	166	18.1	5.27	0	3												0	2.14607e+06	1.09e+06	High	High	1
FALSE	High	Master Protein	UPI000003A3FF	status=active	0	12.409	25	4	10	4	164	18.3	9.22	1.61	4												0	3.82841e+06	4.06977e+06	High	High	1
FALSE	High	Master Protein	UPI000003A44C	status=active	0	12.38	11	3	11	3	279	29.9	5.19	2.22	3												0	5.54567e+06	2.7711e+06	High	High	1	Met-loss [N-Term]
FALSE	High	Master Protein	UPI000003AB0F	status=active	0	12.335	34	3	11	3	105	11.3	5.22	3.94	3												0	667823	395533	High	High	1
FALSE	High	Master Protein	UPI0000165E17	status=active	0	12.294	17	1	8	1	93	10.1	5.86	16.29	1												0	5.10961e+06	4.25611e+06	High	High	1
FALSE	High	Master Protein	UPI000003A06E	status=active	0	12.284	18	4	12	4	211	23.2	6.34	4.65	4												0	1.15969e+06	833366	High	High	1
FALSE	High	Master Protein	UPI000003637B	status=active	0	12.233	13	3	9	3	312	32.7	5.25	8.69	3												0	1.15642e+06	1.28347e+06	High	High	1
FALSE	High	Master Protein	UPI000003A007	status=active	0	12.197	18	4	8	4	259	28	4.73	4.03	4												0	1.42514e+06	734978	High	Peak Found	1
FALSE	High	Master Protein	UPI000003A105	status=active	0	12.169	20	4	7	4	204	23.1	9.7	0	4												0	782654	806433	High	High	1
FALSE	High	Master Protein	UPI0000039FDB	status=active	0	12.163	17	2	8	2	154	16.6	7.21	16.24	2												0	2.72135e+06	1.8382e+06	High	High	1
FALSE	High	Master Protein	UPI000003A004	status=active	0	12.136	35	3	7	3	100	11.2	5.49	8.64	3												0	946071	378862	High	High	1
FALSE	High	Master Protein	UPI000003A861	status=active	0	12.125	23	4	11	4	162	18.1	7.87	3.34	4												0	1.34859e+06	1.69785e+06	High	High	1	Met-loss+Acetyl [N-Term]
FALSE	High	Master Protein	UPI0000225902	status=active	0	12.109	12	4	7	4	315	34.4	9.82	0	4												0	2.36234e+06	362875	High	Peak Found	1
FALSE	High	Master Protein	UPI000003A190	status=active	0	12.056	18	3	13	3	201	21.1	4.83	3.92	3												0	2.25602e+06	1.34508e+06	High	High	1
FALSE	High	Master Protein	UPI0000165E76	status=active	0	12.029	45	3	10	3	64	7.2	10.26	7.33	3												0	2.69513e+06	4.18877e+06	High	High	1
FALSE	High	Master Protein	UPI000003A8AF	status=active	0	11.972	19	4	8	4	207	22.9	4.27	4.29	4												0	3.32601e+06	2.69982e+06	High	High	1
FALSE	High	Master Protein	UPI0000165CFD	status=active	0	11.957	20	4	9	4	217	24	5.6	1.76	4												0	2.10323e+06	1.17776e+06	High	High	1
FALSE	High	Master Protein	UPI0000165E07	status=active	0	11.949	21	3	7	3	142	16.1	4.73	5.64	3												0	3.71741e+08	5.83804e+08	High	High	1	Met-loss [N-Term]
FALSE	High	Master Protein	UPI000003A2C8	status=active	0	11.943	10	3	15	3	354	36.8	4.54	16.81	3												0	1.68326e+06	5.79174e+06	High	High	1
FALSE	High	Master Protein	UPI000003A3CE	status=active	0	11.91	17	3	8	3	158	18.1	5.16	9.54	3												0	2.74545e+06	1.58783e+06	High	High	1
FALSE	High	Master Protein	UPI0000165D43	status=active	0	11.853	6	5	11	5	755	83.9	4.75	1.65	5												0	901035	1.16232e+06	High	High	1
FALSE	High	Master Protein	UPI0003873634	status=active	0	11.831	9	3	9	3	280	29.9	5.05	5.21	3												0	2.81551e+06	3.39496e+06	High	High	1
FALSE	High	Master Protein	UPI000003635D	status=active	0	11.818	15	3	7	3	159	18	4.44	1.92	3												0	1.64553e+06	1.06904e+06	High	Peak Found	1
FALSE	High	Master Protein	UPI0003872E29	status=active	0	11.766	16	3	9	3	192	21.4	8.44	3.4	3												0	1.42058e+06	1.76918e+06	High	High	1
FALSE	High	Master Protein	UPI000003AB37	status=active	0	11.752	7	3	7	3	494	53.7	5.25	4.17	3												0	396110	312634	High	High	1	Met-loss [N-Term]
FALSE	High	Master Protein	UPI000003A31D	status=active	0	11.744	12	3	8	3	190	20.6	6.05	4.31	3												0	2.58546e+06	4.31789e+06	High	High	1
FALSE	High	Master Protein	UPI000003A35F	status=active	0	11.732	39	3	13	3	83	9.7	7.65	6.06	3												0	1.54488e+06	4.68109e+06	High	High	1
FALSE	High	Master Protein	UPI000003A776	status=active	0	11.704	26	3	4	3	101	12.2	4.59	2.58	3												0	1.03593e+07	121341	High	Peak Found	1
FALSE	High	Master Protein	UPI000003A2D2	status=active	0	11.672	18	4	11	4	229	25.7	9.45	1.73	4												0	2.51477e+06	2.8466e+06	High	High	1
FALSE	High	Master Protein	UPI000003A3EB	status=active	0	11.671	11	2	8	2	238	24.5	4.56	3.78	2												0	1.36394e+06	1.07007e+06	High	High	1
FALSE	High	Master Protein	UPI000003A439	status=active	0	11.636	21	3	6	3	230	25.2	5.6	1.72	3												0	2.41016e+06	2.09457e+06	High	High	1	Met-loss [N-Term]
FALSE	High	Master Protein	UPI0000165C47	status=active	0	11.633	13	2	11	2	164	18.2	3.93	21.82	2												0	5.79645e+06	5.85998e+06	High	High	1
FALSE	High	Master Protein	UPI00038733F1	status=active	0	11.545	29	3	12	3	89	9.9	4.7	9.22	3												0	2.26441e+07	1.1973e+07	High	High	1
FALSE	High	Master Protein	UPI0000165E30	status=active	0	11.48	8	3	8	3	413	44.7	4.89	2.02	3												0	2.66014e+06	679475	High	High	1
FALSE	High	Master Protein	UPI000003A75C	status=active	0	11.462	7	3	6	3	622	66.1	4.4	4.26	3												0	656275	554643	High	High	1
FALSE	High	Master Protein	UPI0000036812	status=active	0	11.449	11	3	10	3	321	35.5	6.7	0	3												0	1.08509e+06	857944	High	High	1
FALSE	High	Master Protein	UPI000003A384	status=active	0	11.426	22	3	8	3	106	11.6	9.98	1.82	3												0	1.73172e+06	1.08026e+06	High	High	1
FALSE	High	Master Protein	UPI000003A605	status=active	0	11.358	9	3	9	3	361	38.5	5.95	2.12	3												0	1.0794e+06	2.23795e+06	High	High	1
FALSE	High	Master Protein	UPI000003A199	status=active	0	11.278	14	3	7	3	260	29.6	6.55	2.04	3												0	916440	705601	High	High	1
FALSE	High	Master Protein	UPI00000366C2	status=active	0	11.256	8	2	8	2	278	28.2	5.22	11.09	2												0	1.70631e+06	1.24054e+06	High	High	1
FALSE	High	Master Protein	UPI000003A37D	status=active	0	11.218	23	5	9	5	331	36	6.89	0	5												0		1.6208e+06	Not Found	High	1
FALSE	High	Master Protein	UPI0000036740	status=active	0	11.208	11	4	10	4	367	39.6	4.79	1.87	4												0	563832	693019	High	High	1
FALSE	High	Master Protein	UPI0000039FB5	status=active	0	11.158	12	3	12	3	322	35.3	8.9	2.19	3												0	1.79272e+06	1.7772e+06	High	High	1
FALSE	High	Master Protein	UPI000003A52C	status=active	0	11.145	10	3	7	3	222	24.5	5.01	5.15	3												0	1.57769e+06	1.74221e+06	High	High	1
FALSE	High	Master Protein	UPI000003A868	status=active	0	11.072	10	3	10	3	243	28.2	6.07	1.9	3												0	3.48619e+06	3.38954e+06	High	High	1
FALSE	High	Master Protein	UPI000003A974	status=active	0	11.044	15	2	8	2	175	19.9	9.64	4.7	2												0	1.35726e+06	758711	High	High	1
FALSE	High	Master Protein	UPI000003A8C5	status=active	0	11.008	15	2	5	2	259	28.3	4.82	11.52	2												0	1.49161e+06	1.10689e+06	High	High	1
FALSE	High	Master Protein	UPI00000367FC	status=active	0	10.987	16	4	7	4	311	32.6	5.08	0	4												0	1.33722e+07	6.93378e+06	High	High	1
FALSE	High	Master Protein	UPI000003A865	status=active	0	10.978	14	2	7	2	144	15.7	6.25	4.36	2												0	2.84313e+06	301873	High	High	1
FALSE	High	Master Protein	UPI000003A601	status=active	0	10.942	11	2	6	2	206	21.5	4.79	8.7	2												0	1.33314e+06	1.44671e+06	High	High	1
FALSE	High	Master Protein	UPI0000165C74	status=active	0	10.894	24	4	11	4	212	22.7	6.52	2.32	4												0	2.3462e+06	1.53611e+06	High	High	1
FALSE	High	Master Protein	UPI00000365BF	status=active	0	10.88	13	4	10	4	337	35.2	4.96	0	4												0	792064	588560	High	High	1
FALSE	High	Master Protein	UPI0000165C59	status=active	0	10.869	19	3	8	3	247	27.7	5.34	4.86	3												0	670280	633826	High	High	1
FALSE	High	Master Protein	UPI000003AA3C	status=active	0	10.854	8	3	9	3	389	41.6	5.76	4.94	3												0	1.16956e+06	1.0925e+06	High	High	1
FALSE	High	Master Protein	UPI000003A7D8	status=active	0	10.852	11	2	10	2	200	20.8	3.76	2.78	2												0	4.09276e+06	2.07426e+06	High	High	1
FALSE	High	Master Protein	UPI00038735A5	status=active	0	10.85	10	3	9	3	446	49.1	4.37	11.98	3												0	2.2347e+06	2.6301e+06	High	High	1
FALSE	High	Master Protein	UPI000003A2A1	status=active	0	10.829	5	3	7	3	568	60.5	4.67	3.61	3												0	512752	711343	High	High	1
FALSE	High	Master Protein	UPI0000036513	status=active	0	10.804	11	3	7	3	341	38.9	6.25	4.42	3												0	619090	212562	High	High	1
FALSE	High	Master Protein	UPI00000368CD	status=active	0	10.804	5	3	9	3	551	57.2	6.42	5.85	3												0	1.59825e+07	8.66242e+06	High	High	1
FALSE	High	Master Protein	UPI0000036373	status=active	0	10.784	6	3	7	3	485	53.4	5.35	1.84	3												0	1.33744e+06	1.22629e+06	High	Peak Found	1
FALSE	High	Master Protein	UPI000003A03D	status=active	0	10.758	44	3	8	3	97	10.5	4.41	9.35	3												0	2.00127e+07	7.18609e+06	High	High	1
FALSE	High	Master Protein	UPI0000036453	status=active	0	10.751	12	2	8	2	190	19.2	3.95	0	2												0	7.5263e+06	4.33588e+06	High	High	1
FALSE	High	Master Protein	UPI000003A862	status=active	0	10.745	14	3	8	3	194	21.7	4.82	0	3												0	4.52797e+06	3.44561e+06	High	High	1
FALSE	High	Master Protein	UPI00038743F8	status=active	0	10.73	30	3	3	3	120	13.5	6.67	2.58	3												0	2.71418e+06	1.5443e+06	High	Peak Found	1
FALSE	High	Master Protein	UPI0000236C22	status=active	0	10.691	6	3	5	3	559	62.5	6.28	1.93	3												0	500847		High	Not Found	1
FALSE	High	Master Protein	UPI0000036849	status=active	0	10.637	13	4	10	4	324	35.8	5.27	0	4												0	2.78335e+06	3.21297e+06	High	High	1
FALSE	High	Master Protein	Q7Z3Y9	Keratin, type I cytoskeletal 26 OS=Homo sapiens GN=KRT26 PE=1 SV=2	0	10.598	4	2	7	1	468	51.9	4.92	4.1	2	cell death	cytosol	structural molecule activity	Pf00038	353288	ENSG00000186393.5	KRT26	17	Formation of the cornified envelope			3	2.54409e+06	6.47214e+06	High	High	1
FALSE	High	Master Protein	UPI000003ABAC	status=active	0	10.595	7	4	5	4	692	75.9	7.15	1.63	4												0	199740	101615	High	Peak Found	1
FALSE	High	Master Protein	UPI0000165C81	status=active	0	10.585	14	4	4	4	294	32.2	8.85	0	4												0	611365	169002	Peak Found	High	1
FALSE	High	Master Protein	UPI0000165CFE	status=active	0	10.562	10	3	6	3	414	46	4.65	2.09	3												0	812419	846596	High	High	1	Met-loss [N-Term]
FALSE	High	Master Protein	UPI000003AB1F	status=active	0	10.529	11	2	11	2	225	23.3	4.91	11.7	2												0	4.58346e+07	5.10602e+07	High	High	1
FALSE	High	Master Protein	UPI0003068979	status=active	0	10.522	17	3	5	3	221	25.2	5.68	3.74	3												0	826922	892503	High	High	1
FALSE	High	Master Protein	UPI000003A1FA	status=active	0	10.44	10	3	4	3	574	59.8	5.25	0	3												0	1.5011e+06	705484	Peak Found	High	1
FALSE	High	Master Protein	UPI000003679E	status=active	0	10.434	11	3	9	3	247	26.3	6.8	1.91	3												0	1.01044e+06	1.16573e+06	High	High	1
FALSE	High	Master Protein	UPI0000165DE3	status=active	0	10.4	20	3	6	3	158	16.6	4.55	3.58	3												0	5.84331e+07	6.95232e+07	High	High	1
FALSE	High	Master Protein	Q9Z2K1	Keratin, type I cytoskeletal 16 OS=Mus musculus GN=Krt16 PE=1 SV=3	0	10.348	4	2	5	1	469	51.6	5.2	4.1	2	cell differentiation;cell organization and biogenesis;cellular component movement;defense response;regulation of biological process;response to stimulus	cytoskeleton;nucleus	protein binding;structural molecule activity	Pf00038, Pf13514	16666	ENSMUSG00000053797.10	Krt16	11	Formation of the cornified envelope			3			High	Not Found	1
FALSE	High	Master Protein	UPI000003A3D5	status=active	0	10.347	11	2	7	2	200	21.9	6.2	0	2												0	3.28335e+06	4.12855e+06	High	High	1
FALSE	High	Master Protein	UPI00000365E9	status=active	0	10.334	16	3	5	3	339	36.9	4.72	0	3												0	2.64698e+06	4.61218e+06	Peak Found	High	1
FALSE	High	Master Protein	UPI00001AE05B	status=active	0	10.332	15	4	9	4	277	30.4	5.6	0	4												0	868374	633287	High	High	1
FALSE	High	Master Protein	UPI0000165CB4	status=active	0	10.329	52	3	11	3	60	6.6	5.21	1.85	3												0	1.92985e+06	2.14393e+06	High	High	1
FALSE	High	Master Protein	UPI00038744D8	status=active	0	10.314	7	3	5	3	441	49.1	5.3	3.93	3												0	458769	254320	High	High	1
FALSE	High	Master Protein	UPI000003AA60	status=active	0	10.286	21	4	4	4	212	24.1	5.05	0	4												0	225515		High	Not Found	1
FALSE	High	Master Protein	UPI000003A006	status=active	0	10.286	20	3	10	3	157	17.6	5.66	7.49	3												0	4.69643e+06	2.76791e+06	High	High	1
FALSE	High	Master Protein	UPI000003A60A	status=active	0	10.269	15	2	7	2	182	18.6	4.07	7.37	2												0	5.94648e+06	4.67975e+06	High	High	1
FALSE	High	Master Protein	UPI000003A8CF	status=active	0	10.247	8	4	6	4	687	75.6	6.39	0	4												0	3.87309e+06	2.09577e+06	Peak Found	Peak Found	1
FALSE	High	Master Protein	UPI000003A592	status=active	0	10.24	13	3	4	3	261	27.9	5.08	4.38	3												0	1.01066e+06	834458	High	Peak Found	1
FALSE	High	Master Protein	UPI000003A140	status=active	0	10.197	9	3	6	3	413	45.2	6.98	1.94	3												0	592210	305144	High	High	1
FALSE	High	Master Protein	UPI0000165D75	status=active	0	10.174	22	3	6	3	280	29.6	4.41	0	3												0	1.7215e+06	734338	High	High	1
FALSE	High	Master Protein	UPI000003A03E	status=active	0	10.158	29	3	8	3	114	12.5	4.92	1.82	3												0	2.14915e+06	588432	High	High	1
FALSE	High	Master Protein	UPI0000036720	status=active	0	10.136	21	3	10	3	203	21.7	4.75	3.57	3												0	1.03472e+06	2.33218e+06	High	High	1
FALSE	High	Master Protein	UPI0000165D2C	status=active	0	10.135	13	2	6	2	211	22.8	5.07	7.48	2												0	3.15373e+06	1.97067e+06	High	High	1
FALSE	High	Master Protein	UPI000003A16C	status=active	0	10.044	30	3	9	3	100	11.7	5.68	2.24	3												0	575072	221361	High	High	1
FALSE	High	Master Protein	UPI000003A9CB	status=active	0	10.038	15	3	9	3	272	29.9	9.52	1.63	3												0	1.36116e+06	2.09211e+06	High	High	1
FALSE	High	Master Protein	UPI000003A22D	status=active	0	9.955	18	2	4	2	157	17.1	6.05	4.24	2												0	1.57406e+06	1.2241e+06	High	Peak Found	1
FALSE	High	Master Protein	UPI0000165DCE	status=active	0	9.947	38	3	7	3	71	8	4.53	7.32	3												0	9.2099e+06	1.24103e+07	High	High	1
FALSE	High	Master Protein	UPI00000368BE	status=active	0	9.901	12	2	5	2	261	28.3	6.3	6.14	2												0	792301	467180	High	High	1
FALSE	High	Master Protein	UPI0000236CAD	status=active	0	9.882	12	2	8	2	269	29.2	4.6	5.78	2												0	2.43772e+06	2.46622e+06	High	High	1
FALSE	High	Master Protein	UPI000003A11B	status=active	0	9.818	7	3	8	3	257	28.4	9.76	13.04	3												0	7.37957e+06	3.62798e+06	High	High	1	Met-loss+Acetyl [N-Term]
FALSE	High	Master Protein	UPI000003A16E	status=active	0	9.787	11	4	7	4	288	32.5	8.54	1.68	4												0	1.17404e+06	559423	High	Peak Found	1
FALSE	High	Master Protein	UPI0000236BFE	status=active	0	9.719	13	3	8	2	255	28.6	5.47	4.99	3												0	1.97796e+07	2.21183e+07	High	High	1
FALSE	High	Master Protein	UPI000003A2C0	status=active	0	9.716	13	3	6	3	225	23.7	4.41	8.18	3												0	2.09651e+06	964684	High	High	1
FALSE	High	Master Protein	UPI000003A7D6	status=active	0	9.652	14	3	5	3	334	35.5	4.35	2.19	3												0	891412	764598	Peak Found	High	1
FALSE	High	Master Protein	UPI000003A743	status=active	0	9.645	15	3	7	3	268	30.9	6.62	2.02	3												0	1.12839e+06	783371	High	High	1
FALSE	High	Master Protein	UPI000003A3D6	status=active	0	9.609	31	3	4	3	114	12.8	6.68	0	3												0	1.07055e+06	249321	High	Peak Found	1
FALSE	High	Master Protein	UPI0000036757	status=active	0	9.594	19	3	8	3	204	21.9	4.41	4	3												0	2.46286e+07	1.39428e+07	High	High	1
FALSE	High	Master Protein	UPI000003A88E	status=active	0	9.59	6	3	9	3	479	51.8	6.14	1.82	3												0	613937	1.80539e+06	High	High	1
FALSE	High	Master Protein	UPI000003A46A	status=active	0	9.578	11	2	8	2	168	17.6	4.79	6.53	2												0	1.52458e+06	929341	High	High	1
FALSE	High	Master Protein	UPI00000368C6	status=active	0	9.521	6	2	4	2	524	56.6	5.06	5.45	2												0	957429		High	Not Found	1
FALSE	High	Master Protein	UPI000003A8A2	status=active	0	9.507	13	4	8	3	325	34.5	6.11	4.22	4												0	781215	1.08664e+06	Peak Found	High	1
FALSE	High	Master Protein	UPI000003A4C1	status=active	0	9.49	11	2	6	2	326	34.2	4.13	3.54	2												0	537340	494023	High	High	1
FALSE	High	Master Protein	UPI0000039FEC	status=active	0	9.472	14	4	4	4	373	42.2	5.26	1.75	4												0	695851	276702	High	Peak Found	1
FALSE	High	Master Protein	UPI000003AAA8	status=active	0	9.464	6	2	6	2	309	32.6	4.28	11.19	2												0	1.98843e+06	1.39765e+06	High	High	1
FALSE	High	Master Protein	UPI000003A7CE	status=active	0	9.408	14	2	7	2	156	17.3	4.94	6.56	2												0	2.18248e+06	1.67263e+06	High	High	1
FALSE	High	Master Protein	UPI0000236BF0	status=active	0	9.401	10	2	8	2	213	24.2	5.21	7.07	2												0	1.06586e+06	1.32259e+06	High	High	1
FALSE	High	Master Protein	UPI000003A810	status=active	0	9.381	7	1	6	1	205	22.4	8.7	10.79	1												0	4.70971e+06	2.82002e+06	High	High	1	Met-loss+Acetyl [N-Term]
FALSE	High	Master Protein	UPI000003A313	status=active	0	9.328	22	3	8	3	104	11.8	9.48	1.65	3												0	3.76144e+06	3.06463e+06	High	High	1
FALSE	High	Master Protein	UPI000003A1B7	status=active	0	9.323	8	2	6	2	232	24.7	4.78	5.78	2												0	763658	625317	High	High	1
FALSE	High	Master Protein	UPI000003A759	status=active	0	9.315	13	3	23	3	119	12.7	4.32	21	3												0	5.94416e+07	3.03011e+07	High	High	1
FALSE	High	Master Protein	UPI000003666D	status=active	0	9.288	31	2	15	2	105	11.5	4.01	14.67	2												0	9.44566e+06	4.79339e+06	High	High	1	Met-loss [N-Term]
FALSE	High	Master Protein	UPI0000236C3D	status=active	0	9.282	13	3	5	3	293	30.4	5.41	0	3												0	341253	323207	High	Peak Found	1
FALSE	High	Master Protein	UPI000387433E	status=active	0	9.243	26	2	6	2	112	12.6	7.99	3.59	2												0	839231	566670	High	High	1
FALSE	High	Master Protein	UPI0000165CBD	status=active	0	9.24	20	2	8	2	104	11.8	4.83	3.84	2												0	4.22977e+06	2.97888e+06	High	High	1
FALSE	High	Master Protein	UPI000003A99A	status=active	0	9.198	5	3	6	3	916	96.4	4.28	1.61	3												0	491197	400665	High	Peak Found	1
FALSE	High	Master Protein	UPI0000165C79	status=active	0	9.164	40	2	19	2	63	7.1	6.52	14.15	2												0	4.23619e+07	5.53822e+07	High	High	1
FALSE	High	Master Protein	UPI0000236B9E	status=active	0	9.044	7	3	4	3	423	46.3	5.41	0	3												0	398601	870692	High	Peak Found	1
FALSE	High	Master Protein	UPI000003A470	status=active	0	9.018	6	2	6	2	330	35.4	4.97	5.56	2												0	866377	1.05351e+06	High	High	1
FALSE	High	Master Protein	UPI000003A216	status=active	0	8.998	11	3	6	3	304	34.3	8.91	1.83	3												0	881090	974053	High	High	1	Met-loss+Acetyl [N-Term]
FALSE	High	Master Protein	UPI0003873032	status=active	0	8.983	6	3	4	3	501	54.8	5.39	1.65	3												0	643373	279000	High	Peak Found	1
FALSE	High	Master Protein	UPI000003A231	status=active	0	8.957	14	3	5	3	321	34.5	4.46	0	3												0	1.2731e+06	584021	High	Peak Found	1
FALSE	High	Master Protein	UPI000003A39B	status=active	0	8.942	14	2	6	2	188	20.6	5.05	6.15	2												0	1.01098e+06	622172	High	High	1
FALSE	High	Master Protein	P13647	Keratin, type II cytoskeletal 5 OS=Homo sapiens GN=KRT5 PE=1 SV=3	0	8.922	5	3	5	3	590	62.3	7.74	0	3	cell death;cell organization and biogenesis;metabolic process	cytoplasm;cytosol;membrane;mitochondrion;nucleus	catalytic activity;motor activity;protein binding;structural molecule activity	Pf00038, Pf01576, Pf02994, Pf03961, Pf04111, Pf05957, Pf12128	3852	ENSG00000186081.11	KRT5	12	Formation of the cornified envelope; Type I hemidesmosome assembly			6	342832	383139	High	Peak Found	1
FALSE	High	Master Protein	UPI0003873169	status=active	0	8.905	8	2	7	2	226	24.3	4.61	9.18	2												0	1.83351e+06	1.32641e+06	High	High	1
FALSE	High	Master Protein	UPI0000236C48	status=active	0	8.891	10	2	5	2	341	36	4.13	6.24	2												0	1.00257e+06	906596	High	High	1
FALSE	High	Master Protein	UPI0000165E73	status=active	0	8.886	5	2	5	2	579	59.5	9.82	3.73	2												0	603746	456667	High	High	1
FALSE	High	Master Protein	UPI0000165CED	status=active	0	8.883	4	2	8	2	513	56	4.63	7.91	2												0	663716	562996	High	High	1
FALSE	High	Master Protein	UPI000003A3F8	status=active	0	8.883	24	2	3	2	102	11.8	5.15	2.68	2												0	1.42263e+06	1.07549e+06	High	Peak Found	1
FALSE	High	Master Protein	UPI0003872FB0	status=active	0	8.879	7	2	3	2	466	49.2	5.4	0	2												0	774814	206441	High	High	1
FALSE	High	Master Protein	UPI000003A0E4	status=active	0	8.855	22	2	5	2	148	17.1	4.89	2.29	2												0			High	High	1
FALSE	High	Master Protein	UPI000003A0A7	status=active	0	8.855	12	3	10	3	193	21.4	6.24	3.33	3												0	1.50583e+06	1.44303e+06	High	High	1
FALSE	High	Master Protein	UPI0000236CD1	status=active	0	8.839	4	3	5	3	853	87.9	4.48	0	3												0	1.16604e+06	249043	High	Peak Found	1
FALSE	High	Master Protein	UPI00000339AC	status=active	0	8.827	15	2	6	2	136	14.1	4.91	7.95	2												0	2.42426e+06	654870	High	High	1
FALSE	High	Master Protein	UPI000003AA51	status=active	0	8.82	13	4	8	4	375	42.3	9.04	0	4												0	1.58725e+06	1.09364e+06	High	High	1
FALSE	High	Master Protein	UPI000003A293	status=active	0	8.778	24	3	8	3	152	17.2	9.31	0	3												0	2.26842e+06	1.66796e+06	High	High	1
FALSE	High	Master Protein	UPI00000364A1	status=active	0	8.775	18	1	8	1	93	10	5.62	2.69	1												0	1.76686e+07	1.24844e+07	High	High	1
FALSE	High	Master Protein	UPI000003A486	status=active	0	8.765	6	2	7	2	352	36.9	4.56	9.76	2												0	5.0069e+06	4.24003e+06	High	High	1
FALSE	High	Master Protein	UPI000003A7F3	status=active	0	8.689	8	2	5	2	265	28.5	8.79	5.83	2												0	332662	278287	High	High	1
FALSE	High	Master Protein	UPI000003678F	status=active	0	8.664	6	2	6	2	361	38.5	7.43	1.97	2												0	2.84573e+06	1.00845e+06	High	High	1
FALSE	High	Master Protein	UPI000003A420	status=active	0	8.653	13	2	4	2	229	25.1	5.48	1.73	2												0	186644	192645	High	Peak Found	1
FALSE	High	Master Protein	UPI0000237E4D	status=active	0	8.623	26	3	8	3	119	13	6.04	0	3												0	3.34705e+06	1.72732e+06	High	High	1
FALSE	High	Master Protein	UPI0000165C9C	status=active	0	8.584	21	3	8	3	140	15.1	4.53	0	3												0	855747	947056	High	High	1
FALSE	High	Master Protein	UPI0000165C63	status=active	0	8.539	15	4	5	4	340	37.5	9.74	0	4												0	2.93713e+06	3.28032e+06	Peak Found	High	1
FALSE	High	Master Protein	UPI000003A967	status=active	0	8.514	7	2	10	2	264	28.3	5.11	8.31	2												0	2.12796e+06	2.94136e+06	High	High	1
FALSE	High	Master Protein	UPI0000165D46	status=active	0	8.498	13	3	7	3	235	25.4	5.3	0	3												0	722126	610936	High	High	1
FALSE	High	Master Protein	UPI0003873D85	status=active	0	8.476	5	1	4	1	327	35.3	4.37	6.37	1												0	417809	281203	High	High	1
FALSE	High	Master Protein	UPI000003A201	status=active	0	8.46	11	2	7	2	188	20.7	5.47	0	2												0	1.76636e+06	3.39631e+06	High	High	1
FALSE	High	Master Protein	UPI0000039FBA	status=active	0	8.441	32	3	7	3	87	9.1	7.36	0	3												0	3.93275e+06	3.35167e+06	High	High	1
FALSE	High	Master Protein	UPI000003A732	status=active	0	8.437	14	2	3	2	172	17.9	5.94	3.52	2												0	200043	243132	High	Peak Found	1
FALSE	High	Master Protein	UPI000003A321	status=active	0	8.432	9	3	7	3	340	38.6	4.58	0	3												0	515326	447942	High	High	1
FALSE	High	Master Protein	UPI0000036683	status=active	0	8.369	14	3	6	3	305	32.6	5.97	0	3												0	271175	277089	High	High	1
FALSE	High	Master Protein	UPI000003A271	status=active	0	8.279	15	2	6	2	151	16.6	8.84	0	2												0	524011	474746	High	High	1
FALSE	High	Master Protein	UPI0000039FF7	status=active	0	8.241	16	2	6	2	143	14.6	9.74	6.52	2												0	2.59197e+07	1.15885e+07	High	High	1	Met-loss [N-Term]
FALSE	High	Master Protein	UPI00000367B5	status=active	0	8.193	13	3	9	3	275	30.7	6.24	0	3												0	1.05553e+06	878493	High	High	1
FALSE	High	Master Protein	UPI000003A5E4	status=active	0	8.191	10	2	7	2	389	41.8	4.36	2.88	2												0	1.27325e+06	1.12332e+06	High	High	1
FALSE	High	Master Protein	UPI00000367E5	status=active	0	8.189	5	3	9	3	547	59.2	5.25	1.86	3												0	931514	1.29207e+06	High	High	1
FALSE	High	Master Protein	UPI000003A2E1	status=active	0	8.189	11	2	5	2	213	24.1	8.13	1.7	2												0	2.10406e+06	931816	High	High	1
FALSE	High	Master Protein	UPI000003A5E9	status=active	0	8.183	9	2	7	2	297	31.4	4.4	6.29	2												0	1.79359e+07	1.6004e+07	High	High	1	Met-loss+Acetyl [N-Term]
FALSE	High	Master Protein	UPI000003A2B9	status=active	0	8.181	10	2	4	2	238	26.1	4.81	1.89	2												0	423127	392820	High	Peak Found	1
FALSE	High	Master Protein	UPI000003A14D	status=active	0	8.084	9	3	7	3	355	38.7	6.67	0	3												0	570128	436168	High	High	1
FALSE	High	Master Protein	UPI000003A803	status=active	0	8.079	15	2	7	2	168	19.2	6.34	2.35	2												0	1.36775e+06	579978	High	High	1
FALSE	High	Master Protein	UPI0000236C88	status=active	0	7.97	41	2	2	2	123	13.5	4.67	2.62	2												0	584940		High	Not Found	1
FALSE	High	Master Protein	UPI000003A8FE	status=active	0	7.875	8	2	2	2	313	33.5	9.51	2.12	2												0	835426		High	Not Found	1
FALSE	High	Master Protein	UPI000003A8D5	status=active	0	7.735	11	2	6	2	97	11.1	5.43	5.96	2												0	3.67987e+06	2.11722e+06	High	High	1
FALSE	High	Master Protein	UPI000003676B	status=active	0	7.715	11	2	6	2	179	20.1	4.81	3.67	2												0	1.21766e+06	644768	High	High	1
FALSE	High	Master Protein	UPI000003A07B	status=active	0	7.695	12	2	7	2	157	16.4	4.91	5.38	2												0	2.06572e+06	2.93665e+06	High	High	1
FALSE	High	Master Protein	UPI000003A912	status=active	0	7.638	5	2	4	2	304	33.7	9.17	4.08	2												0	3.63328e+06	2.34015e+06	High	Peak Found	1	Met-loss+Acetyl [N-Term]
FALSE	High	Master Protein	UPI0000165E6D	status=active	0	7.627	14	2	5	2	186	19.4	4.58	5.47	2												0	3.52219e+06	2.91049e+06	High	High	1
FALSE	High	Master Protein	UPI0000236CA7	status=active	0	7.626	8	2	4	2	333	37.2	5.07	2.38	2												0	371276	209628	High	High	1
FALSE	High	Master Protein	UPI000003A167	status=active	0	7.619	3	2	2	2	541	61.2	5.01	0	2												0	1.1748e+06	976696	High	Peak Found	1
FALSE	High	Master Protein	UPI00000366E1	status=active	0	7.611	18	2	9	2	169	19.2	4.82	0	2												0	2.12225e+06	1.91983e+06	High	High	1	Met-loss [N-Term]
FALSE	High	Master Protein	UPI000003A724	status=active	0	7.581	7	2	6	2	341	37.2	5.1	0	2												0	545863	1.02714e+06	High	High	1
FALSE	High	Master Protein	UPI000003A5ED	status=active	0	7.58	13	3	6	3	238	27	6.24	0	3												0	1.20686e+06	1.22342e+06	High	High	1
FALSE	High	Master Protein	UPI0000165E72	status=active	0	7.567	13	3	7	3	240	26.4	5.58	0	3												0	769915	578625	High	High	1
FALSE	High	Master Protein	UPI000003A7B3	status=active	0	7.551	9	3	6	3	400	45.4	4.25	0	3												0	833723	727502	High	High	1
FALSE	High	Master Protein	UPI000003A80F	status=active	0	7.542	9	3	5	3	295	31.1	6.37	0	3												0	2.05706e+06	920309	High	Peak Found	1
FALSE	High	Master Protein	UPI00000365C1	status=active	0	7.473	13	2	5	2	275	29.2	4.96	2.39	2												0	347150	241979	High	High	1
FALSE	High	Master Protein	UPI0000036465	status=active	0	7.461	10	3	6	3	338	38.1	6.34	0	3												0	521852	547266	High	High	1
FALSE	High	Master Protein	UPI00000363CE	status=active	0	7.435	13	2	8	2	166	17.2	4.77	5.7	2												0	5.88563e+06	3.46674e+06	High	High	1
FALSE	High	Master Protein	UPI000003671A	status=active	0	7.435	9	2	3	2	228	25.5	4.84	1.85	2												0	486657	111701	High	Peak Found	1
FALSE	High	Master Protein	UPI000003AAD8	status=active	0	7.371	14	3	6	3	182	20.9	5.72	0	3												0	548376	119888	High	Peak Found	1
FALSE	High	Master Protein	UPI000003A240	status=active	0	7.317	11	2	5	2	269	29.1	5.82	2.61	2												0	1.19205e+06	1.1882e+06	High	High	1
FALSE	High	Master Protein	UPI0000236C11	status=active	0	7.303	7	2	6	2	256	29	6.16	0	2												0	1.22453e+06	1.27833e+06	High	High	1
FALSE	High	Master Protein	UPI000003A5CE	status=active	0	7.3	3	2	3	2	688	74.5	8.44	0	2												0	326869	263081	Peak Found	High	1
FALSE	High	Master Protein	UPI000003690C	status=active	0	7.298	15	2	2	2	223	24.8	5.68	1.77	2												0	251676	205061	High	Peak Found	1
FALSE	High	Master Protein	UPI0000036895	status=active	0	7.296	8	2	8	2	260	27.7	6.35	0	2												0	639426	749913	High	High	1	Met-loss [N-Term]
FALSE	High	Master Protein	UPI000003A8C6	status=active	0	7.292	11	2	4	2	192	21.5	8.76	5.92	2												0	750105	694606	High	High	1
FALSE	High	Master Protein	UPI000004A2CA	status=active	0	7.268	6	2	7	2	584	65.1	7.42	1.62	2												0	3.94271e+06	1.29976e+06	High	High	1
FALSE	High	Master Protein	UPI000003A36D	status=active	0	7.264	5	2	3	2	577	62.7	5.1	1.78	2												0	475434		High	Not Found	1
FALSE	High	Master Protein	UPI000003AB31	status=active	0	7.252	5	2	5	2	383	42.4	5.91	1.8	2												0	135001	704678	Peak Found	High	1
FALSE	High	Master Protein	UPI000003A01F	status=active	0	7.222	10	2	3	2	218	23.8	7.37	0	2												0	342821	455524	Peak Found	Peak Found	1
FALSE	High	Master Protein	UPI000003651E	status=active	0	7.153	24	2	4	2	148	16.4	6.55	1.93	2												0	261924		High	Not Found	1
FALSE	High	Master Protein	UPI000003A84B	status=active	0	7.109	12	3	4	3	338	36.4	6.15	0	3												0	294639	121925	High	Peak Found	1
FALSE	High	Master Protein	UPI000003A514	status=active	0	7.094	4	2	5	2	525	55.4	4.22	0	2												0	832620	556042	High	High	1
FALSE	High	Master Protein	UPI0000165D38	status=active	0	7.082	8	2	5	2	249	26.8	5.17	1.69	2												0	726170	1.00261e+06	High	High	1
FALSE	High	Master Protein	UPI00030861F2	status=active	0	7.067	3	3	4	3	886	98.3	5.9	0	3												0	167890	175025	High	Peak Found	1
FALSE	High	Master Protein	UPI0000165E25	status=active	0	7.041	2	2	2	2	446	46.3	8.72	3.49	2												0	1.65014e+06		High	Not Found	1
FALSE	High	Master Protein	UPI000003A596	status=active	0	7.039	11	2	5	2	188	21.2	5.68	4.34	2												0	820303	517090	High	High	1
FALSE	High	Master Protein	UPI0000165C7D	status=active	0	7.03	3	2	4	2	878	95.8	9.19	3.84	2												0	376000	167255	High	High	1
FALSE	High	Master Protein	UPI000003A86B	status=active	0	7.023	5	2	4	1	440	47.7	4.75	0	2												0	363905	145836	High	High	1
FALSE	High	Master Protein	UPI000003A3BB	status=active	0	6.977	17	2	3	2	166	18.9	7.06	0	2												0	548129		High	Not Found	1	Met-loss [N-Term]
FALSE	High	Master Protein	UPI000003A0AF	status=active	0	6.96	14	2	8	2	115	12.6	6.04	5.14	2												0	3.52807e+06	1.7962e+06	High	High	1
FALSE	High	Master Protein	UPI000003AA00	status=active	0	6.805	2	2	2	2	1295	138.7	6.49	1.82	2												0	690232	438356	High	Peak Found	1	Met-loss [N-Term]
FALSE	High	Master Protein	UPI0000039FB3	status=active	0	6.805	12	2	6	2	178	20	10.56	7.33	2												0	316217	675720	High	High	1	Met-loss+Acetyl [N-Term]
FALSE	High	Master Protein	UPI000003A409	status=active	0	6.791	12	2	7	2	239	25.3	9.99	0	2												0	1.78749e+06	1.39535e+06	High	High	1
FALSE	High	Master Protein	UPI000003A572	status=active	0	6.784	8	2	4	2	278	32.2	5.99	0	2												0	617014	634329	High	Peak Found	1
FALSE	High	Master Protein	UPI000003A099	status=active	0	6.765	25	2	7	2	101	11.4	5.24	4.36	2												0	5.5119e+06	3.66912e+06	High	High	1
FALSE	High	Master Protein	UPI0000165E9D	status=active	0	6.762	21	2	5	2	121	13.6	5.94	0	2												0	2.58441e+06	2.63702e+06	High	High	1
FALSE	High	Master Protein	UPI000003A1C2	status=active	0	6.739	8	2	5	2	358	37.4	4.04	3.63	2												0	2.19872e+06	866601	High	Peak Found	1
FALSE	High	Master Protein	UPI000003A820	status=active	0	6.703	6	2	3	2	539	57.1	5.76	0	2												0	438774	117320	High	Peak Found	1
FALSE	High	Master Protein	UPI0000165EAE	status=active	0	6.676	17	2	22	2	47	5.5	13.11	15.25	2												0	1.56521e+08	3.28509e+08	High	High	1
FALSE	High	Master Protein	UPI000003A5E2	status=active	0	6.655	13	2	5	2	251	27.7	6.65	0	2												0	583003	336272	High	High	1
FALSE	High	Master Protein	UPI0000165C1E	status=active	0	6.648	8	2	5	2	277	30.8	5.82	1.71	2												0	264274	635735	High	High	1
FALSE	High	Master Protein	UPI0000165C90	status=active	0	6.647	5	1	6	1	209	21.9	3.89	3.44	1												0	1.12932e+07	877069	High	High	1
FALSE	High	Master Protein	UPI00000365D4	status=active	0	6.643	3	2	4	2	503	55.3	4.83	1.88	2												0	502094	249104	High	High	1
FALSE	High	Master Protein	UPI000003A469	status=active	0	6.613	17	1	4	1	75	8.3	6.55	11.24	1												0	1.30987e+06	1.99921e+06	High	High	1
FALSE	High	Master Protein	UPI000003A8E5	status=active	0	6.604	12	2	4	2	165	18.2	5.86	0	2												0	317989	260296	High	High	1
FALSE	High	Master Protein	UPI000003674C	status=active	0	6.6	6	3	4	3	618	69.6	4.89	0	3												0	1.21754e+06	369685	High	Peak Found	1
FALSE	High	Master Protein	UPI000003A821	status=active	0	6.597	10	1	3	1	157	16.8	5.96	4.67	1												0	780702	261593	High	High	1
FALSE	High	Master Protein	UPI000003A2C6	status=active	0	6.589	14	2	5	2	200	21.3	5.36	2.03	2												0	684635	307490	High	High	1
FALSE	High	Master Protein	UPI0000039FF6	status=active	0	6.58	10	2	4	2	218	23.4	6.81	0	2												0	1.87542e+06	2.66818e+06	High	High	1
FALSE	High	Master Protein	UPI000003A25F	status=active	0	6.554	5	2	5	2	441	49	6.42	2.02	2												0	501801	347734	High	Peak Found	1
FALSE	High	Master Protein	UPI000003A279	status=active	0	6.547	11	2	13	2	140	15.3	4.65	11.44	2												0	1.21036e+06	1.03521e+06	High	High	1
FALSE	High	Master Protein	UPI000003A78C	status=active	0	6.547	15	1	2	1	116	12.4	5.95	0	1												0	748121		High	Not Found	1	Met-loss [N-Term]
FALSE	High	Master Protein	UPI000003A23E	status=active	0	6.546	15	2	6	2	234	25.3	4.35	1.9	2												0	631609	487695	High	High	1
FALSE	High	Master Protein	Q6NXH9	Keratin, type II cytoskeletal 73 OS=Mus musculus GN=Krt73 PE=1 SV=1	0	6.492	4	2	5	1	539	58.9	8.09	2.34	2	transport	nucleus	catalytic activity;motor activity;protein binding;structural molecule activity	Pf00038, Pf01576, Pf03962, Pf04156, Pf08614, Pf09728, Pf09763, Pf11559, Pf12128, Pf13514	223915	ENSMUSG00000063661.5	Krt73	15	Formation of the cornified envelope			3	29921	27328.6	High	Peak Found	1
FALSE	High	Master Protein	UPI0000165E3D	status=active	0	6.485	4	1	5	1	304	30.4	5.6	1.94	1												0	277885		High	High	1
FALSE	High	Master Protein	UPI000003A340	status=active	0	6.462	13	2	3	2	264	28.8	4.64	1.79	2												0	225212	103797	High	Peak Found	1
FALSE	High	Master Protein	UPI000003A568	status=active	0	6.448	16	2	5	2	105	12	5.41	0	2												0	3.78092e+06	2.3368e+06	High	High	1
FALSE	High	Master Protein	UPI0000036478	status=active	0	6.387	6	2	4	2	358	37.8	5.83	0	2												0	571505	343098	High	High	1
FALSE	High	Master Protein	UPI0000236C2C	status=active	0	6.35	10	2	6	2	197	21.8	6.52	0	2												0	889513	631723	High	High	1
FALSE	High	Master Protein	UPI0000236CD9	status=active	0	6.33	5	3	6	3	667	71.3	7.65	0	3												0	1.34215e+06	861859	High	High	1
FALSE	High	Master Protein	UPI0000165E6E	status=active	0	6.306	5	2	2	2	368	41.4	5.17	0	2												0	2.10264e+06	1.5028e+06	Peak Found	Peak Found	1	Met-loss [N-Term]
FALSE	High	Master Protein	UPI000003A11D	status=active	0	6.303	14	1	3	1	112	12.1	9.86	5.62	1												0	826457	211536	High	High	1
FALSE	High	Master Protein	UPI000003AA07	status=active	0	6.28	32	2	3	2	60	6.8	10.23	0	2												0	986504	93073	High	Peak Found	1	Met-loss+Acetyl [N-Term]
FALSE	High	Master Protein	UPI000003A7B0	status=active	0	6.242	11	2	4	2	219	23.1	6.04	1.89	2												0	777464	147350	High	Peak Found	1
FALSE	High	Master Protein	UPI000003A400	status=active	0	6.199	8	1	4	1	156	16.9	4.86	4.49	1												0	1.56278e+06	2.20963e+06	High	High	1
FALSE	High	Master Protein	UPI000003AAAE	status=active	0	6.163	3	2	4	2	686	75.8	5.54	3.88	2												0	740313		High	High	1
FALSE	High	Master Protein	UPI000003A6F4	status=active	0	6.122	12	2	5	2	232	25.1	4.72	0	2												0	1.46242e+06	551890	High	High	1
FALSE	High	Master Protein	UPI000003A7F5	status=active	0	6.119	22	3	6	3	143	15.5	5.35	0	3												0	1.47151e+06	1.45464e+06	High	Peak Found	1
FALSE	High	Master Protein	UPI000003A203	status=active	0	6.085	13	2	5	2	126	14.5	4.28	0	2												0	417315	221856	High	High	1
FALSE	High	Master Protein	UPI000003A175	status=active	0	6.054	9	2	4	2	250	27.1	4.65	0	2												0	522825	550514	High	High	1
FALSE	High	Master Protein	UPI0000236C09	status=active	0	6.048	21	1	4	1	63	7.3	10.35	10.1	1												0	1.86168e+06	1.49262e+06	High	High	1
FALSE	High	Master Protein	UPI000003A4CE	status=active	0	6.023	11	2	4	2	269	30	9.32	0	2												0	856116	415985	High	Peak Found	1
FALSE	High	Master Protein	UPI000003A4A4	status=active	0.001	5.955	11	2	2	2	174	19.9	6.34	0	2												0	764970	727483	Peak Found	Peak Found	1
FALSE	High	Master Protein	UPI0000236CCD	status=active	0.001	5.954	12	2	2	2	207	22.9	5.33	0	2												0	173031	304561	Peak Found	High	1
FALSE	High	Master Protein	UPI000012603E	status=active	0.001	5.946	18	2	4	2	145	15.4	6.35	0	2												0	936163	640120	High	High	1
FALSE	High	Master Protein	UPI000003669C	status=active	0.001	5.941	4	2	3	2	550	59.7	4.93	0	2												0		475316	High	High	1
FALSE	High	Master Protein	UPI0000165D6C	status=active	0.001	5.939	7	2	6	2	228	24.8	6.06	0	2												0	475797	595964	High	High	1
FALSE	High	Master Protein	UPI000003A50E	status=active	0.001	5.928	5	2	4	2	461	51.9	9.61	0	2												0	588165		High	High	1
FALSE	High	Master Protein	UPI0000165D15	status=active	0.001	5.874	3	1	4	1	470	54.1	5.12	3.98	1												0	196076	445589	High	High	1
FALSE	High	Master Protein	UPI0000165CA4	status=active	0.001	5.86	9	2	3	2	212	22.1	5.01	0	2												0	1.27544e+06	510366	High	Peak Found	1
FALSE	High	Master Protein	UPI0002F2FDFE	status=active	0.001	5.858	5	2	5	2	508	55.4	8.59	0	2												0	684542	376195	High	High	1
FALSE	High	Master Protein	UPI000003A3D1	status=active	0.001	5.83	11	2	5	2	279	29.4	5.47	7.24	2												0	1.63495e+06	1.65324e+06	High	High	1
FALSE	High	Master Protein	UPI000003AA85	status=active	0.001	5.805	6	2	5	2	386	42	4.63	0	2												0	198253	975009	High	High	1
FALSE	High	Master Protein	UPI000003A602	status=active	0.001	5.769	10	2	5	2	221	24.1	9.26	0	2												0	337504	478523	High	High	1
FALSE	High	Master Protein	UPI000003653D	status=active	0.001	5.731	36	2	6	2	115	12.2	4.51	0	2												0	3.6633e+06	1.38314e+06	High	High	1	Met-loss [N-Term]
FALSE	High	Master Protein	UPI0000165E5F	status=active	0.001	5.666	9	2	3	2	186	21.1	7.55	0	2												0		613991	Not Found	High	1
FALSE	High	Master Protein	UPI000003A9B2	status=active	0.001	5.64	17	2	3	2	133	15.5	5.6	0	2												0		376674	High	High	1
FALSE	High	Master Protein	UPI000003A53C	status=active	0.001	5.554	5	1	3	1	211	23.4	4.12	5.14	1												0	1.7454e+07	9.49619e+06	High	Peak Found	1
FALSE	High	Master Protein	UPI0000236BE4	status=active	0.001	5.548	8	1	3	1	163	18.3	9.89	4.7	1												0	1.05493e+06	480095	High	Peak Found	1
FALSE	High	Master Protein	UPI000003AA92	status=active	0.001	5.43	7	1	7	1	257	26.9	4.11	4.32	1												0	2.51941e+06	699180	High	High	1
FALSE	High	Master Protein	UPI000003A72E	status=active	0.001	5.414	9	2	2	2	233	26.1	5.5	0	2												0	207975	230798	High	Peak Found	1
FALSE	High	Master Protein	UPI000003A266	status=active	0.001	5.39	6	1	5	1	197	21.2	4.86	9.62	1												0	770993	808020	High	High	1
FALSE	High	Master Protein	UPI000003AA84	status=active	0.001	5.369	11	2	5	2	196	21.8	5.47	0	2												0	649854	701867	High	High	1
FALSE	High	Master Protein	UPI000003642A	status=active	0.001	5.354	12	2	2	2	261	28.3	5.76	0	2												0			Not Found	Not Found	1
FALSE	High	Master Protein	UPI000003A29A	status=active	0.001	5.337	9	1	10	1	117	12.7	3.56	20.66	1												0	5.94746e+07	1.55023e+07	High	High	1
FALSE	High	Master Protein	UPI0000165D16	status=active	0.001	5.325	7	2	4	2	298	33.3	6.02	0	2												0	140686	142114	Peak Found	High	1
FALSE	High	Master Protein	UPI0000165E22	status=active	0.001	5.315	5	1	4	1	255	27.6	5.06	5.5	1												0	488054	586879	High	High	1	Met-loss [N-Term]
FALSE	High	Master Protein	UPI000003682E	status=active	0.001	5.294	8	3	6	3	469	50.2	5.11	0	3												0	551497	690885	High	High	1
FALSE	High	Master Protein	UPI000003A445	status=active	0.001	5.291	3	1	3	1	403	42	6.35	1.86	1												0		1.14622e+06	Not Found	High	1
FALSE	High	Master Protein	UPI0000039FD5	status=active	0.001	5.277	16	1	2	1	90	9.9	10.11	4.5	1												0	283385		High	Not Found	1
FALSE	High	Master Protein	UPI0000165DFF	status=active	0.001	5.24	10	2	2	2	302	33	5.8	0	2												0	306805	84927.4	High	High	1
FALSE	High	Master Protein	UPI000003A7AE	status=active	0.001	5.191	4	1	6	1	316	34.1	7.85	5.7	1												0	427358		High	High	1
FALSE	High	Master Protein	UPI0000165CE5	status=active	0.001	5.185	5	2	2	2	374	38.9	4.48	0	2												0	221076	395235	High	High	1
FALSE	High	Master Protein	UPI0000236C93	status=active	0.001	5.182	11	1	1	1	167	17.5	3.98	1.89	1												0			Not Found	Not Found	1
FALSE	High	Master Protein	P19012	Keratin, type I cytoskeletal 15 OS=Homo sapiens GN=KRT15 PE=1 SV=3	0.001	5.157	4	2	3	2	456	49.2	4.77	0	2	cell death;cell organization and biogenesis	cytosol;nucleus	protein binding;structural molecule activity	Pf00038	3866	ENSG00000171346.15	KRT15	17	Formation of the cornified envelope			3	392049	354633	High	High	1
FALSE	High	Master Protein	UPI0000165DD4	status=active	0.001	5.156	11	1	1	1	272	29.2	4.23	0	1												0			Not Found	Not Found	1
FALSE	High	Master Protein	UPI000003A86C	status=active	0.001	5.141	13	2	3	2	196	21.2	4.27	0	2												0	682179	533722	High	High	1
FALSE	High	Master Protein	UPI0000236C8B	status=active	0.001	5.13	6	1	5	1	277	30.6	7.53	0	1												0	199201	203454	High	High	1
FALSE	High	Master Protein	UPI0000236C15	status=active	0.001	5.127	4	2	6	2	493	53.7	8.12	0	2												0	470154	325644	High	High	1
FALSE	High	Master Protein	UPI0000036527	status=active	0.001	5.121	6	2	3	2	394	42.3	5.15	0	2												0	448205	310496	High	Peak Found	1
FALSE	High	Master Protein	UPI000003A9CF	status=active	0.001	5.105	5	1	5	1	160	16.6	5.25	0	1												0	1.25423e+06	1.36171e+06	High	High	1	Met-loss [N-Term]; Met-loss+Acetyl [N-Term]
FALSE	High	Master Protein	UPI000003A513	status=active	0.001	5.083	3	1	2	1	381	41	4.58	4.22	1												0	184718	94154.1	High	Peak Found	1
FALSE	High	Master Protein	UPI0000165C29	status=active	0.001	4.984	7	1	4	1	163	17.1	4.7	5.43	1												0	185879	336035	High	High	1
FALSE	High	Master Protein	UPI000003A40B	status=active	0.001	4.969	7	2	9	2	217	23.8	4.89	0	2												0	1.44827e+06	1.50762e+06	High	High	1
FALSE	High	Master Protein	UPI00000DA072	status=active	0.001	4.922	7	2	4	2	316	34.6	6.8	0	2												0	824945	229108	High	High	1
FALSE	High	Master Protein	UPI000003A884	status=active	0.001	4.875	8	1	3	1	173	18.1	4.37	2.08	1												0	2.51715e+06	1.4579e+06	High	High	1
FALSE	High	Master Protein	UPI0000165C36	status=active	0.001	4.867	4	2	2	2	677	74.2	5.05	0	2												0	291364		High	Not Found	1
FALSE	High	Master Protein	UPI000003A4A2	status=active	0.001	4.842	17	1	4	1	71	7.7	8.54	3.62	1												0	1.23229e+06	1.9109e+06	High	High	1
FALSE	High	Master Protein	UPI000003A235	status=active	0.001	4.819	16	1	5	1	67	7.9	8.05	1.72	1												0	398183	1.12313e+06	High	High	1
FALSE	High	Master Protein	P07477	Trypsin-1 OS=Homo sapiens GN=PRSS1 PE=1 SV=1	0.001	4.812	8	1	6	1	247	26.5	6.51	0	1	cell organization and biogenesis;metabolic process	extracellular	catalytic activity;metal ion binding	Pf00089	5644	ENSG00000274247.4; ENSG00000204983.13	PRSS1	7; CHR_HSCHR7_2_CTG6	Activation of Matrix Metalloproteinases; Cobalamin (Cbl, vitamin B12) transport and metabolism	Pancreatic secretion; Neuroactive ligand-receptor interaction; Influenza A; Protein digestion and absorption		11	1.77194e+07	1.04827e+07	High	Peak Found	1
FALSE	High	Master Protein	UPI000003A77D	status=active	0.001	4.79	7	1	2	1	221	23.1	5.16	0	1												0	256074	133475	High	Peak Found	1
FALSE	High	Master Protein	UPI000003A5FF	status=active	0.001	4.751	8	1	4	1	121	13.5	4.74	3.37	1												0	2.26311e+06	780994	High	High	1
FALSE	High	Master Protein	UPI0000165DF7	status=active	0.001	4.699	5	1	4	1	187	21.4	6.44	5.87	1												0	1.46549e+06	1.76819e+06	High	High	1
FALSE	High	Master Protein	UPI0000165C38	status=active	0.001	4.696	6	1	3	1	163	17.6	7.96	2.95	1												0	944017	413634	High	Peak Found	1
FALSE	High	Master Protein	UPI0000236D00	status=active	0.001	4.669	5	2	2	2	379	39.7	6	0	2												0	255868	204644	High	Peak Found	1
FALSE	High	Master Protein	UPI000003A5C6	status=active	0.001	4.646	8	2	6	2	193	21.3	5.19	3.34	2												0	533982	326545	High	High	1
FALSE	High	Master Protein	UPI0000236C21	status=active	0.001	4.641	9	2	4	2	238	25.3	5.16	0	2												0	570409	154262	High	High	1
FALSE	High	Master Protein	UPI000003AB44	status=active	0.001	4.625	5	2	6	2	375	41.3	5.5	0	2												0	253077	82608	High	High	1
FALSE	High	Master Protein	UPI0000165E12	status=active	0.001	4.623	8	2	4	2	226	24.9	4.73	0	2												0	2.43265e+06	2.74954e+06	High	High	1	Met-loss+Acetyl [N-Term]
FALSE	High	Master Protein	UPI0000165DCD	status=active	0.001	4.596	4	1	4	1	215	24.6	9.31	1.82	1												0	351765	482983	High	High	1
FALSE	High	Master Protein	UPI0000165E20	status=active	0.001	4.565	11	1	4	1	106	11.3	9.83	2.13	1												0	337590	218712	High	High	1
FALSE	High	Master Protein	UPI000003A564	status=active	0.001	4.548	7	2	3	2	246	26.6	8.84	0	2												0	131201	216561	Peak Found	Peak Found	1
FALSE	High	Master Protein	UPI000003658B	status=active	0.001	4.548	21	1	4	1	71	7.6	4.22	1.94	1												0	615718	668296	High	High	1
FALSE	High	Master Protein	UPI0000165DF9	status=active	0.001	4.545	2	1	2	1	812	89.1	9.31	1.63	1												0	241659		High	Not Found	1
FALSE	High	Master Protein	UPI000003A9D4	status=active	0.001	4.519	7	2	4	2	464	47.8	7.8	0	2												0	315361	752505	High	High	1
FALSE	High	Master Protein	UPI000003A9EC	status=active	0.001	4.494	7	1	2	1	231	25.4	4.72	0	1												0	383105	131274	High	Peak Found	1
FALSE	High	Master Protein	UPI000003673A	status=active	0.001	4.482	6	2	5	2	274	29.9	6.06	0	2												0	592213	471827	High	High	1
FALSE	High	Master Protein	UPI0000036623	status=active	0.001	4.449	17	2	2	2	230	25.1	5.34	2.16	2												0	151852		Peak Found	High	1
FALSE	High	Master Protein	UPI000003AB8B	status=active	0.001	4.44	4	1	3	1	317	36.2	9.77	4.68	1												0	513440	200547	High	High	1
FALSE	High	Master Protein	UPI000003A70B	status=active	0.001	4.375	19	2	5	2	144	15.2	4.81	1.76	2												0	833841	343522	High	High	1
FALSE	High	Master Protein	UPI00000B6623	status=active	0.001	4.349	7	1	5	1	151	16.7	6.38	0	1												0	293884	414402	High	High	1
FALSE	High	Master Protein	UPI000003A515	status=active	0.001	4.34	9	1	2	1	204	22.4	6.19	0	1												0	194115		High	Not Found	1
FALSE	High	Master Protein	UPI00000365FA	status=active	0.001	4.329	3	1	1	1	388	40.9	5.52	1.67	1												0	298592	133113	Peak Found	Peak Found	1
FALSE	High	Master Protein	UPI000003A7EA	status=active	0.001	4.309	5	2	3	2	550	59.1	10.48	0	2												0	1.79785e+06	2.321e+06	High	High	1
FALSE	High	Master Protein	UPI0000236B9F	status=active	0.001	4.273	5	1	2	1	277	30.3	7.88	1.93	1												0	109190	89539.7	Peak Found	Peak Found	1
FALSE	High	Master Protein	UPI0000236CE4	status=active	0.001	4.27	2	1	2	1	566	60.5	5.74	0	1												0	215514		High	Not Found	1
FALSE	High	Master Protein	UPI000003649D	status=active	0.001	4.261	8	1	2	1	187	19.4	4.68	0	1												0	259033	152850	High	Peak Found	1
FALSE	High	Master Protein	UPI0000236BE1	status=active	0.001	4.247	2	1	2	1	549	59.4	6.57	0	1												0			High	Not Found	1
FALSE	High	Master Protein	UPI000003A17F	status=active	0.001	4.246	8	1	3	1	147	16.1	9.25	0	1												0	212698	255218	High	High	1
FALSE	High	Master Protein	UPI000003A051	status=active	0.001	4.239	12	2	4	2	152	16.9	5.38	0	2												0	3.85706e+06	5.51443e+06	Peak Found	High	1
FALSE	High	Master Protein	UPI000003A9F9	status=active	0.001	4.169	9	1	2	1	137	14	5.06	0	1												0	322541	301426	High	Peak Found	1
FALSE	High	Master Protein	UPI0000039FCD	status=active	0.001	4.164	3	1	2	1	341	36.6	9.48	2.02	1												0			High	Not Found	1
FALSE	High	Master Protein	UPI000003A345	status=active	0.001	4.161	5	1	2	1	193	21.4	5.2	1.62	1												0	521464	239250	High	Peak Found	1
FALSE	High	Master Protein	UPI000003AA0F	status=active	0.001	4.136	4	1	3	1	204	20.4	10.08	3.97	1												0	647045	404735	High	High	1
FALSE	High	Master Protein	UPI0000036517	status=active	0.001	4.102	6	2	3	2	301	32.7	4.81	0	2												0	846814	635572	High	High	1
FALSE	High	Master Protein	UPI0000165CD0	status=active	0.001	4.091	5	1	6	1	193	19.7	4.92	6.06	1												0	2.23822e+06	3.00364e+06	High	High	1
FALSE	High	Master Protein	UPI000003AA8D	status=active	0.001	4.07	3	1	1	1	419	44.3	4.83	0	1												0	257586	111333	High	Peak Found	1
FALSE	High	Master Protein	UPI000003AB76	status=active	0.002	4.054	13	1	8	1	67	6.9	4.35	13.72	1												0	1.52539e+07	1.05897e+07	High	High	1
FALSE	High	Master Protein	UPI000003A02A	status=active	0.002	4.05	2	1	2	1	487	54.6	5.99	0	1												0	299138		High	Not Found	1
FALSE	High	Master Protein	UPI000003AB73	status=active	0.002	4.047	11	1	2	1	128	13.3	5.91	0	1												0			High	Not Found	1
FALSE	High	Master Protein	UPI000003A0DD	status=active	0.002	4.039	2	1	3	1	785	84.3	5.62	0	1												0		160433	High	High	1
FALSE	High	Master Protein	UPI000003A189	status=active	0.002	4.024	2	1	1	1	504	55.7	6.64	0	1												0	93379.7		Peak Found	Not Found	1
FALSE	High	Master Protein	UPI0000036902	status=active	0.002	4.01	3	2	2	2	495	52.8	7.94	0	2												0	615785	363146	High	Peak Found	1
FALSE	High	Master Protein	UPI000003A3FE	status=active	0.002	3.997	5	1	4	1	213	23.8	5.07	1.69	1												0	125833	318769	High	High	1
FALSE	High	Master Protein	UPI0000236CCA	status=active	0.002	3.987	13	1	4	1	68	7.6	4.41	0	1												0	240965	532419	High	High	1
FALSE	High	Master Protein	UPI000003A780	status=active	0.002	3.982	4	1	4	1	260	27.2	4.91	3.69	1												0	302847	315792	High	High	1
FALSE	High	Master Protein	UPI000003A05D	status=active	0.003	3.958	2	1	2	1	491	53.1	8.15	0	1												0	620328	690968	High	Peak Found	1
FALSE	High	Master Protein	UPI000003A93A	status=active	0.003	3.945	9	1	4	1	118	13.6	10.64	1.65	1												0	796293	400731	Peak Found	High	1	Met-loss+Acetyl [N-Term]
FALSE	High	Master Protein	UPI0000165C39	status=active	0.003	3.944	3	1	1	1	298	32.8	4.51	1.8	1												0	620676	652982	Peak Found	Peak Found	1
FALSE	High	Master Protein	UPI00000366C5	status=active	0.004	3.908	3	1	4	1	217	23.9	5.11	0	1												0	299031	435379	High	High	1
FALSE	High	Master Protein	UPI000003A2E9	status=active	0.004	3.895	4	1	1	1	258	27.9	4.21	0	1												0	224930	111856	Peak Found	Peak Found	1
FALSE	High	Master Protein	UPI000003A8DD	status=active	0.004	3.893	5	1	2	1	276	29.1	5.05	0	1												0	221752		High	Not Found	1
FALSE	High	Master Protein	UPI000003A320	status=active	0.004	3.886	6	1	2	1	220	24.9	10.45	0	1												0	206171		High	Not Found	1
FALSE	High	Master Protein	UPI000003A405	status=active	0.004	3.857	4	1	2	1	222	23.9	4.49	0	1												0	181489	183688	High	Peak Found	1
FALSE	High	Master Protein	UPI0000165CF1	status=active	0.004	3.851	12	1	4	1	141	14.2	4.36	1.89	1												0	283751	358160	High	High	1
FALSE	High	Master Protein	UPI00038736D9	status=active	0.004	3.846	1	1	2	1	644	68.5	4.98	1.91	1												0	235953		High	Not Found	1
FALSE	High	Master Protein	UPI000003A576	status=active	0.004	3.84	8	2	5	2	190	21.3	6.55	0	2												0	566135	580291	High	High	1
FALSE	High	Master Protein	UPI000003A2DC	status=active	0.004	3.815	10	2	2	2	333	36	9.03	0	2												0	454791	594079	Peak Found	High	1	Met-loss+Acetyl [N-Term]
FALSE	High	Master Protein	UPI000003666E	status=active	0.004	3.805	15	1	1	1	106	11.4	4.41	0	1												0	272042		High	Not Found	1
FALSE	High	Master Protein	UPI000003672D	status=active	0.004	3.801	6	1	1	1	203	22.1	4.59	0	1												0	502041	661551	Peak Found	Peak Found	1
FALSE	High	Master Protein	UPI0000165C14	status=active	0.005	3.798	4	2	3	2	563	62.3	5.72	0	2												0	331586	539436	Peak Found	High	1
FALSE	High	Master Protein	UPI0000165DD5	status=active	0.005	3.797	3	1	2	1	344	36.9	6.89	2.13	1												0	1.41794e+06	422476	Peak Found	High	1
FALSE	High	Master Protein	UPI00001B145D	status=active	0.005	3.777	3	1	1	1	248	26	4.39	0	1												0	162826	95452.2	Peak Found	Peak Found	1
FALSE	High	Master Protein	UPI000003A432	status=active	0.005	3.758	8	2	3	2	250	27.5	5.72	0	2												0	2.91448e+06	3.75844e+06	Peak Found	High	1
FALSE	High	Master Protein	UPI000003A56D	status=active	0.005	3.735	16	1	4	1	64	6.8	4.04	3.81	1												0	683377	570447	High	High	1
FALSE	High	Master Protein	UPI000003A43A	status=active	0.005	3.725	3	1	4	1	259	29.1	9.5	3.5	1												0	1.06825e+06	362374	High	High	1
FALSE	High	Master Protein	UPI00000368CF	status=active	0.005	3.72	3	1	1	1	439	46.2	8.97	0	1												0	148038		Peak Found	Not Found	1
FALSE	High	Master Protein	UPI0000236D22	status=active	0.005	3.707	3	2	2	2	1035	109.2	5.58	0	2												0	472558	284739	High	Peak Found	1
FALSE	High	Master Protein	UPI0000236CD0	status=active	0.005	3.704	2	1	2	1	465	48	8.03	0	1												0	317231	179098	High	Peak Found	1
FALSE	High	Master Protein	UPI000003A758	status=active	0.005	3.684	6	1	8	1	158	16.9	5.5	1.63	1												0	7.08126e+06	4.22971e+06	High	High	1
FALSE	High	Master Protein	UPI000003A9FA	status=active	0.005	3.68	5	1	4	1	166	18.5	4.54	0	1												0	723634	222964	High	High	1
FALSE	High	Master Protein	UPI000003A754	status=active	0.005	3.666	4	1	1	1	300	33.2	4.32	0	1												0			Not Found	Not Found	1
FALSE	High	Master Protein	UPI000003A5DF	status=active	0.005	3.626	10	1	6	1	101	11.2	7.33	9.13	1												0	4.30291e+06	4.24787e+06	High	High	1
FALSE	High	Master Protein	UPI0000165CF5	status=active	0.005	3.613	7	1	5	1	123	13.1	5.34	2	1												0	2.19808e+06	2.39448e+06	High	High	1
FALSE	High	Master Protein	UPI0000236BB0	status=active	0.005	3.612	2	1	1	1	504	55.9	9.66	0	1												0	181653	221791	Peak Found	Peak Found	1
FALSE	High	Master Protein	UPI000003A47D	status=active	0.005	3.609	3	1	2	1	324	33	9.89	0	1												0	481439	242617	High	Peak Found	1	Met-loss+Acetyl [N-Term]
FALSE	High	Master Protein	UPI000003A8DB	status=active	0.005	3.604	14	2	2	2	164	19.6	4.87	0	2												0	472559		High	Not Found	1
FALSE	High	Master Protein	UPI000003648F	status=active	0.005	3.594	8	1	2	1	141	15.8	9.41	0	1												0	328985	41244.8	High	Peak Found	1
FALSE	High	Master Protein	UPI00001AA8C3	status=active	0.005	3.593	1	1	2	1	809	87.9	7.12	0	1												0	147958	272299	High	Peak Found	1
FALSE	High	Master Protein	UPI000003A097	status=active	0.005	3.588	5	1	2	1	330	34.6	4.13	0	1												0	208256		High	Not Found	1
FALSE	High	Master Protein	UPI0000036754	status=active	0.005	3.544	2	1	2	1	376	42.4	5.38	0	1												0	272950	64222.3	High	Peak Found	1
FALSE	High	Master Protein	UPI000003A0E0	status=active	0.005	3.534	6	1	1	1	237	24.3	9.47	0	1												0		92125.5	Not Found	Peak Found	1
FALSE	High	Master Protein	UPI000003A37E	status=active	0.005	3.53	4	1	2	1	272	28.7	9.5	1.93	1												0	4.30636e+07	3.38313e+07	High	Peak Found	1
FALSE	High	Master Protein	UPI0000165E00	status=active	0.005	3.522	15	1	3	1	72	8.1	5.1	0	1												0	2.14785e+06	5.19814e+06	High	High	1	Met-loss+Acetyl [N-Term]
FALSE	High	Master Protein	UPI000003A02B	status=active	0.005	3.506	1	1	1	1	577	63.8	8.24	0	1												0	221090	81061.6	Peak Found	Peak Found	1
FALSE	High	Master Protein	UPI000003A46D	status=active	0.005	3.498	6	1	2	1	132	15.4	4.35	0	1												0	239972	91025.2	High	Peak Found	1
FALSE	High	Master Protein	UPI000003AB49	status=active	0.005	3.494	4	1	4	1	170	17.7	7.43	0	1												0	531386	633243	High	High	1
FALSE	High	Master Protein	UPI0000036697	status=active	0.005	3.49	11	1	4	1	80	8.1	4.44	2.36	1												0	2.22999e+06	1.00246e+06	High	High	1
FALSE	High	Master Protein	UPI0000036867	status=active	0.005	3.46	4	1	2	1	372	41.7	5.54	0	1												0		186830	Not Found	High	1
FALSE	High	Master Protein	UPI000003A7E7	status=active	0.005	3.457	5	1	1	1	222	23.9	4.77	0	1												0	887193	679722	Peak Found	High	1
FALSE	High	Master Protein	UPI0000036859	status=active	0.005	3.452	10	2	4	2	189	21.1	4.42	0	2												0	1.66617e+07	3.05063e+07	High	Peak Found	1
FALSE	High	Master Protein	UPI000003A9A3	status=active	0.005	3.449	6	1	2	1	251	27.6	4.89	0	1												0		318251	Not Found	High	1
FALSE	High	Master Protein	UPI000003A144	status=active	0.005	3.421	4	1	2	1	301	33.7	4.53	0	1												0	151864	78148.6	High	Peak Found	1
FALSE	High	Master Protein	UPI0000236C7A	status=active	0.005	3.413	4	1	1	1	468	50.4	9.52	0	1												0	280642		High	Not Found	1
FALSE	High	Master Protein	UPI0000236BFF	status=active	0.006	3.391	2	1	1	1	479	51.9	4.82	0	1												0			High	Not Found	1
FALSE	High	Master Protein	UPI0000165D77	status=active	0.006	3.39	2	1	4	1	533	57.6	4.5	0	1												0	267316	276313	High	High	1
FALSE	High	Master Protein	UPI0000036828	status=active	0.006	3.368	13	1	2	1	127	13.5	4.75	0	1												0	188624	109287	High	Peak Found	1
FALSE	High	Master Protein	UPI000003A74D	status=active	0.006	3.358	3	1	1	1	308	33.2	9.69	0	1												0	916318		High	Not Found	1
FALSE	High	Master Protein	UPI0000036708	status=active	0.006	3.353	6	2	2	2	405	43.9	5.03	0	2												0		111934	Not Found	Peak Found	1
FALSE	High	Master Protein	UPI0000039FBF	status=active	0.006	3.352	9	1	3	1	140	15.2	3.95	0	1												0	496855	266069	Peak Found	High	1
FALSE	High	Master Protein	UPI0000236C90	status=active	0.006	3.336	10	1	3	1	124	14.2	4.34	0	1												0	449624	219524	High	High	1
FALSE	High	Master Protein	UPI000003A26F	status=active	0.006	3.33	10	1	3	1	119	13.2	6.29	1.89	1												0	923646	221877	High	High	1
FALSE	High	Master Protein	UPI000003A896	status=active	0.006	3.326	4	1	2	1	196	22.5	6.09	1.79	1												0	532485	815523	Peak Found	High	1
FALSE	High	Master Protein	UPI000003A15F	status=active	0.006	3.28	6	1	2	1	194	21	9.31	0	1												0	1.96621e+06	1.78908e+06	High	Peak Found	1
FALSE	High	Master Protein	UPI000003A226	status=active	0.006	3.271	1	1	2	1	471	50.5	9.66	1.62	1												0	422036	507974	Peak Found	Peak Found	1
FALSE	High	Master Protein	UPI00000366FB	status=active	0.006	3.269	3	1	6	1	277	29.8	5.01	1.62	1												0	563873	974068	High	High	1
FALSE	High	Master Protein	UPI0000236BEA	status=active	0.006	3.245	7	2	3	2	264	29.2	5.27	0	2												0	304181	389353	High	Peak Found	1
FALSE	High	Master Protein	UPI000003A31B	status=active	0.006	3.243	5	1	3	1	135	14.5	4.88	0	1												0	924061	200812	High	High	1
FALSE	High	Master Protein	UPI000003A4FD	status=active	0.006	3.24	2	1	2	1	708	75.6	9.64	0	1												0	353448	351050	High	Peak Found	1
FALSE	High	Master Protein	UPI0000236CE1	status=active	0.006	3.23	12	1	4	1	57	6.2	3.69	0	1												0	2.70213e+06	3.49436e+06	High	High	1
FALSE	High	Master Protein	UPI0000236C49	status=active	0.006	3.226	11	1	3	1	84	9.5	10.43	0	1												0	202335	81666.2	High	Peak Found	1
FALSE	High	Master Protein	UPI0000236BD1	status=active	0.006	3.216	10	1	2	1	139	15.8	4.27	0	1												0	1.17812e+06	273101	High	Peak Found	1
FALSE	High	Master Protein	UPI000003A3CC	status=active	0.006	3.208	13	1	1	1	132	13.8	5.39	0	1												0	236869		High	Not Found	1
FALSE	High	Master Protein	UPI0000236CF3	status=active	0.006	3.169	5	1	3	1	342	37.1	4.87	0	1												0	263958	338330	High	High	1	Met-loss [N-Term]
FALSE	High	Master Protein	UPI000017A35D	status=active	0.006	3.127	47	1	2	1	15	1.7	12.31	1.86	1												0		699597	Not Found	High	1
FALSE	High	Master Protein	UPI0000030AE3	status=active	0.006	3.121	3	1	2	1	290	31.4	5.55	0	1												0		213126	Not Found	High	1
FALSE	High	Master Protein	UPI0000236BAB	status=active	0.006	3.115	6	1	4	1	143	15	4.46	0	1												0	1.83247e+06		High	High	1
FALSE	High	Master Protein	UPI0000236CC2	status=active	0.006	3.112	6	2	2	2	287	31.7	5.44	0	2												0	3.53583e+07	1.92187e+07	Peak Found	Peak Found	1
FALSE	High	Master Protein	UPI0000165E08	status=active	0.006	3.108	13	1	2	1	152	17.4	4.68	0	1												0	251043		High	Not Found	1
FALSE	High	Master Protein	UPI000003AB22	status=active	0.006	3.105	2	1	3	1	486	53.9	9.29	0	1												0	172566	116853	High	High	1
FALSE	High	Master Protein	UPI0000165D62	status=active	0.007	3.084	5	1	1	1	144	15.3	10.76	0	1												0	816218		High	Not Found	1
FALSE	High	Master Protein	UPI0000165C51	status=active	0.007	3.065	4	1	1	1	492	50	4.49	0	1												0		160760	Not Found	High	1
FALSE	High	Master Protein	UPI000003A54F	status=active	0.007	3.058	13	2	2	2	268	26.9	4.7	0	2												0	453666	66690.8	Peak Found	Peak Found	1
FALSE	High	Master Protein	UPI000003A9AB	status=active	0.007	3.055	7	1	3	1	177	20.2	5.08	0	1												0	410256	435414	High	High	1
FALSE	High	Master Protein	UPI000003A52D	status=active	0.007	2.971	5	1	4	1	166	17.8	4.21	1.69	1												0	1.74968e+06	2.10112e+06	High	High	1
FALSE	High	Master Protein	UPI000003A5B3	status=active	0.008	2.916	4	1	1	1	268	28	9.89	0	1												0	259962		High	Not Found	1	Met-loss+Acetyl [N-Term]
FALSE	High	Master Protein	UPI000003A444	status=active	0.008	2.892	3	1	1	1	467	50.7	4.69	0	1												0	381826	210957	High	Peak Found	1
FALSE	High	Master Protein	UPI0000165E49	status=active	0.008	2.892	7	1	2	1	257	28.2	5.97	0	1												0	73498.3	195358	Peak Found	High	1
FALSE	High	Master Protein	UPI0000036467	status=active	0.008	2.873	7	1	2	1	218	24.6	5.49	0	1												0	212113	119125	High	Peak Found	1
FALSE	High	Master Protein	UPI0000036BAB	status=active	0.008	2.853	13	1	35	1	89	9.1	3.99	7.32	1												0	3.15782e+08	5.07567e+08	High	High	1
FALSE	High	Master Protein	UPI000003AAE4	status=active	0.009	2.803	7	1	2	1	152	16.9	5.91	0	1												0	929765	346401	Peak Found	Peak Found	1
FALSE	High	Master Protein	UPI000003AAF0	status=active	0.01	2.753	10	1	2	1	121	13.3	9.19	0	1												0	591141	189459	High	Peak Found	1
FALSE	High	Master Protein	UPI000003AA96	status=active	0.01	2.752	15	1	4	1	67	6.6	4.22	0	1												0		280093	High	High	1	Met-loss [N-Term]
FALSE	Medium	Master Protein	UPI000003AAE1	status=active	0.011	2.697	2	1	2	1	507	56.2	5.88	0	1												0	63801.6	91325.8	Peak Found	Peak Found	1
FALSE	Medium	Master Protein	Q14533	Keratin, type II cuticular Hb1 OS=Homo sapiens GN=KRT81 PE=1 SV=3	0.011	2.654	3	1	2	1	505	54.9	5.47	0	1	cell death;transport	cytosol	protein binding;structural molecule activity	Pf00038, Pf07888, Pf07926, Pf11559	3887	ENSG00000205426.10	KRT81	12	Formation of the cornified envelope			3	965093	838440	High	Peak Found	1
FALSE	Medium	Master Protein	UPI000003A90D	status=active	0.011	2.653	10	1	1	1	205	22.3	4.93	0	1												0	527705	455342	High	Peak Found	1
FALSE	Medium	Master Protein	UPI000003A459	status=active	0.011	2.609	7	1	4	1	95	10.8	9.8	0	1												0	918445	1.06626e+06	High	High	1
FALSE	Medium	Master Protein	UPI0000165DE0	status=active	0.011	2.605	4	1	2	1	358	37.9	4.88	0	1												0		184908	Not Found	High	1
FALSE	Medium	Master Protein	UPI00000365A9	status=active	0.011	2.604	3	1	4	1	251	27.3	9.01	0	1												0	205482	160340	High	High	1
FALSE	Medium	Master Protein	UPI000003A534	status=active	0.011	2.6	1	1	4	1	516	55.3	5.58	0	1												0	721139	609105	High	High	1
FALSE	Medium	Master Protein	UPI000003A7C6	status=active	0.011	2.591	10	1	4	1	77	8.6	10.07	0	1												0	1.02495e+06	936421	High	High	1	Met-loss+Acetyl [N-Term]
FALSE	Medium	Master Protein	UPI000003A36C	status=active	0.011	2.584	1	1	1	1	656	71.8	5.47	0	1												0			Not Found	Not Found	1
FALSE	Medium	Master Protein	UPI000003A003	status=active	0.013	2.539	4	1	2	1	171	19.1	7.06	0	1												0	164384	95166.6	High	Peak Found	1
FALSE	Medium	Master Protein	UPI000003A9A6	status=active	0.013	2.533	2	1	1	1	485	52.3	5.25	0	1												0	234086		High	Not Found	1
FALSE	Medium	Master Protein	UPI000003A8AA	status=active	0.013	2.528	4	1	3	1	341	36.8	4.53	0	1												0	531117	172008	High	Peak Found	1
FALSE	Medium	Master Protein	UPI000003AB6C	status=active	0.014	2.482	5	1	2	1	169	18	9.11	0	1												0	448023	368398	High	Peak Found	1
FALSE	Medium	Master Protein	UPI000003A03C	status=active	0.014	2.464	4	1	1	1	226	23.9	10.87	0	1												0	389938	244920	High	Peak Found	1
FALSE	Medium	Master Protein	UPI0000236BA7	status=active	0.014	2.459	6	1	1	1	125	13.4	4.67	0	1												0	413493	135397	Peak Found	Peak Found	1
FALSE	Medium	Master Protein	UPI000387401B	status=active	0.014	2.456	4	1	2	1	184	20.4	4.92	0	1												0	97360.7	259108	Peak Found	High	1
FALSE	Medium	Master Protein	UPI000003AA02	status=active	0.015	2.445	3	1	1	1	521	55.8	6.13	0	1												0	238695	148629	Peak Found	Peak Found	1
FALSE	Medium	Master Protein	UPI0000165D18	status=active	0.015	2.439	1	1	1	1	971	109.5	5.45	0	1												0	121828		Peak Found	Not Found	1
FALSE	Medium	Master Protein	UPI000003A913	status=active	0.016	2.434	3	1	1	1	281	31.5	9.44	0	1												0	2.32588e+06		High	Not Found	1
FALSE	Medium	Master Protein	UPI000003A604	status=active	0.016	2.434	6	1	1	1	154	17.3	9.17	0	1												0			Not Found	Not Found	1
FALSE	Medium	Master Protein	UPI000003AB7D	status=active	0.017	2.429	2	1	1	1	837	89.1	4.54	0	1												0			High	Not Found	1
FALSE	Medium	Master Protein	UPI000003A159	status=active	0.018	2.402	2	1	4	1	548	58.1	9.35	0	1												0	832971	926632	High	Peak Found	1
FALSE	Medium	Master Protein	UPI0000236D24	status=active	0.018	2.395	8	1	1	1	99	10.6	8.48	0	1												0	6.06874e+06	8.52768e+06	Peak Found	Peak Found	1
FALSE	Medium	Master Protein	P08729	Keratin, type II cytoskeletal 7 OS=Homo sapiens GN=KRT7 PE=1 SV=5	0.019	2.32	3	1	4	1	469	51.4	5.48	0	1	cell death	cytoplasm;cytosol;nucleus	protein binding;structural molecule activity	Pf00038, Pf12128	3855	ENSG00000135480.15	KRT7	12	Formation of the cornified envelope			3	447375	382523	High	High	1
FALSE	Medium	Master Protein	UPI000003A7B9	status=active	0.019	2.312	2	1	1	1	332	35.4	6.35	0	1												0	175626	179722	Peak Found	Peak Found	1
FALSE	Medium	Master Protein	UPI00000368E8	status=active	0.019	2.309	3	1	3	1	318	34	6.28	0	1												0	378697	274270	High	High	1
FALSE	Medium	Master Protein	UPI0000236CB5	status=active	0.022	2.256	17	1	3	1	46	5.4	10.52	0	1												0	1.0773e+06	561340	High	High	1	Met-loss [N-Term]
FALSE	Medium	Master Protein	UPI000003A733	status=active	0.022	2.254	4	1	1	1	201	22.2	8.44	0	1												0	225634		Peak Found	Not Found	1
FALSE	Medium	Master Protein	UPI000003AAB8	status=active	0.023	2.222	3	1	4	1	278	30	4.91	0	1												0	450976	569822	High	High	1
FALSE	Medium	Master Protein	UPI000003AAD4	status=active	0.023	2.215	10	1	1	1	104	11.3	9.09	0	1												0	485734		Peak Found	Not Found	1
FALSE	Medium	Master Protein	UPI0003872C49	status=active	0.023	2.192	2	1	1	1	427	44.1	8.72	0	1												0	295827		Peak Found	Not Found	1
FALSE	Medium	Master Protein	UPI000003A969	status=active	0.023	2.187	1	1	1	1	540	59.1	4.92	0	1												0	317656	276025	Peak Found	Peak Found	1
FALSE	Medium	Master Protein	UPI000003A3CA	status=active	0.024	2.171	3	1	2	1	235	26.8	4.87	0	1												0	354967	293849	High	Peak Found	1
FALSE	Medium	Master Protein	UPI0000236D1C	status=active	0.024	2.156	0	1	3	1	1461	157.1	4.36	0	1												0		141916	Not Found	High	1
FALSE	Medium	Master Protein	UPI000003A543	status=active	0.024	2.142	2	1	1	1	460	49.6	4.72	0	1												0			High	Not Found	1
FALSE	Medium	Master Protein	UPI0000036539	status=active	0.024	2.141	3	1	1	1	489	51.7	9.64	0	1												0	133395		High	Not Found	1
FALSE	Medium	Master Protein	UPI000003AB3E	status=active	0.024	2.141	7	1	3	1	107	11	4.96	0	1												0	1.48527e+06	803200	High	Peak Found	1
FALSE	Medium	Master Protein	UPI000003A376	status=active	0.024	2.138	4	1	1	1	180	19.7	4.81	0	1												0	219033	125290	Peak Found	High	1
FALSE	Medium	Master Protein	UPI000003A731	status=active	0.025	2.107	7	1	1	1	107	11.3	5.5	0	1												0		121655	Not Found	Peak Found	1
FALSE	Medium	Master Protein	UPI0000036810	status=active	0.026	2.097	2	1	1	1	438	47.4	6.55	0	1												0			Not Found	Not Found	1
FALSE	Medium	Master Protein	UPI0000165CB7	status=active	0.026	2.088	7	1	2	1	188	20.7	4.5	0	1												0	322615		High	Not Found	1
FALSE	Medium	Master Protein	UPI000003A2C3	status=active	0.026	2.08	3	1	1	1	453	48.8	7.15	0	1												0			Not Found	High	1
FALSE	Medium	Master Protein	UPI0000236C8D	status=active	0.027	2.072	4	1	1	1	243	26.7	6.62	0	1												0			Not Found	Not Found	1
FALSE	Medium	Master Protein	UPI00000364C4	status=active	0.028	2.049	1	1	1	1	520	54.7	5.33	0	1												0	155892	157480	Peak Found	Peak Found	1
FALSE	Medium	Master Protein	UPI000003A086	status=active	0.028	2.041	3	1	4	1	254	27.8	5.3	0	1												0	315792	181385	High	High	1
FALSE	Medium	Master Protein	UPI000003A932	status=active	0.03	2.024	6	1	1	1	135	14.7	5.08	0	1												0	307741		High	Not Found	1
FALSE	Medium	Master Protein	UPI000003A080	status=active	0.029	2.023	6	1	3	1	304	33.1	5.11	0	1												0	236993	231146	High	High	1
FALSE	Medium	Master Protein	UPI000003AA5F	status=active	0.03	2.006	1	1	1	1	1111	123.9	6.13	0	1												0	137738	158064	Peak Found	High	1
FALSE	Medium	Master Protein	P02769	Serum albumin OS=Bos taurus GN=ALB PE=1 SV=4	0.032	1.987	2	1	1	1	607	69.2	6.18	0	1	cell communication;regulation of biological process;response to stimulus;transport	extracellular	DNA binding;metal ion binding	Pf00273	280717		ALB	6		Thyroid hormone synthesis		1	116112		High	Not Found	1
FALSE	Medium	Master Protein	UPI000003675C	status=active	0.032	1.983	2	1	1	1	326	35.7	5.62	0	1												0	241854		High	Not Found	1
FALSE	Medium	Master Protein	UPI0000165D1B	status=active	0.032	1.976	6	1	3	1	140	15.2	5.4	0	1												0	1.17417e+06	839116	High	Peak Found	1
FALSE	Medium	Master Protein	UPI0002FADB15	status=active	0.033	1.939	9	1	1	1	131	14.6	7.97	0	1												0			Not Found	High	1
FALSE	Medium	Master Protein	UPI0000236BBD	status=active	0.034	1.929	2	1	1	1	510	56.2	5.16	0	1												0			Not Found	Not Found	1
FALSE	Medium	Master Protein	UPI000003A417	status=active	0.034	1.925	2	1	3	1	518	54.5	6.23	0	1												0	536453	416423	Peak Found	High	1
FALSE	Medium	Master Protein	UPI0000036758	status=active	0.034	1.925	1	1	5	1	487	52.4	5.12	0	1												0	434358	201076	High	High	1
FALSE	Medium	Master Protein	UPI00038738CC	status=active	0.036	1.889	5	1	2	1	140	16.2	4.56	0	1												0	271351	79542	High	Peak Found	1
FALSE	Medium	Master Protein	UPI000003A7F6	status=active	0.036	1.876	5	1	1	1	129	14.1	9.72	0	1												0	158800		Peak Found	Not Found	1
FALSE	Medium	Master Protein	UPI000003A800	status=active	0.037	1.875	2	1	1	1	412	46.4	8.98	0	1												0	527230	246964	High	Peak Found	1
FALSE	Medium	Master Protein	UPI000003A275	status=active	0.037	1.873	3	1	1	1	263	27.9	5.08	0	1												0		48493.1	Not Found	Peak Found	1
FALSE	Medium	Master Protein	UPI000003686F	status=active	0.037	1.87	4	1	2	1	222	24.5	9.7	0	1												0	358680	471740	Peak Found	High	1
FALSE	Medium	Master Protein	UPI0000036579	status=active	0.037	1.859	2	1	1	1	948	102.4	5.63	0	1												0	180873		High	Not Found	1
FALSE	Medium	Master Protein	UPI0000236CCC	status=active	0.037	1.854	3	1	1	1	625	68.5	5.53	0	1												0			Not Found	Not Found	1
FALSE	Medium	Master Protein	UPI000003A0E6	status=active	0.039	1.842	2	1	1	1	294	32.9	9.98	0	1												0	2.31919e+06	1.94489e+06	Peak Found	High	1
FALSE	Medium	Master Protein	UPI0000165C50	status=active	0.039	1.834	3	1	1	1	964	103.1	9.29	0	1												0			Not Found	High	1
FALSE	Medium	Master Protein	UPI000003A887	status=active	0.04	1.834	2	1	2	1	309	33	9.88	0	1												0		7.4376e+06	Not Found	Peak Found	1
FALSE	Medium	Master Protein	UPI0000165C48	status=active	0.04	1.83	6	1	1	1	159	17.2	6.54	0	1												0	484188	459831	Peak Found	Peak Found	1	Met-loss [N-Term]
FALSE	Medium	Master Protein	UPI000003AA38	status=active	0.043	1.788	7	1	1	1	206	22.6	5.24	0	1												0			High	Not Found	1
FALSE	Medium	Master Protein	UPI000003A053	status=active	0.046	1.75	2	1	1	1	331	35.4	5.62	0	1												0		182535	Not Found	High	1
FALSE	Medium	Master Protein	UPI0003872BC1	status=active	0.049	1.724	15	1	2	1	68	8.1	4.54	0	1												0	322188	366536	High	Peak Found	1	Met-loss [N-Term]
FALSE	Medium	Master Protein	UPI000003A77F	status=active	0.049	1.714	18	1	1	1	65	7	4.81	0	1												0		1.19163e+06	Not Found	Peak Found	1
FALSE	Medium	Master Protein	UPI000003A97F	status=active	0.049	1.709	3	1	3	1	273	30.2	8.73	0	1												0	102895	38402.7	High	Peak Found	1
FALSE	Medium	Master Protein	UPI00001AA8DA	status=active	0.049	1.702	2	1	1	1	402	44.2	7.34	0	1												0			Not Found	Not Found	1
FALSE	Medium	Master Protein	UPI0003872C2A	status=active	0.049	1.699	5	1	1	1	364	40.3	7.44	0	1												0		1.00946e+06	Not Found	Peak Found	1
FALSE	Medium	Master Protein	UPI000003A565	status=active	0.049	1.685	5	1	1	1	213	22.5	10.18	0	1												0	188827	232455	High	Peak Found	1
FALSE	Low	Master Protein	UPI000003A890	status=active	0.051	1.658	7	1	2	1	183	20.6	5.62	0	1												0	345354	483079	Peak Found	High	1
FALSE	Low	Master Protein	UPI000011DAB9	status=active	0.051	1.655	4	1	1	1	421	45.5	6.7	0	1												0	180846	159314	Peak Found	Peak Found	1
FALSE	Low	Master Protein	UPI0000036737	status=active	0.055	1.627	2	1	1	1	392	43.2	5.19	0	1												0	1.09486e+06	1.65152e+06	High	Peak Found	1
FALSE	Low	Master Protein	UPI0000236CF1	status=active	0.056	1.622	15	1	1	1	82	9.5	7.84	0	1												0	219468		High	Not Found	1
FALSE	Low	Master Protein	UPI0000036678	status=active	0.056	1.618	4	1	1	1	268	28.5	9.54	0	1												0	198748	240732	Peak Found	High	1
FALSE	Low	Master Protein	UPI000003A968	status=active	0.056	1.616	3	1	2	1	455	48.9	9.29	0	1												0	598832	332470	High	High	1
FALSE	Low	Master Protein	UPI000003A713	status=active	0.058	1.607	3	1	1	1	363	38.8	5.81	0	1												0	128121		High	Not Found	1
FALSE	Low	Master Protein	UPI000003A171	status=active	0.058	1.606	4	1	1	1	316	33.5	4.83	0	1												0	91236.5	54787.4	Peak Found	Peak Found	1
FALSE	Low	Master Protein	Q86YZ3	Hornerin OS=Homo sapiens GN=HRNR PE=1 SV=2	0.06	1.588	3	1	1	1	2850	282.2	10.04	0	1	cell organization and biogenesis;development;transport	cytoplasm;cytoskeleton;extracellular;nucleus;organelle lumen	metal ion binding		388697	ENSG00000197915.5	HRNR	1	Neutrophil degranulation			3			Not Found	Not Found	1
FALSE	Low	Master Protein	UPI000011DA67	status=active	0.062	1.574	4	1	1	1	310	34.7	9.45	0	1												0			Not Found	Not Found	1
FALSE	Low	Master Protein	UPI000003A414	status=active	0.061	1.572	3	1	1	1	264	28.7	6.16	0	1												0		144611	Not Found	Peak Found	1
FALSE	Low	Master Protein	UPI0000165DC4	status=active	0.061	1.567	8	1	1	1	165	19.3	9.57	0	1												0			Not Found	High	1
FALSE	Low	Master Protein	UPI0000165D04	status=active	0.062	1.566	1	1	1	1	1018	111.7	5.08	0	1												0		132837	Not Found	High	1
FALSE	Low	Master Protein	REFSEQ:XP_001474382	Tax_Id=10090 Gene_Symbol=1110025L11Rik RIKEN cDNA 1110025L11 [OS=Mus musculus]	0.063	1.548	9	1	2	1	114	12	8.56	0	1												0	1.44642e+06	1.47147e+06	High	Peak Found	1	Acetyl [N-Term]
FALSE	Low	Master Protein	UPI000003ABB6	status=active	0.064	1.547	12	1	3	1	77	8.4	5.06	1.91	1												0	5.54134e+06	6.52702e+06	Peak Found	High	1
FALSE	Low	Master Protein	UPI000003666F	status=active	0.065	1.542	2	1	1	1	422	45.4	5.35	0	1												0	4.65829e+07	5.63839e+07	Peak Found	Peak Found	1
FALSE	Low	Master Protein	UPI000003A8BD	status=active	0.068	1.51	8	1	1	1	155	17.7	4.7	0	1												0	220161		High	Not Found	1
FALSE	Low	Master Protein	UPI000003A0E5	status=active	0.071	1.497	4	1	1	1	187	21.8	9.94	0	1												0	111108	206632	Peak Found	Peak Found	1
FALSE	Low	Master Protein	UPI000003AACD	status=active	0.073	1.478	2	1	3	1	592	65.7	9.66	0	1												0	204895	840785	High	High	1
FALSE	Low	Master Protein	UPI000003A415	status=active	0.074	1.472	2	1	1	1	549	60.3	6.15	0	1												0	354516	216294	High	Peak Found	1
FALSE	Low	Master Protein	UPI0000165DDA	status=active	0.074	1.465	3	1	1	1	377	40.6	7.24	0	1												0		186772	Not Found	High	1
FALSE	Low	Master Protein	P02676	Fibrinogen beta chain OS=Bos taurus GN=FGB PE=1 SV=2	0.075	1.462	3	1	1	1	468	53.3	8.19	0	1	cell organization and biogenesis;coagulation;defense response;regulation of biological process;response to stimulus	extracellular	protein binding	Pf00147, Pf08702	510522		FGB	17				0		177325	Not Found	Peak Found	1
FALSE	Low	Master Protein	UPI0000036642	status=active	0.077	1.456	6	1	3	1	139	15.3	5.24	0	1												0	661444	349183	High	Peak Found	1
FALSE	Low	Master Protein	UPI000003AA67	status=active	0.076	1.455	5	1	1	1	241	24.7	5.78	0	1												0			Not Found	Not Found	1
FALSE	Low	Master Protein	Q29443	Serotransferrin OS=Bos taurus GN=TF PE=2 SV=1	0.077	1.448	2	1	1	1	704	77.7	7.08	0	1	cellular homeostasis;transport	extracellular	metal ion binding;transporter activity	Pf00405, Pf12974	280705		TF	1		HIF-1 signaling pathway; Mineral absorption		2	318314	57060.3	Peak Found	High	1
FALSE	Low	Master Protein	UPI000003A322	status=active	0.077	1.441	2	1	2	1	400	42.4	9.95	0	1												0			Not Found	High	1
FALSE	Low	Master Protein	UPI000003A1ED	status=active	0.078	1.44	9	1	1	1	96	10.3	4.72	0	1												0	3.75129e+06	4.74565e+06	Peak Found	Peak Found	1
FALSE	Low	Master Protein	UPI000003A7AC	status=active	0.078	1.44	1	1	1	1	850	94.8	5.24	0	1												0	105865		High	Not Found	1
FALSE	Low	Master Protein	UPI0000165CC2	status=active	0.078	1.438	3	1	1	1	289	31.2	4.4	0	1												0			Not Found	Not Found	1
FALSE	Low	Master Protein	P81054	Peptidyl-Lys metalloendopeptidase OS=Grifola frondosa GN=MEP PE=1 SV=2	0.079	1.431	2	1	1	1	348	36.9	5.19	0	1	metabolic process	extracellular	catalytic activity;metal ion binding	Pf14521								0			High	Not Found	1
FALSE	Low	Master Protein	UPI00000368BD	status=active	0.079	1.43	3	1	1	1	259	28.3	6.96	0	1												0	307184	656453	Peak Found	Peak Found	1
FALSE	Low	Master Protein	UPI0000165C5D	status=active	0.08	1.424	2	1	1	1	377	40.3	5.47	0	1												0	250594	233325	Peak Found	High	1
FALSE	Low	Master Protein	P25690	Keratin, type I microfibrillar, 47.6 kDa OS=Ovis aries PE=3 SV=2	0.081	1.412	3	1	1	1	404	46	4.93	0	1			catalytic activity;motor activity;structural molecule activity	Pf00038, Pf01576, Pf09311, Pf12128, Pf13514								0	564827	612233	Peak Found	Peak Found	1
FALSE	Low	Master Protein	UPI000003A244	status=active	0.082	1.408	2	1	1	1	424	44.4	9.42	0	1												0			Not Found	Not Found	1
FALSE	Low	Master Protein	UPI000003A35D	status=active	0.082	1.408	2	1	1	1	578	61.2	6.3	0	1												0	2.3878e+06	1.47042e+06	Peak Found	Peak Found	1
FALSE	Low	Master Protein	UPI000003A3C0	status=active	0.083	1.4	8	1	1	1	218	23.4	9.13	0	1												0			Not Found	High	1
