# Supplementary material for: Distribution of ε-Poly-l-Lysine Synthetases in Coryneform Bacteria Isolated from Cheese and Human Skin
Source: Appl Environ Microbiol. 2021 Apr 27;87(10):e01841-20. doi: 10.1128/AEM.01841-20 (PMC8117764; doi:10.1128/AEM.01841-20)
Supplement: Supplemental file 2 [file AEM.01841-20-s0002.xlsx]

## Sheet: Proteins
Data set S2. Whole cell proteomic analysis result of C. variabile.
Checked	Protein FDR Confidence: Combined	Master	Accession	Description	Exp. q-value: Combined	Sum PEP Score	Coverage [%]	# Peptides	# PSMs	# Unique Peptides	# AAs	MW [kDa]	calc. pI	Score Sequest HT: Sequest HT	# Peptides (by Search Engine): Sequest HT	Biological Process	Cellular Component	Molecular Function	Pfam IDs	Entrez Gene ID	Ensembl Gene ID	Gene Symbol	KEGG Pathways	Chromosome	WikiPathways	Reactome Pathways	# Protein Pathway Groups	Abundances (Normalized): Sample	Found in Sample: Sample	# Protein Groups	Modifications
FALSE	High	Master Protein	G0HD35	Succinic-semialdehyde dehydrogenase OS=Corynebacterium variabile (strain DSM 44702 / CIP 107183 / JCM 12073 / NCIMB 30131) OX=858619 GN=gabD6 PE=4 SV=1	0	844.831	84	57	264	57	463	49.6	4.94	513.12	57	metabolic process		catalytic activity	Pf00171		CVAR_0958	gabD6	Nicotinate and nicotinamide metabolism; Alanine, aspartate and glutamate metabolism; Metabolic pathways; Tyrosine metabolism; Butanoate metabolism; Lysine degradation; Microbial metabolism in diverse environments				7	6.56741e+09	High	1	Met-loss [N-Term]; Met-loss+Acetyl [N-Term]
FALSE	High	Master Protein	G0HA25	Chaperone protein ClpB OS=Corynebacterium variabile (strain DSM 44702 / CIP 107183 / JCM 12073 / NCIMB 30131) OX=858619 GN=clpB1 PE=3 SV=1	0	764.327	64	85	153	82	856	93.2	4.92	268.48	85	metabolic process;response to stimulus	cytoplasm	catalytic activity;nucleotide binding	Pf00004, Pf02861, Pf03962, Pf04111, Pf07724, Pf07728, Pf10431, Pf13191, Pf13401		CVAR_0381	clpB1					0	4.80183e+08	High	1	Met-loss [N-Term]
FALSE	High	Master Protein	G0HFH2	Fatty acid synthase OS=Corynebacterium variabile (strain DSM 44702 / CIP 107183 / JCM 12073 / NCIMB 30131) OX=858619 GN=fas PE=3 SV=1	0	739.406	36	95	148	95	3144	329.1	4.87	249.89	95	metabolic process		catalytic activity	Pf00109, Pf00698, Pf01575, Pf02801, Pf08354		CVAR_2516	fas	Metabolic pathways; Fatty acid metabolism; Fatty acid biosynthesis				3	5.08091e+08	High	1
FALSE	High	Master Protein	G0HBW8	60 kDa chaperonin OS=Corynebacterium variabile (strain DSM 44702 / CIP 107183 / JCM 12073 / NCIMB 30131) OX=858619 GN=groEL2 PE=3 SV=1	0	632.902	85	56	139	55	547	57.2	4.82	233.22	56	metabolic process	cytoplasm	nucleotide binding;protein binding	Pf00118		CVAR_0474	groEL2	RNA degradation				1	7.19105e+08	High	1	Met-loss [N-Term]
FALSE	High	Master Protein	G0HAB8	Antigen 84 OS=Corynebacterium variabile (strain DSM 44702 / CIP 107183 / JCM 12073 / NCIMB 30131) OX=858619 GN=CVAR_1169 PE=3 SV=1	0	599.194	88	53	126	53	352	37.6	4.93	261.93	53	cell division	cytoplasm		Pf05103		CVAR_1169	CVAR_1169					0	1.06925e+09	High	1	Met-loss [N-Term]
FALSE	High	Master Protein	G0HEZ2	2-oxoglutarate dehydrogenase E1 component OS=Corynebacterium variabile (strain DSM 44702 / CIP 107183 / JCM 12073 / NCIMB 30131) OX=858619 GN=sucA PE=4 SV=1	0	575.612	56	75	120	75	1245	135.8	5.88	212.55	75	metabolic process		catalytic activity	Pf00198, Pf00676, Pf02779		CVAR_1853	sucA					0	4.04872e+08	High	1
FALSE	High	Master Protein	G0HHN2	DNA-directed RNA polymerase subunit beta' OS=Corynebacterium variabile (strain DSM 44702 / CIP 107183 / JCM 12073 / NCIMB 30131) OX=858619 GN=rpoC PE=3 SV=1	0	566.032	63	93	134	93	1323	146.5	6.65	185.68	93	metabolic process		catalytic activity;DNA binding	Pf00623, Pf04983, Pf04997, Pf04998, Pf05000		CVAR_2407	rpoC	Pyrimidine metabolism; Metabolic pathways; RNA polymerase; Purine metabolism				4	2.62564e+08	High	1
FALSE	High	Master Protein	G0HDX0	Pyruvate dehydrogenase E1 component OS=Corynebacterium variabile (strain DSM 44702 / CIP 107183 / JCM 12073 / NCIMB 30131) OX=858619 GN=aceE PE=4 SV=1	0	538.201	66	67	123	67	927	103.2	5.29	185.68	67	metabolic process		catalytic activity	Pf00456		CVAR_1084	aceE	Biosynthesis of antibiotics; Carbon metabolism; Pyruvate metabolism; Metabolic pathways; Biosynthesis of secondary metabolites; Glycolysis / Gluconeogenesis; Microbial metabolism in diverse environments; Citrate cycle (TCA cycle)				8	6.13253e+08	High	1
FALSE	High	Master Protein	G0HHM8	Elongation factor G OS=Corynebacterium variabile (strain DSM 44702 / CIP 107183 / JCM 12073 / NCIMB 30131) OX=858619 GN=fusA PE=3 SV=1	0	458.135	57	52	105	52	708	78.1	4.84	152.39	52	metabolic process	cytoplasm	catalytic activity;nucleotide binding;RNA binding	Pf00009, Pf00679, Pf01926, Pf03144, Pf03764, Pf14492		CVAR_2403	fusA					0	4.50964e+08	High	1
FALSE	High	Master Protein	G0HG83	Putative pyridine nucleotide-disulfide oxidoreductase OS=Corynebacterium variabile (strain DSM 44702 / CIP 107183 / JCM 12073 / NCIMB 30131) OX=858619 GN=CVAR_2703 PE=3 SV=1	0	439.587	70	40	111	40	451	48.1	4.98	218.79	40	cellular homeostasis;metabolic process;regulation of biological process		catalytic activity;nucleotide binding	Pf00070, Pf01266, Pf02852, Pf07992, Pf13434		CVAR_2783; CVAR_2703; CVAR_3032	CVAR_2783; CVAR_2703; CVAR_3032					0	1.13888e+09	High	1
FALSE	High	Master Protein	G0HCT9	Pyruvate carboxylase OS=Corynebacterium variabile (strain DSM 44702 / CIP 107183 / JCM 12073 / NCIMB 30131) OX=858619 GN=CVAR_0553 PE=4 SV=1	0	434.674	56	61	88	61	1148	122.8	5.07	152.22	61	metabolic process		catalytic activity;metal ion binding;nucleotide binding	Pf00289, Pf00364, Pf00682, Pf01597, Pf02436, Pf02785, Pf02786, Pf07478, Pf13535, Pf15632		CVAR_0553	CVAR_0553	Carbon metabolism; Pyruvate metabolism; Metabolic pathways; Biosynthesis of amino acids; Microbial metabolism in diverse environments; Citrate cycle (TCA cycle)				6	1.85111e+08	High	1	Met-loss [N-Term]
FALSE	High	Master Protein	G0HEW4	ATP synthase subunit beta OS=Corynebacterium variabile (strain DSM 44702 / CIP 107183 / JCM 12073 / NCIMB 30131) OX=858619 GN=atpD PE=3 SV=1	0	433.592	76	40	97	40	482	52.3	4.83	178.78	40	metabolic process;transport	membrane	catalytic activity;nucleotide binding;transporter activity	Pf00006, Pf00306, Pf02874		CVAR_1824	atpD	Metabolic pathways; Oxidative phosphorylation				2	9.40994e+08	High	1	Met-loss+Acetyl [N-Term]; Met-loss [N-Term]
FALSE	High	Master Protein	G0HG67	Isocitrase OS=Corynebacterium variabile (strain DSM 44702 / CIP 107183 / JCM 12073 / NCIMB 30131) OX=858619 GN=aceA PE=4 SV=1	0	430.943	90	41	110	41	429	46.9	4.94	226.34	41	metabolic process		catalytic activity	Pf00463, Pf13714		CVAR_2767	aceA	Carbon metabolism; Metabolic pathways; Biosynthesis of secondary metabolites; Glyoxylate and dicarboxylate metabolism; Microbial metabolism in diverse environments				5	1.75348e+09	High	1	Met-loss [N-Term]
FALSE	High	Master Protein	G0H9X5	Chaperone protein DnaK OS=Corynebacterium variabile (strain DSM 44702 / CIP 107183 / JCM 12073 / NCIMB 30131) OX=858619 GN=dnaK PE=2 SV=1	0	430.366	65	43	88	43	615	66	4.65	145.96	43	cell organization and biogenesis;metabolic process		nucleotide binding;protein binding	Pf00012, Pf06723		CVAR_0331	dnaK	RNA degradation				1	5.49119e+08	High	1
FALSE	High	Master Protein	G0HHN3	DNA-directed RNA polymerase subunit beta OS=Corynebacterium variabile (strain DSM 44702 / CIP 107183 / JCM 12073 / NCIMB 30131) OX=858619 GN=rpoB PE=3 SV=1	0	426.906	54	59	89	59	1169	129.3	4.94	143.79	59	metabolic process		catalytic activity;DNA binding	Pf00562, Pf04560, Pf04561, Pf04563, Pf04565, Pf10385		CVAR_2408	rpoB	Pyrimidine metabolism; Metabolic pathways; RNA polymerase; Purine metabolism				4	2.12212e+08	High	1
FALSE	High	Master Protein	G0HB53	Pyruvate dehydrogenase OS=Corynebacterium variabile (strain DSM 44702 / CIP 107183 / JCM 12073 / NCIMB 30131) OX=858619 GN=pqo PE=3 SV=1	0	421.313	67	47	101	47	586	62.7	5.92	173.12	47			catalytic activity;metal ion binding	Pf00205, Pf02775, Pf02776		CVAR_0825	pqo	Pyruvate metabolism				1	9.06427e+08	High	1	Met-loss [N-Term]
FALSE	High	Master Protein	G0HHM7	Elongation factor Tu OS=Corynebacterium variabile (strain DSM 44702 / CIP 107183 / JCM 12073 / NCIMB 30131) OX=858619 GN=tuf PE=3 SV=1	0	408.205	73	40	98	40	411	45.4	5.15	189.74	40	metabolic process	cytoplasm	catalytic activity;nucleotide binding;RNA binding	Pf00009, Pf03143, Pf03144		CVAR_2402	tuf					0	1.58417e+09	High	1
FALSE	High	Master Protein	G0HGN0	60 kDa chaperonin OS=Corynebacterium variabile (strain DSM 44702 / CIP 107183 / JCM 12073 / NCIMB 30131) OX=858619 GN=groEL1 PE=3 SV=1	0	401.462	59	40	67	39	538	56.4	4.92	154.62	40	metabolic process	cytoplasm	nucleotide binding;protein binding	Pf00118		CVAR_2290	groEL1	RNA degradation				1	3.5987e+08	High	1	Met-loss [N-Term]
FALSE	High	Master Protein	G0HBR5	Delta-1-pyrroline-5-carboxylate dehydrogenase OS=Corynebacterium variabile (strain DSM 44702 / CIP 107183 / JCM 12073 / NCIMB 30131) OX=858619 GN=putA PE=4 SV=1	0	375.039	48	56	89	56	1205	129	5.19	120.27	56	metabolic process;regulation of biological process		catalytic activity	Pf00171, Pf01619		CVAR_0183	putA	Alanine, aspartate and glutamate metabolism; Biosynthesis of antibiotics; Arginine and proline metabolism; Metabolic pathways; Biosynthesis of secondary metabolites				5	2.40694e+08	High	1
FALSE	High	Master Protein	G0HAN7	Aldehyde dehydrogenase OS=Corynebacterium variabile (strain DSM 44702 / CIP 107183 / JCM 12073 / NCIMB 30131) OX=858619 GN=aldA PE=3 SV=1	0	374.581	67	35	79	35	513	55.5	4.89	135.43	35	metabolic process		catalytic activity	Pf00171		CVAR_0116	aldA	Pyruvate metabolism; Metabolic pathways; Biosynthesis of secondary metabolites; Glycolysis / Gluconeogenesis; Microbial metabolism in diverse environments				5	6.20303e+08	High	1	Met-loss [N-Term]; Met-loss+Acetyl [N-Term]
FALSE	High	Master Protein	G0HE87	Dihydrolipoamide acetyltransferase component of pyruvate dehydrogenase complex OS=Corynebacterium variabile (strain DSM 44702 / CIP 107183 / JCM 12073 / NCIMB 30131) OX=858619 GN=sucB PE=3 SV=1	0	368.547	51	31	65	31	563	58.9	4.6	143.31	31	metabolic process		catalytic activity	Pf00198, Pf00364, Pf01597, Pf02817		CVAR_1123	sucB	Biosynthesis of antibiotics; Carbon metabolism; Metabolic pathways; Biosynthesis of secondary metabolites; Lysine degradation; Microbial metabolism in diverse environments; Citrate cycle (TCA cycle)				7	3.4245e+08	High	1	Met-loss [N-Term]
FALSE	High	Master Protein	G0HEW6	ATP synthase subunit alpha OS=Corynebacterium variabile (strain DSM 44702 / CIP 107183 / JCM 12073 / NCIMB 30131) OX=858619 GN=atpA PE=3 SV=1	0	367.709	58	42	80	42	544	58.4	4.89	140.18	42	metabolic process;transport	membrane	catalytic activity;nucleotide binding;transporter activity	Pf00006, Pf00306, Pf02874		CVAR_1826	atpA	Metabolic pathways; Oxidative phosphorylation				2	4.06592e+08	High	1
FALSE	High	Master Protein	G0HHA1	Uncharacterized protein OS=Corynebacterium variabile (strain DSM 44702 / CIP 107183 / JCM 12073 / NCIMB 30131) OX=858619 GN=CVAR_2910 PE=4 SV=1	0	356.89	49	59	81	59	1211	131.6	6.09	104.37	59			catalytic activity	Pf13809		CVAR_2910	CVAR_2910					0	1.73535e+08	High	1
FALSE	High	Master Protein	G0HDV3	Glycine--tRNA ligase OS=Corynebacterium variabile (strain DSM 44702 / CIP 107183 / JCM 12073 / NCIMB 30131) OX=858619 GN=glyS PE=3 SV=1	0	342.91	75	43	70	43	460	52.5	5.68	104.48	43	metabolic process	cytoplasm	catalytic activity;nucleotide binding	Pf00587, Pf03129		CVAR_1067	glyS	Aminoacyl-tRNA biosynthesis				1	1.8998e+08	High	1	Met-loss [N-Term]; Met-loss+Acetyl [N-Term]
FALSE	High	Master Protein	G0HER8	Elongation factor Ts OS=Corynebacterium variabile (strain DSM 44702 / CIP 107183 / JCM 12073 / NCIMB 30131) OX=858619 GN=tsf PE=3 SV=1	0	341.858	75	40	77	40	272	29	5.03	132.74	40	metabolic process	cytoplasm	protein binding;RNA binding	Pf00627, Pf00889		CVAR_1702	tsf					0	4.57115e+08	High	1	Met-loss [N-Term]
FALSE	High	Master Protein	G0HF65	Protein translocase subunit SecA OS=Corynebacterium variabile (strain DSM 44702 / CIP 107183 / JCM 12073 / NCIMB 30131) OX=858619 GN=secA1 PE=3 SV=1	0	340.892	59	60	79	60	852	95.9	5.11	102.97	60	transport	cytoplasm;membrane	nucleotide binding	Pf01043, Pf07516, Pf07517		CVAR_2167	secA1	Protein export; Bacterial secretion system; Quorum sensing				3	1.29315e+08	High	1
FALSE	High	Master Protein	G0HFV7	Isocitrate dehydrogenase [NADP] OS=Corynebacterium variabile (strain DSM 44702 / CIP 107183 / JCM 12073 / NCIMB 30131) OX=858619 GN=icd PE=3 SV=1	0	339.033	74	47	81	47	746	81	4.88	121.26	47	metabolic process		catalytic activity;metal ion binding	Pf03971		CVAR_2249	icd	Biosynthesis of antibiotics; Glutathione metabolism; Carbon metabolism; Metabolic pathways; Biosynthesis of secondary metabolites; Biosynthesis of amino acids; 2-Oxocarboxylic acid metabolism; Microbial metabolism in diverse environments; Citrate cycle (TCA cycle)				9	1.91232e+08	High	1	Met-loss [N-Term]
FALSE	High	Master Protein	G0HDZ2	Carbamoyl-phosphate synthase large chain OS=Corynebacterium variabile (strain DSM 44702 / CIP 107183 / JCM 12073 / NCIMB 30131) OX=858619 GN=carB PE=3 SV=1	0	335.884	54	50	69	50	1114	119.3	4.7	107.61	50	metabolic process		catalytic activity;metal ion binding;nucleotide binding	Pf00289, Pf01071, Pf02142, Pf02222, Pf02655, Pf02786, Pf02787, Pf08443, Pf13535, Pf15632		CVAR_1506	carB	Alanine, aspartate and glutamate metabolism; Pyrimidine metabolism; Metabolic pathways				3	1.54137e+08	High	1
FALSE	High	Master Protein	G0HHL6	50S ribosomal protein L2 OS=Corynebacterium variabile (strain DSM 44702 / CIP 107183 / JCM 12073 / NCIMB 30131) OX=858619 GN=rplB PE=3 SV=1	0	334.516	84	31	87	31	280	31	11.34	127.48	31	metabolic process	ribosome	catalytic activity;RNA binding;structural molecule activity	Pf00181, Pf03947		CVAR_2391	rplB	Ribosome				1	4.47533e+08	High	1
FALSE	High	Master Protein	G0HC99	Succinic-semialdehyde dehydrogenase OS=Corynebacterium variabile (strain DSM 44702 / CIP 107183 / JCM 12073 / NCIMB 30131) OX=858619 GN=gabD3 PE=3 SV=1	0	321.771	55	28	55	28	464	50.2	4.69	119.69	28	metabolic process		catalytic activity	Pf00171		CVAR_0908	gabD3	Nicotinate and nicotinamide metabolism; Alanine, aspartate and glutamate metabolism; Metabolic pathways; Tyrosine metabolism; Butanoate metabolism; Lysine degradation; Microbial metabolism in diverse environments				7	4.96875e+08	High	1	Met-loss [N-Term]
FALSE	High	Master Protein	G0HDZ0	IHF DNA-binding transcription regulator OS=Corynebacterium variabile (strain DSM 44702 / CIP 107183 / JCM 12073 / NCIMB 30131) OX=858619 GN=cihF PE=4 SV=1	0	319.224	85	23	85	23	106	11.8	9.92	142.34	23			DNA binding			CVAR_1504	cihF					0	2.30137e+09	High	1	Met-loss [N-Term]; Met-loss+Acetyl [N-Term]
FALSE	High	Master Protein	G0HAG4	Pyruvate kinase OS=Corynebacterium variabile (strain DSM 44702 / CIP 107183 / JCM 12073 / NCIMB 30131) OX=858619 GN=CVAR_1215 PE=3 SV=1	0	315.258	62	33	59	33	477	51.4	5.06	131.47	33	metabolic process		catalytic activity;metal ion binding	Pf00224, Pf02887		CVAR_1215	CVAR_1215	Biosynthesis of antibiotics; Carbon metabolism; Pyruvate metabolism; Metabolic pathways; Biosynthesis of secondary metabolites; Biosynthesis of amino acids; Glycolysis / Gluconeogenesis; Microbial metabolism in diverse environments; Purine metabolism				9	2.84466e+08	High	1
FALSE	High	Master Protein	G0HAH8	30S ribosomal protein S1 OS=Corynebacterium variabile (strain DSM 44702 / CIP 107183 / JCM 12073 / NCIMB 30131) OX=858619 GN=rpsA PE=4 SV=1	0	313.766	68	41	85	41	486	53.9	4.72	139.08	41	metabolic process	ribosome	RNA binding;structural molecule activity	Pf00575		CVAR_1229	rpsA	Ribosome				1	4.93473e+08	High	1
FALSE	High	Master Protein	G0HFM2	Fumarate hydratase class II OS=Corynebacterium variabile (strain DSM 44702 / CIP 107183 / JCM 12073 / NCIMB 30131) OX=858619 GN=fum PE=3 SV=1	0	311.706	57	33	72	33	469	49.7	5.02	118.16	33	metabolic process	cytoplasm	catalytic activity	Pf00206, Pf10415		CVAR_1922	fum	Biosynthesis of antibiotics; Carbon metabolism; Pyruvate metabolism; Metabolic pathways; Biosynthesis of secondary metabolites; Microbial metabolism in diverse environments; Citrate cycle (TCA cycle)				7	6.01924e+08	High	1
FALSE	High	Master Protein	G0HAL8	Glycerol dehydrogenase OS=Corynebacterium variabile (strain DSM 44702 / CIP 107183 / JCM 12073 / NCIMB 30131) OX=858619 GN=gldA PE=4 SV=1	0	301.49	57	23	60	23	383	40.5	4.75	121.98	23	metabolic process		catalytic activity;metal ion binding	Pf00465, Pf01761, Pf13685		CVAR_0097	gldA	Metabolic pathways; Glycerolipid metabolism; Propanoate metabolism				3	4.33048e+08	High	1	Met-loss [N-Term]; Met-loss+Acetyl [N-Term]
FALSE	High	Master Protein	G0HEJ0	Uncharacterized protein OS=Corynebacterium variabile (strain DSM 44702 / CIP 107183 / JCM 12073 / NCIMB 30131) OX=858619 GN=CVAR_1622 PE=3 SV=1	0	296.723	86	32	48	32	281	31	5.44	92.32	32				Pf04012		CVAR_1622	CVAR_1622					0	1.28734e+08	High	1	Met-loss [N-Term]
FALSE	High	Master Protein	G0HCM3	Trehalose corynomycolyl transferase OS=Corynebacterium variabile (strain DSM 44702 / CIP 107183 / JCM 12073 / NCIMB 30131) OX=858619 GN=cmtG PE=4 SV=1	0	290.566	44	44	69	44	832	91.1	4.98	105.8	44			catalytic activity	Pf00756, Pf08310, Pf12697		CVAR_0251	cmtG					0	1.69001e+08	High	1
FALSE	High	Master Protein	G0HC00	ATP-dependent Clp protease ATP-binding subunit OS=Corynebacterium variabile (strain DSM 44702 / CIP 107183 / JCM 12073 / NCIMB 30131) OX=858619 GN=clpB2 PE=4 SV=1	0	289.646	42	42	65	39	874	95.7	5.25	108.3	42	metabolic process		catalytic activity;nucleotide binding;protein binding	Pf00004, Pf02151, Pf02861, Pf07724, Pf07728, Pf10431, Pf13177, Pf13191, Pf13401		CVAR_0506	clpB2					0	1.41879e+08	High	1
FALSE	High	Master Protein	G0HHJ4	50S ribosomal protein L24 OS=Corynebacterium variabile (strain DSM 44702 / CIP 107183 / JCM 12073 / NCIMB 30131) OX=858619 GN=rplX PE=3 SV=1	0	286.352	87	23	65	23	104	11.4	9.85	138.82	23	metabolic process	ribosome	RNA binding;structural molecule activity	Pf00467		CVAR_2369	rplX	Ribosome				1	1.10252e+09	High	1
FALSE	High	Master Protein	G0HCB1	Ribonuclease E OS=Corynebacterium variabile (strain DSM 44702 / CIP 107183 / JCM 12073 / NCIMB 30131) OX=858619 GN=rne PE=4 SV=1	0	281.044	38	40	51	40	1314	143.7	9.26	87.72	40	metabolic process		catalytic activity;RNA binding	Pf00575, Pf04760, Pf10150		CVAR_0920	rne	RNA degradation				1	7.76527e+07	High	1	Met-loss [N-Term]
FALSE	High	Master Protein	G0HDD3	Aconitate hydratase OS=Corynebacterium variabile (strain DSM 44702 / CIP 107183 / JCM 12073 / NCIMB 30131) OX=858619 GN=acn PE=3 SV=1	0	273.969	46	37	51	37	937	100.9	4.75	114.91	37	metabolic process		catalytic activity;metal ion binding	Pf00330, Pf00694		CVAR_1455	acn	Biosynthesis of antibiotics; Carbon metabolism; Metabolic pathways; Biosynthesis of secondary metabolites; Biosynthesis of amino acids; Glyoxylate and dicarboxylate metabolism; 2-Oxocarboxylic acid metabolism; Microbial metabolism in diverse environments; Citrate cycle (TCA cycle)				9	1.95403e+08	High	1
FALSE	High	Master Protein	G0HEH7	Uncharacterized protein OS=Corynebacterium variabile (strain DSM 44702 / CIP 107183 / JCM 12073 / NCIMB 30131) OX=858619 GN=CVAR_1609 PE=4 SV=1	0	273.762	70	39	56	39	391	43.4	5.1	94.9	39				Pf03993		CVAR_1609	CVAR_1609					0	1.04292e+08	High	1
FALSE	High	Master Protein	G0HER9	30S ribosomal protein S2 OS=Corynebacterium variabile (strain DSM 44702 / CIP 107183 / JCM 12073 / NCIMB 30131) OX=858619 GN=rpsB PE=3 SV=1	0	272.59	74	28	60	28	279	30.9	5.48	106.49	28	metabolic process	ribosome	structural molecule activity	Pf00318		CVAR_1703	rpsB	Ribosome				1	3.2138e+08	High	1	Met-loss [N-Term]
FALSE	High	Master Protein	G0HCX9	Cysteine synthase OS=Corynebacterium variabile (strain DSM 44702 / CIP 107183 / JCM 12073 / NCIMB 30131) OX=858619 GN=cysK1 PE=3 SV=1	0	268.344	74	27	72	27	311	32.8	4.88	124.62	27	metabolic process		catalytic activity	Pf00291		CVAR_0593	cysK1	Sulfur metabolism; Biosynthesis of antibiotics; Carbon metabolism; Metabolic pathways; Biosynthesis of secondary metabolites; Cysteine and methionine metabolism; Biosynthesis of amino acids; Microbial metabolism in diverse environments				8	6.08687e+08	High	1	Met-loss [N-Term]
FALSE	High	Master Protein	G0HHL3	30S ribosomal protein S3 OS=Corynebacterium variabile (strain DSM 44702 / CIP 107183 / JCM 12073 / NCIMB 30131) OX=858619 GN=rpsC PE=3 SV=1	0	267.991	81	36	64	36	249	28.3	10.93	106.41	36	metabolic process	ribosome	RNA binding;structural molecule activity	Pf00189, Pf07650		CVAR_2388	rpsC	Ribosome				1	7.26092e+08	High	1	Met-loss [N-Term]
FALSE	High	Master Protein	G0HFM1	Fructose-1,6-bisphosphatase OS=Corynebacterium variabile (strain DSM 44702 / CIP 107183 / JCM 12073 / NCIMB 30131) OX=858619 GN=pfkB PE=3 SV=1	0	266.595	64	29	57	29	339	35.5	5.17	100.32	29	metabolic process		catalytic activity;metal ion binding	Pf03320		CVAR_1921	pfkB	Biosynthesis of antibiotics; Carbon metabolism; Metabolic pathways; Pentose phosphate pathway; Biosynthesis of secondary metabolites; Fructose and mannose metabolism; Glycolysis / Gluconeogenesis; Microbial metabolism in diverse environments; Methane metabolism				9	2.26705e+08	High	1	Met-loss [N-Term]; Met-loss+Acetyl [N-Term]
FALSE	High	Master Protein	G0HCB7	Gamma-glutamyl phosphate reductase OS=Corynebacterium variabile (strain DSM 44702 / CIP 107183 / JCM 12073 / NCIMB 30131) OX=858619 GN=proA PE=3 SV=1	0	266.234	49	27	52	27	437	46.2	5	99.43	27	metabolic process	cytoplasm	catalytic activity;nucleotide binding			CVAR_0926	proA	Biosynthesis of antibiotics; Arginine and proline metabolism; Metabolic pathways; Biosynthesis of secondary metabolites; Biosynthesis of amino acids; Carbapenem biosynthesis				6	1.6458e+08	High	1	Met-loss [N-Term]; Met-loss+Acetyl [N-Term]
FALSE	High	Master Protein	G0HDG1	Glyceraldehyde-3-phosphate dehydrogenase OS=Corynebacterium variabile (strain DSM 44702 / CIP 107183 / JCM 12073 / NCIMB 30131) OX=858619 GN=gapA PE=3 SV=1	0	265.226	73	32	68	32	366	39.6	5.87	105.66	32	metabolic process		catalytic activity;nucleotide binding	Pf00044, Pf01408, Pf02800		CVAR_1483	gapA	Biosynthesis of antibiotics; Carbon metabolism; Metabolic pathways; Biosynthesis of secondary metabolites; Biosynthesis of amino acids; Glycolysis / Gluconeogenesis; Microbial metabolism in diverse environments				7	8.4514e+08	High	1
FALSE	High	Master Protein	G0HD81	PKS_ER domain-containing protein OS=Corynebacterium variabile (strain DSM 44702 / CIP 107183 / JCM 12073 / NCIMB 30131) OX=858619 GN=CVAR_1004 PE=3 SV=1	0	265.027	66	26	70	26	363	38.8	4.89	109.06	26	metabolic process		catalytic activity;metal ion binding	Pf00107, Pf06677, Pf08240		CVAR_1004	CVAR_1004	Butanoate metabolism				1	1.3406e+09	High	1
FALSE	High	Master Protein	G0HHL5	30S ribosomal protein S19 OS=Corynebacterium variabile (strain DSM 44702 / CIP 107183 / JCM 12073 / NCIMB 30131) OX=858619 GN=rpsS PE=3 SV=1	0	264.697	92	20	93	20	92	10.4	10.05	140.73	20	metabolic process	ribosome	RNA binding;structural molecule activity	Pf00203		CVAR_2390	rpsS	Ribosome				1	1.1807e+09	High	1
FALSE	High	Master Protein	G0HE07	Alanine--tRNA ligase OS=Corynebacterium variabile (strain DSM 44702 / CIP 107183 / JCM 12073 / NCIMB 30131) OX=858619 GN=alaS PE=3 SV=1	0	261.31	43	39	51	39	911	98.2	5.33	83.7	39	metabolic process	cytoplasm	catalytic activity;metal ion binding;nucleotide binding;RNA binding	Pf01411, Pf07973		CVAR_1521	alaS	Aminoacyl-tRNA biosynthesis				1	9.93625e+07	High	1
FALSE	High	Master Protein	G0HBV9	Acyl-CoA synthetase OS=Corynebacterium variabile (strain DSM 44702 / CIP 107183 / JCM 12073 / NCIMB 30131) OX=858619 GN=fadD3 PE=4 SV=1	0	261.131	61	32	49	32	594	64.6	5.54	83.78	32	metabolic process		catalytic activity	Pf00501, Pf13193		CVAR_0227	fadD3	Quorum sensing; Metabolic pathways; Fatty acid degradation; Fatty acid metabolism; Fatty acid biosynthesis				5	1.13407e+08	High	1	Met-loss [N-Term]
FALSE	High	Master Protein	G0HHM9	30S ribosomal protein S7 OS=Corynebacterium variabile (strain DSM 44702 / CIP 107183 / JCM 12073 / NCIMB 30131) OX=858619 GN=rpsG PE=3 SV=1	0	260.019	92	25	59	25	156	17.5	10.15	104.93	25	metabolic process	ribosome	RNA binding;structural molecule activity	Pf00177		CVAR_2404	rpsG	Ribosome				1	6.80133e+08	High	1
FALSE	High	Master Protein	G0H9U0	Uncharacterized protein OS=Corynebacterium variabile (strain DSM 44702 / CIP 107183 / JCM 12073 / NCIMB 30131) OX=858619 GN=CVAR_0055 PE=4 SV=1	0	258.416	59	32	48	32	408	42.6	9.89	88.73	32		membrane				CVAR_0055	CVAR_0055					0	2.28215e+08	High	1
FALSE	High	Master Protein	G0HCX5	Phosphoenolpyruvate synthase OS=Corynebacterium variabile (strain DSM 44702 / CIP 107183 / JCM 12073 / NCIMB 30131) OX=858619 GN=ppsA PE=3 SV=1	0	257.148	42	36	49	36	804	87.4	4.6	87.76	36	defense response;metabolic process;response to stimulus		catalytic activity;DNA binding;metal ion binding;nucleotide binding	Pf00391, Pf01326, Pf02896, Pf02981		CVAR_0589	ppsA	Carbon metabolism; Pyruvate metabolism; Metabolic pathways; Microbial metabolism in diverse environments; Methane metabolism				5	1.35207e+08	High	1	Met-loss [N-Term]
FALSE	High	Master Protein	G0HEK1	Polyribonucleotide nucleotidyltransferase OS=Corynebacterium variabile (strain DSM 44702 / CIP 107183 / JCM 12073 / NCIMB 30131) OX=858619 GN=gpsI PE=3 SV=1	0	248.739	51	39	56	39	762	81.5	4.86	87.21	39	metabolic process	cytoplasm	catalytic activity;metal ion binding;RNA binding	Pf00013, Pf00575, Pf01138, Pf03726, Pf13014		CVAR_1633	gpsI	Pyrimidine metabolism; RNA degradation; Purine metabolism				3	1.5114e+08	High	1
FALSE	High	Master Protein	G0HFA9	DNA topoisomerase 1 OS=Corynebacterium variabile (strain DSM 44702 / CIP 107183 / JCM 12073 / NCIMB 30131) OX=858619 GN=topA PE=3 SV=1	0	246.616	52	45	55	45	1005	109.9	8.85	64.46	45	metabolic process		catalytic activity;DNA binding;metal ion binding	Pf01131, Pf01751, Pf13368		CVAR_2453	topA					0	6.66715e+07	High	1
FALSE	High	Master Protein	G0HAT1	Fructose-bisphosphate aldolase OS=Corynebacterium variabile (strain DSM 44702 / CIP 107183 / JCM 12073 / NCIMB 30131) OX=858619 GN=fda PE=3 SV=1	0	244.585	82	27	62	27	344	36.8	5.3	85.04	27	metabolic process		catalytic activity;metal ion binding	Pf01116		CVAR_0399	fda	Biosynthesis of antibiotics; Carbon metabolism; Metabolic pathways; Pentose phosphate pathway; Biosynthesis of secondary metabolites; Biosynthesis of amino acids; Fructose and mannose metabolism; Glycolysis / Gluconeogenesis; Microbial metabolism in diverse environments; Methane metabolism				10	4.27152e+08	High	1	Met-loss [N-Term]
FALSE	High	Master Protein	G0HG66	Malate synthase G OS=Corynebacterium variabile (strain DSM 44702 / CIP 107183 / JCM 12073 / NCIMB 30131) OX=858619 GN=aceB PE=3 SV=1	0	244.129	49	35	57	35	734	80.5	4.89	88.92	35	metabolic process	cytoplasm	catalytic activity;metal ion binding	Pf01274		CVAR_2766	aceB	Carbon metabolism; Pyruvate metabolism; Metabolic pathways; Biosynthesis of secondary metabolites; Glyoxylate and dicarboxylate metabolism; Microbial metabolism in diverse environments				6	2.45105e+08	High	1	Met-loss [N-Term]
FALSE	High	Master Protein	G0HAI3	Acetyl-CoA C-acetyltransferase OS=Corynebacterium variabile (strain DSM 44702 / CIP 107183 / JCM 12073 / NCIMB 30131) OX=858619 GN=fadA3 PE=3 SV=1	0	243.583	50	28	48	28	438	46.2	5.43	81.06	28	metabolic process		catalytic activity	Pf00108, Pf02803		CVAR_1234	fadA3	Biosynthesis of antibiotics; Benzoate degradation; Carbon metabolism; Pyruvate metabolism; Metabolic pathways; Valine, leucine and isoleucine degradation; Tryptophan metabolism; Biosynthesis of secondary metabolites; Glyoxylate and dicarboxylate metabolism; Fatty acid degradation; Two-component system; Butanoate metabolism; Lysine degradation; Fatty acid metabolism; Microbial metabolism in divers…				18	1.39608e+08	High	1
FALSE	High	Master Protein	G0HFJ9	Quinone-dependent D-lactate dehydrogenase OS=Corynebacterium variabile (strain DSM 44702 / CIP 107183 / JCM 12073 / NCIMB 30131) OX=858619 GN=dld3 PE=3 SV=1	0	235.852	50	34	50	34	571	63.7	6.1	57.22	34	metabolic process;transport		catalytic activity;nucleotide binding	Pf01565, Pf09330		CVAR_1388; CVAR_1899; CVAR_1383	dld3; dld1; dld2	Pyruvate metabolism; Microbial metabolism in diverse environments				2	1.28214e+08	High	1	Met-loss+Acetyl [N-Term]; Met-loss [N-Term]
FALSE	High	Master Protein	G0HBN2	Aspartyl/glutamyl-tRNA(Asn/Gln) amidotransferase subunit B OS=Corynebacterium variabile (strain DSM 44702 / CIP 107183 / JCM 12073 / NCIMB 30131) OX=858619 GN=gatB PE=3 SV=1	0	234.675	67	33	53	33	505	55.1	4.93	65.73	33	metabolic process		catalytic activity;nucleotide binding	Pf02637, Pf02934		CVAR_1793	gatB	Metabolic pathways; Aminoacyl-tRNA biosynthesis				2	8.11671e+07	High	1	Met-loss [N-Term]
FALSE	High	Master Protein	G0HC43	L-lactate dehydrogenase OS=Corynebacterium variabile (strain DSM 44702 / CIP 107183 / JCM 12073 / NCIMB 30131) OX=858619 GN=lldD1 PE=3 SV=1	0	230.278	55	25	50	25	417	45.8	5.66	92.86	25	metabolic process		catalytic activity;nucleotide binding	Pf01070, Pf01645, Pf03060		CVAR_0548	lldD1	Pyruvate metabolism; Metabolic pathways				2	1.76706e+08	High	1
FALSE	High	Master Protein	G0HDE3	ABC-type transport system involved in Fe-S cluster assembly ATP-binding protein OS=Corynebacterium variabile (strain DSM 44702 / CIP 107183 / JCM 12073 / NCIMB 30131) OX=858619 GN=CVAR_1465 PE=3 SV=1	0	229.264	90	24	59	24	254	28	5.39	92.49	24	transport		catalytic activity;nucleotide binding	Pf00005, Pf13304, Pf13481		CVAR_1465	CVAR_1465					0	3.57925e+08	High	1	Met-loss [N-Term]
FALSE	High	Master Protein	G0HBL6	D-3-phosphoglycerate dehydrogenase OS=Corynebacterium variabile (strain DSM 44702 / CIP 107183 / JCM 12073 / NCIMB 30131) OX=858619 GN=serA PE=3 SV=1	0	226.711	54	28	53	28	531	55.4	4.78	88.26	28	metabolic process		catalytic activity;nucleotide binding	Pf00389, Pf02826		CVAR_1777	serA	Glycine, serine and threonine metabolism; Biosynthesis of antibiotics; Carbon metabolism; Metabolic pathways; Biosynthesis of amino acids; Microbial metabolism in diverse environments; Methane metabolism				7	2.58774e+08	High	1	Met-loss [N-Term]
FALSE	High	Master Protein	G0HE10	Aspartate--tRNA(Asp/Asn) ligase OS=Corynebacterium variabile (strain DSM 44702 / CIP 107183 / JCM 12073 / NCIMB 30131) OX=858619 GN=aspS PE=3 SV=1	0	226.182	47	30	39	30	600	66	5.05	76.31	30	metabolic process	cytoplasm	catalytic activity;nucleotide binding	Pf00152, Pf00587, Pf01336, Pf02938		CVAR_1524	aspS	Aminoacyl-tRNA biosynthesis				1	9.97594e+07	High	1
FALSE	High	Master Protein	G0HGK1	Ribose-phosphate pyrophosphokinase OS=Corynebacterium variabile (strain DSM 44702 / CIP 107183 / JCM 12073 / NCIMB 30131) OX=858619 GN=prsA PE=3 SV=1	0	222.546	65	30	45	30	321	35.2	5.82	81.22	30	metabolic process	cytoplasm	catalytic activity;metal ion binding;nucleotide binding	Pf00156, Pf13793, Pf14572, Pf14681		CVAR_2017	prsA	Biosynthesis of antibiotics; Carbon metabolism; Metabolic pathways; Pentose phosphate pathway; Biosynthesis of secondary metabolites; Biosynthesis of amino acids; Microbial metabolism in diverse environments; Purine metabolism				8	1.70141e+08	High	1	Met-loss [N-Term]
FALSE	High	Master Protein	G0HBP4	Methyltransf_11 domain-containing protein OS=Corynebacterium variabile (strain DSM 44702 / CIP 107183 / JCM 12073 / NCIMB 30131) OX=858619 GN=CVAR_0161 PE=4 SV=1	0	222.429	82	19	40	19	269	29	5.91	94.17	19	metabolic process		catalytic activity	Pf08241, Pf08242, Pf13649, Pf13659, Pf13847		CVAR_0161	CVAR_0161					0	1.57138e+08	High	1	Met-loss [N-Term]; Met-loss+Acetyl [N-Term]
FALSE	High	Master Protein	G0HEW7	ATP synthase subunit delta OS=Corynebacterium variabile (strain DSM 44702 / CIP 107183 / JCM 12073 / NCIMB 30131) OX=858619 GN=atpH PE=3 SV=1	0	221.161	74	26	44	26	272	28.9	5.44	100.1	26	metabolic process;transport	membrane	catalytic activity;transporter activity	Pf00213		CVAR_1827	atpH	Metabolic pathways; Oxidative phosphorylation				2	1.45369e+08	High	1
FALSE	High	Master Protein	G0HHN5	50S ribosomal protein L7/L12 OS=Corynebacterium variabile (strain DSM 44702 / CIP 107183 / JCM 12073 / NCIMB 30131) OX=858619 GN=rplL PE=3 SV=1	0	220.21	100	21	77	21	127	13.3	4.56	110.02	21	metabolic process	ribosome	structural molecule activity	Pf00542		CVAR_2410	rplL	Ribosome				1	2.64485e+09	High	1	Met-loss [N-Term]
FALSE	High	Master Protein	G0HFN7	Serine hydroxymethyltransferase OS=Corynebacterium variabile (strain DSM 44702 / CIP 107183 / JCM 12073 / NCIMB 30131) OX=858619 GN=glyA PE=3 SV=1	0	218.521	55	27	52	27	430	46.1	5.68	75.12	27	metabolic process	cytoplasm	catalytic activity	Pf00155, Pf00464, Pf01212		CVAR_1937	glyA	Glycine, serine and threonine metabolism; Biosynthesis of antibiotics; Carbon metabolism; Metabolic pathways; One carbon pool by folate; Biosynthesis of secondary metabolites; Biosynthesis of amino acids; Glyoxylate and dicarboxylate metabolism; Cyanoamino acid metabolism; Microbial metabolism in diverse environments; Methane metabolism				11	1.97685e+08	High	1
FALSE	High	Master Protein	G0HG69	Dihydrolipoyl dehydrogenase OS=Corynebacterium variabile (strain DSM 44702 / CIP 107183 / JCM 12073 / NCIMB 30131) OX=858619 GN=lpd PE=3 SV=1	0	214.589	58	29	53	29	474	50.2	5.39	76.4	29	cellular homeostasis;metabolic process;regulation of biological process		catalytic activity;nucleotide binding	Pf00070, Pf00890, Pf01134, Pf01946, Pf02737, Pf02852, Pf03486, Pf07992, Pf12831		CVAR_2769	lpd	Glycine, serine and threonine metabolism; Biosynthesis of antibiotics; Carbon metabolism; Pyruvate metabolism; Metabolic pathways; Valine, leucine and isoleucine degradation; Biosynthesis of secondary metabolites; Glyoxylate and dicarboxylate metabolism; Glycolysis / Gluconeogenesis; Microbial metabolism in diverse environments; Propanoate metabolism; Citrate cycle (TCA cycle)				12	3.29932e+08	High	1	Met-loss [N-Term]
FALSE	High	Master Protein	G0HGY3	Probable allantoicase OS=Corynebacterium variabile (strain DSM 44702 / CIP 107183 / JCM 12073 / NCIMB 30131) OX=858619 GN=alc PE=3 SV=1	0	213.226	72	26	40	26	348	38.2	5.12	77.12	26	metabolic process		catalytic activity	Pf03561		CVAR_2630	CVAR_2630	Metabolic pathways; Microbial metabolism in diverse environments; Purine metabolism				3	1.28966e+08	High	1	Met-loss [N-Term]
FALSE	High	Master Protein	G0HDG0	Phosphoglycerate kinase OS=Corynebacterium variabile (strain DSM 44702 / CIP 107183 / JCM 12073 / NCIMB 30131) OX=858619 GN=pgk PE=3 SV=1	0	212.282	53	21	37	21	403	41.9	4.65	80.64	21	metabolic process	cytoplasm	catalytic activity;nucleotide binding	Pf00162		CVAR_1482	pgk	Biosynthesis of antibiotics; Carbon metabolism; Metabolic pathways; Biosynthesis of secondary metabolites; Biosynthesis of amino acids; Glycolysis / Gluconeogenesis; Microbial metabolism in diverse environments				7	101600021	High	1	Met-loss [N-Term]
FALSE	High	Master Protein	G0HHL0	30S ribosomal protein S17 OS=Corynebacterium variabile (strain DSM 44702 / CIP 107183 / JCM 12073 / NCIMB 30131) OX=858619 GN=rpsQ PE=3 SV=1	0	211.624	97	19	78	19	93	10.6	9.6	112.05	19	metabolic process	ribosome	RNA binding;structural molecule activity	Pf00366		CVAR_2385	rpsQ	Ribosome				1	1.97749e+09	High	1	Met-loss [N-Term]; Met-loss+Acetyl [N-Term]
FALSE	High	Master Protein	G0HEG8	Phosphoenolpyruvate-protein phosphotransferase OS=Corynebacterium variabile (strain DSM 44702 / CIP 107183 / JCM 12073 / NCIMB 30131) OX=858619 GN=ptsI PE=3 SV=1	0	211.172	53	29	39	29	576	60.4	4.89	77.74	29	metabolic process;transport	cytoplasm	catalytic activity;metal ion binding	Pf00391, Pf02896, Pf05524		CVAR_1600	ptsI	Phosphotransferase system (PTS)				1	1.39626e+08	High	1	Met-loss [N-Term]
FALSE	High	Master Protein	G0HG12	PadR DNA-binding transcription regulator OS=Corynebacterium variabile (strain DSM 44702 / CIP 107183 / JCM 12073 / NCIMB 30131) OX=858619 GN=CVAR_2545 PE=4 SV=1	0	210.751	64	20	47	20	261	27.9	4.68	86.83	20			DNA binding	Pf03551		CVAR_2545	CVAR_2545					0	4.34978e+08	High	1
FALSE	High	Master Protein	G0HFF7	Siderophore-interacting protein OS=Corynebacterium variabile (strain DSM 44702 / CIP 107183 / JCM 12073 / NCIMB 30131) OX=858619 GN=siiE PE=4 SV=1	0	209.836	40	22	33	22	688	72.3	4.84	72.99	22	metabolic process		catalytic activity	Pf04954, Pf08021		CVAR_2501	siiE					0	7.36719e+07	High	1
FALSE	High	Master Protein	G0HFF9	Siderophore-binding protein OS=Corynebacterium variabile (strain DSM 44702 / CIP 107183 / JCM 12073 / NCIMB 30131) OX=858619 GN=siuS9 PE=4 SV=1	0	209.253	58	28	48	28	368	38.7	4.28	66.34	28				Pf01497		CVAR_2503	siuS9	ABC transporters				1	3.54492e+08	High	1
FALSE	High	Master Protein	G0HI87	Leucine--tRNA ligase OS=Corynebacterium variabile (strain DSM 44702 / CIP 107183 / JCM 12073 / NCIMB 30131) OX=858619 GN=leuS PE=3 SV=1	0	209.252	44	33	39	33	949	105.7	4.98	57.75	33	metabolic process;regulation of biological process	cytoplasm	catalytic activity;nucleotide binding	Pf00133, Pf08264, Pf09334, Pf13603		CVAR_3007	leuS	Aminoacyl-tRNA biosynthesis				1	6.00014e+07	High	1	Met-loss [N-Term]
FALSE	High	Master Protein	G0HF66	Ribosome hibernation promoting factor OS=Corynebacterium variabile (strain DSM 44702 / CIP 107183 / JCM 12073 / NCIMB 30131) OX=858619 GN=hpf PE=3 SV=1	0	208.652	54	16	38	16	226	25	5.82	74.04	16	metabolic process;regulation of biological process	cytoplasm		Pf02482		CVAR_2168	CVAR_2168					0	3.12306e+08	High	1	Met-loss [N-Term]
FALSE	High	Master Protein	G0HE40	Pyridoxal 5'-phosphate synthase subunit PdxS OS=Corynebacterium variabile (strain DSM 44702 / CIP 107183 / JCM 12073 / NCIMB 30131) OX=858619 GN=pdxS PE=3 SV=1	0	208.433	60	22	48	22	298	31.5	5.01	77.05	22	metabolic process		catalytic activity;nucleotide binding	Pf00218, Pf01207, Pf01645, Pf01680, Pf05690		CVAR_1553	pdxS	Vitamin B6 metabolism				1	1.52231e+08	High	1	Met-loss [N-Term]
FALSE	High	Master Protein	G0HBN8	Alcohol dehydrogenase OS=Corynebacterium variabile (strain DSM 44702 / CIP 107183 / JCM 12073 / NCIMB 30131) OX=858619 GN=adhA1 PE=4 SV=1	0	207.466	67	18	42	18	341	36.2	5.15	69.98	18	metabolic process		catalytic activity	Pf00107, Pf08240, Pf08241, Pf13407		CVAR_0155	adhA1	Naphthalene degradation; Biosynthesis of antibiotics; Metabolic pathways; Tyrosine metabolism; Chloroalkane and chloroalkene degradation; Biosynthesis of secondary metabolites; Fatty acid degradation; Glycolysis / Gluconeogenesis; Microbial metabolism in diverse environments; Degradation of aromatic compounds				10	2.4044e+08	High	1	Met-loss [N-Term]
FALSE	High	Master Protein	G0HEL2	Transcription termination/antitermination protein NusA OS=Corynebacterium variabile (strain DSM 44702 / CIP 107183 / JCM 12073 / NCIMB 30131) OX=858619 GN=nusA PE=3 SV=1	0	205.69	58	24	35	24	344	37.3	5.25	67.83	24	metabolic process;regulation of biological process	cytoplasm	RNA binding	Pf08529, Pf13184		CVAR_1644	nusA					0	5.83406e+07	High	1
FALSE	High	Master Protein	G0HEL5	Proline--tRNA ligase OS=Corynebacterium variabile (strain DSM 44702 / CIP 107183 / JCM 12073 / NCIMB 30131) OX=858619 GN=proS PE=3 SV=1	0	205.007	59	32	41	32	585	63.8	5	57.13	32	metabolic process;regulation of biological process	cytoplasm	catalytic activity;nucleotide binding	Pf00587, Pf03129, Pf04073		CVAR_1647	proS	Aminoacyl-tRNA biosynthesis				1	6.70317e+07	High	1
FALSE	High	Master Protein	G0HE46	Threonine--tRNA ligase OS=Corynebacterium variabile (strain DSM 44702 / CIP 107183 / JCM 12073 / NCIMB 30131) OX=858619 GN=thrS PE=3 SV=1	0	204.268	58	38	45	38	697	77.7	5.19	56.14	38	metabolic process	cytoplasm	catalytic activity;metal ion binding;nucleotide binding;RNA binding	Pf00587, Pf03129, Pf07973		CVAR_1559	thrS	Aminoacyl-tRNA biosynthesis				1	7.48648e+07	High	1
FALSE	High	Master Protein	G0HGS3	50S ribosomal protein L15 OS=Corynebacterium variabile (strain DSM 44702 / CIP 107183 / JCM 12073 / NCIMB 30131) OX=858619 GN=rplO PE=3 SV=1	0	204.266	74	13	37	13	148	15.4	10.29	72.43	13	metabolic process	ribosome	RNA binding;structural molecule activity	Pf00828		CVAR_2335	rplO	Ribosome				1	1.66238e+08	High	1	Met-loss [N-Term]; Met-loss+Acetyl [N-Term]
FALSE	High	Master Protein	G0HAW3	5-methyltetrahydropteroyltriglutamate--homocysteine methyltransferase OS=Corynebacterium variabile (strain DSM 44702 / CIP 107183 / JCM 12073 / NCIMB 30131) OX=858619 GN=metE1 PE=3 SV=1	0	203.736	43	28	44	28	782	85.3	4.91	73.1	28	metabolic process		catalytic activity;metal ion binding	Pf01717, Pf08267		CVAR_0431	metE1	Selenocompound metabolism; Metabolic pathways; Biosynthesis of secondary metabolites; Cysteine and methionine metabolism; Biosynthesis of amino acids				5	1.29185e+08	High	1	Met-loss [N-Term]
FALSE	High	Master Protein	G0HGR7	30S ribosomal protein S11 OS=Corynebacterium variabile (strain DSM 44702 / CIP 107183 / JCM 12073 / NCIMB 30131) OX=858619 GN=rpsK PE=3 SV=1	0	202.37	60	16	47	16	134	14.2	11.39	81.68	16	metabolic process	ribosome	RNA binding;structural molecule activity	Pf00411		CVAR_2329	rpsK	Ribosome				1	3.37247e+08	High	1
FALSE	High	Master Protein	G0HHN8	50S ribosomal protein L1 OS=Corynebacterium variabile (strain DSM 44702 / CIP 107183 / JCM 12073 / NCIMB 30131) OX=858619 GN=rplA PE=3 SV=1	0	202.011	73	27	56	27	234	24.5	9.48	80.65	27	metabolic process;regulation of biological process	ribosome	RNA binding;structural molecule activity	Pf00687		CVAR_2413	rplA	Ribosome				1	2.1988e+08	High	1
FALSE	High	Master Protein	G0HI80	30S ribosomal protein S6 OS=Corynebacterium variabile (strain DSM 44702 / CIP 107183 / JCM 12073 / NCIMB 30131) OX=858619 GN=rpsF PE=3 SV=1	0	201.092	91	17	61	17	96	11.2	5.57	92.6	17	metabolic process	ribosome	RNA binding;structural molecule activity	Pf01250		CVAR_3000	rpsF	Ribosome				1	6.83459e+08	High	1
FALSE	High	Master Protein	G0HBL8	Ketol-acid reductoisomerase (NADP(+)) OS=Corynebacterium variabile (strain DSM 44702 / CIP 107183 / JCM 12073 / NCIMB 30131) OX=858619 GN=ilvC PE=3 SV=1	0	200.321	47	22	38	22	337	36	4.88	68.52	22	metabolic process		catalytic activity;metal ion binding;nucleotide binding	Pf01450, Pf02579, Pf02826, Pf03446, Pf03807, Pf07991		CVAR_1779	ilvC	Biosynthesis of antibiotics; Valine, leucine and isoleucine biosynthesis; Pantothenate and CoA biosynthesis; Metabolic pathways; Biosynthesis of secondary metabolites; Biosynthesis of amino acids; 2-Oxocarboxylic acid metabolism				7	8.87981e+07	High	1	Met-loss [N-Term]
FALSE	High	Master Protein	G0HB93	Argininosuccinate synthase OS=Corynebacterium variabile (strain DSM 44702 / CIP 107183 / JCM 12073 / NCIMB 30131) OX=858619 GN=argG PE=3 SV=1	0	199.459	69	25	49	25	400	44	5.08	61.93	25	metabolic process	cytoplasm	catalytic activity;nucleotide binding	Pf00764, Pf06508		CVAR_1255	argG	Alanine, aspartate and glutamate metabolism; Biosynthesis of antibiotics; Arginine biosynthesis; Metabolic pathways; Biosynthesis of secondary metabolites; Biosynthesis of amino acids				6	1.70599e+08	High	1	Met-loss [N-Term]
FALSE	High	Master Protein	G0HCX2	Succinyl-CoA:Coenzyme A transferase OS=Corynebacterium variabile (strain DSM 44702 / CIP 107183 / JCM 12073 / NCIMB 30131) OX=858619 GN=cat1 PE=3 SV=1	0	198.949	57	31	51	31	500	54.6	5.41	50.1	31	metabolic process		catalytic activity	Pf02550, Pf13336		CVAR_0586	cat1	Biosynthesis of antibiotics; Carbon metabolism; Pyruvate metabolism; Metabolic pathways; Biosynthesis of secondary metabolites; Butanoate metabolism; Microbial metabolism in diverse environments; Citrate cycle (TCA cycle)				8	1.53731e+08	High	1
FALSE	High	Master Protein	G0HEL9	Probable malate:quinone oxidoreductase OS=Corynebacterium variabile (strain DSM 44702 / CIP 107183 / JCM 12073 / NCIMB 30131) OX=858619 GN=mqo PE=3 SV=1	0	198.75	54	25	43	25	492	53.8	5.66	56.99	25	metabolic process		catalytic activity;nucleotide binding	Pf01266, Pf01494, Pf06039		CVAR_1651	mqo	Biosynthesis of antibiotics; Carbon metabolism; Pyruvate metabolism; Metabolic pathways; Biosynthesis of secondary metabolites; Microbial metabolism in diverse environments; Citrate cycle (TCA cycle)				7	1.50388e+08	High	1
FALSE	High	Master Protein	G0HGJ2	Enolase OS=Corynebacterium variabile (strain DSM 44702 / CIP 107183 / JCM 12073 / NCIMB 30131) OX=858619 GN=eno PE=3 SV=1	0	198.652	54	21	40	21	428	45.4	4.64	77.45	21	metabolic process	cell surface;cytoplasm;extracellular	catalytic activity;metal ion binding	Pf00113, Pf03952		CVAR_2008	eno	Biosynthesis of antibiotics; RNA degradation; Carbon metabolism; Metabolic pathways; Biosynthesis of secondary metabolites; Biosynthesis of amino acids; Glycolysis / Gluconeogenesis; Microbial metabolism in diverse environments; Methane metabolism				9	3.46097e+08	High	1	Met-loss [N-Term]
FALSE	High	Master Protein	G0HDD2	Resuscitation-promoting factor interacting protein OS=Corynebacterium variabile (strain DSM 44702 / CIP 107183 / JCM 12073 / NCIMB 30131) OX=858619 GN=rpfI PE=3 SV=1	0	197.731	40	23	30	23	653	67	4.56	62.4	23				Pf00877		CVAR_1454	rpfI					0	5.02158e+07	High	1
FALSE	High	Master Protein	G0HCP0	Phosphoenolpyruvate carboxykinase [GTP] OS=Corynebacterium variabile (strain DSM 44702 / CIP 107183 / JCM 12073 / NCIMB 30131) OX=858619 GN=pck PE=3 SV=1	0	197.477	52	32	42	32	612	66.7	4.84	70.57	32	metabolic process	cytoplasm	catalytic activity;metal ion binding;nucleotide binding	Pf00821		CVAR_0267	pck	Biosynthesis of antibiotics; Pyruvate metabolism; Metabolic pathways; Biosynthesis of secondary metabolites; Glycolysis / Gluconeogenesis; Microbial metabolism in diverse environments; Citrate cycle (TCA cycle)				7	1.0362e+08	High	1
FALSE	High	Master Protein	G0HDE5	ABC-type transport system involved in Fe-S cluster assembly permease component OS=Corynebacterium variabile (strain DSM 44702 / CIP 107183 / JCM 12073 / NCIMB 30131) OX=858619 GN=sufB PE=3 SV=1	0	196.783	62	28	58	28	492	55	4.89	68.25	28	cell organization and biogenesis;metabolic process			Pf01458		CVAR_1467	sufB					0	2.30286e+08	High	1	Met-loss+Acetyl [N-Term]
FALSE	High	Master Protein	G0HHN6	50S ribosomal protein L10 OS=Corynebacterium variabile (strain DSM 44702 / CIP 107183 / JCM 12073 / NCIMB 30131) OX=858619 GN=rplJ PE=3 SV=1	0	196.6	78	24	41	24	214	22.3	7.44	87.47	24	metabolic process	ribosome	RNA binding	Pf00466		CVAR_2411	rplJ	Ribosome				1	482143255	High	1
FALSE	High	Master Protein	G0HEV5	Electron transfer flavoprotein alpha subunit OS=Corynebacterium variabile (strain DSM 44702 / CIP 107183 / JCM 12073 / NCIMB 30131) OX=858619 GN=etfA PE=3 SV=1	0	194.945	50	19	37	19	317	31.9	4.78	71.46	19	metabolic process		nucleotide binding	Pf00766		CVAR_1815	etfA					0	3.30831e+08	High	1	Met-loss [N-Term]
FALSE	High	Master Protein	G0HEC9	Cell division protein FtsZ OS=Corynebacterium variabile (strain DSM 44702 / CIP 107183 / JCM 12073 / NCIMB 30131) OX=858619 GN=ftsZ PE=3 SV=1	0	194.469	50	17	33	17	426	44.7	4.59	69.73	17	cell division;cell organization and biogenesis;reproduction	cytoplasm	catalytic activity;nucleotide binding	Pf00091, Pf12327		CVAR_1165	ftsZ					0	1.31434e+08	High	1	Met-loss [N-Term]
FALSE	High	Master Protein	G0HD16	Putative dimethylaniline monooxygenase OS=Corynebacterium variabile (strain DSM 44702 / CIP 107183 / JCM 12073 / NCIMB 30131) OX=858619 GN=CVAR_0940 PE=3 SV=1	0	194.291	43	27	48	27	623	69.3	5.11	75.95	27	metabolic process		catalytic activity;nucleotide binding	Pf00743, Pf01494, Pf07992, Pf13434, Pf13450, Pf13454, Pf13738		CVAR_0940	CVAR_0940					0	1.83978e+08	High	1	Met-loss+Acetyl [N-Term]; Met-loss [N-Term]
FALSE	High	Master Protein	G0HAY0	Ferredoxin/ferredoxin-NADP reductase OS=Corynebacterium variabile (strain DSM 44702 / CIP 107183 / JCM 12073 / NCIMB 30131) OX=858619 GN=fpr PE=3 SV=1	0	194.088	73	34	47	34	475	51.8	5.02	58.91	34	metabolic process		catalytic activity	Pf03486, Pf07992, Pf13454, Pf13738		CVAR_0447	fpr					0	6.81468e+07	High	1	Met-loss [N-Term]
FALSE	High	Master Protein	G0HCA3	Valine--tRNA ligase OS=Corynebacterium variabile (strain DSM 44702 / CIP 107183 / JCM 12073 / NCIMB 30131) OX=858619 GN=valS PE=3 SV=1	0	193.623	37	32	43	32	1029	115.4	5.14	59.32	32	metabolic process;regulation of biological process	cytoplasm	catalytic activity;nucleotide binding	Pf00133, Pf01921, Pf08264, Pf09334, Pf10458, Pf13603		CVAR_0912	CVAR_0912	Aminoacyl-tRNA biosynthesis				1	6.07133e+07	High	1
FALSE	High	Master Protein	G0HGR5	DNA-directed RNA polymerase subunit alpha OS=Corynebacterium variabile (strain DSM 44702 / CIP 107183 / JCM 12073 / NCIMB 30131) OX=858619 GN=rpoA PE=3 SV=1	0	190.677	74	24	44	24	337	36.7	4.58	71.56	24	metabolic process		catalytic activity;DNA binding;protein binding	Pf01000, Pf01193, Pf03118		CVAR_2327	rpoA	Pyrimidine metabolism; Metabolic pathways; RNA polymerase; Purine metabolism				4	1.68267e+08	High	1	Met-loss [N-Term]
FALSE	High	Master Protein	G0HHL9	50S ribosomal protein L3 OS=Corynebacterium variabile (strain DSM 44702 / CIP 107183 / JCM 12073 / NCIMB 30131) OX=858619 GN=rplC PE=3 SV=1	0	190.145	67	21	44	21	218	22.9	9.64	72.2	21	metabolic process	ribosome	RNA binding;structural molecule activity	Pf00297		CVAR_2394	rplC	Ribosome				1	3.80437e+08	High	1	Met-loss [N-Term]
FALSE	High	Master Protein	G0HG74	Acyl-CoA oxidase OS=Corynebacterium variabile (strain DSM 44702 / CIP 107183 / JCM 12073 / NCIMB 30131) OX=858619 GN=acx PE=4 SV=1	0	189.722	37	33	42	33	721	78.3	5.33	65.78	33	metabolic process		catalytic activity;nucleotide binding	Pf00441, Pf01756, Pf02770		CVAR_2774	acx	alpha-Linolenic acid metabolism; Metabolic pathways; Biosynthesis of unsaturated fatty acids; Biosynthesis of secondary metabolites; Fatty acid degradation; Fatty acid metabolism				6	7.68421e+07	High	1
FALSE	High	Master Protein	G0HBH4	Uncharacterized protein OS=Corynebacterium variabile (strain DSM 44702 / CIP 107183 / JCM 12073 / NCIMB 30131) OX=858619 GN=CVAR_1735 PE=4 SV=1	0	187.434	69	27	41	27	258	28.9	4.63	68.51	27	metabolic process;transport		transporter activity	Pf00430		CVAR_1735	CVAR_1735					0	1.11476e+08	High	1
FALSE	High	Master Protein	G0HEE8	RNA polymerase sigma factor SigA OS=Corynebacterium variabile (strain DSM 44702 / CIP 107183 / JCM 12073 / NCIMB 30131) OX=858619 GN=sigA PE=3 SV=1	0	187.387	46	32	41	30	536	58.6	5.05	65.12	32	metabolic process;regulation of biological process	cytoplasm	DNA binding	Pf00140, Pf04539, Pf04542, Pf04545		CVAR_1580	sigA					0	63133392	High	1	Met-loss [N-Term]
FALSE	High	Master Protein	G0HF16	Tr-type G domain-containing protein OS=Corynebacterium variabile (strain DSM 44702 / CIP 107183 / JCM 12073 / NCIMB 30131) OX=858619 GN=CVAR_1877 PE=4 SV=1	0	187.09	64	30	41	30	636	68.9	5	49.59	30			catalytic activity;nucleotide binding	Pf00009, Pf00679, Pf01926, Pf03144		CVAR_1877	CVAR_1877					0	8.77357e+07	High	1	Met-loss [N-Term]
FALSE	High	Master Protein	G0HI69	Rod-shaped morphology protein OS=Corynebacterium variabile (strain DSM 44702 / CIP 107183 / JCM 12073 / NCIMB 30131) OX=858619 GN=rsmP PE=3 SV=1	0	185.087	63	22	37	22	294	30.9	4.72	61.48	22				Pf04012		CVAR_2989	rsmP					0	1.15634e+08	High	1
FALSE	High	Master Protein	G0HI78	50S ribosomal protein L9 OS=Corynebacterium variabile (strain DSM 44702 / CIP 107183 / JCM 12073 / NCIMB 30131) OX=858619 GN=rplI PE=3 SV=1	0	184.948	91	23	44	23	150	16	9.5	61.25	23	metabolic process	ribosome	RNA binding;structural molecule activity	Pf01281, Pf03948		CVAR_2998	rplI	Ribosome				1	4.06246e+08	High	1
FALSE	High	Master Protein	G0HDH5	Citrate synthase OS=Corynebacterium variabile (strain DSM 44702 / CIP 107183 / JCM 12073 / NCIMB 30131) OX=858619 GN=gltA PE=3 SV=1	0	184.94	54	25	50	24	431	48.4	5.43	55.97	25	metabolic process	cytoplasm	catalytic activity	Pf00285		CVAR_0632	gltA	Biosynthesis of antibiotics; Carbon metabolism; Metabolic pathways; Biosynthesis of secondary metabolites; Biosynthesis of amino acids; Glyoxylate and dicarboxylate metabolism; 2-Oxocarboxylic acid metabolism; Microbial metabolism in diverse environments; Citrate cycle (TCA cycle)				9	1.47751e+08	High	1	Met-loss [N-Term]
FALSE	High	Master Protein	G0HCL8	Trehalose corynomycolyl transferase OS=Corynebacterium variabile (strain DSM 44702 / CIP 107183 / JCM 12073 / NCIMB 30131) OX=858619 GN=cmtD PE=4 SV=1	0	184.291	60	36	43	36	659	72	5.19	45.23	36			catalytic activity	Pf00756, Pf08310		CVAR_0246	cmtD					0	128198529	High	1
FALSE	High	Master Protein	G0HHJ3	50S ribosomal protein L5 OS=Corynebacterium variabile (strain DSM 44702 / CIP 107183 / JCM 12073 / NCIMB 30131) OX=858619 GN=rplE PE=3 SV=1	0	184.208	59	21	54	21	189	21.3	8.92	63.07	21	metabolic process	ribosome	RNA binding;structural molecule activity	Pf00281, Pf00673		CVAR_2368	rplE	Ribosome				1	3.93846e+08	High	1
FALSE	High	Master Protein	G0HC44	Adenylosuccinate lyase OS=Corynebacterium variabile (strain DSM 44702 / CIP 107183 / JCM 12073 / NCIMB 30131) OX=858619 GN=purB PE=3 SV=1	0	184.032	48	30	40	30	541	59.1	5.73	61.09	30	metabolic process		catalytic activity	Pf00206, Pf10397		CVAR_0549	purB	Alanine, aspartate and glutamate metabolism; Biosynthesis of antibiotics; Metabolic pathways; Biosynthesis of secondary metabolites; Purine metabolism				5	6.88315e+07	High	1
FALSE	High	Master Protein	G0HEW5	ATP synthase gamma chain OS=Corynebacterium variabile (strain DSM 44702 / CIP 107183 / JCM 12073 / NCIMB 30131) OX=858619 GN=atpG PE=3 SV=1	0	180.964	56	19	44	19	325	35.3	5.21	63.82	19	metabolic process;transport	membrane	catalytic activity;nucleotide binding;transporter activity	Pf00231		CVAR_1825	atpG	Metabolic pathways; Oxidative phosphorylation				2	1.92327e+08	High	1
FALSE	High	Master Protein	G0HFH3	Acyl-CoA carboxylase complex subunit OS=Corynebacterium variabile (strain DSM 44702 / CIP 107183 / JCM 12073 / NCIMB 30131) OX=858619 GN=accD2 PE=3 SV=1	0	180.466	45	23	37	23	515	55.1	5.05	62.81	23	metabolic process		catalytic activity	Pf01039, Pf06833		CVAR_2517	accD2					0	116074663	High	1	Met-loss+Acetyl [N-Term]
FALSE	High	Master Protein	G0HGN1	10 kDa chaperonin OS=Corynebacterium variabile (strain DSM 44702 / CIP 107183 / JCM 12073 / NCIMB 30131) OX=858619 GN=groS PE=3 SV=1	0	178.462	100	13	71	13	99	10.9	4.55	123.59	13	metabolic process	cytoplasm	nucleotide binding	Pf00166		CVAR_2291	groES					0	2.13991e+09	High	1	Met-loss [N-Term]
FALSE	High	Master Protein	G0HAZ0	Acetate kinase OS=Corynebacterium variabile (strain DSM 44702 / CIP 107183 / JCM 12073 / NCIMB 30131) OX=858619 GN=ack PE=3 SV=1	0	177.146	55	23	35	23	402	43.5	5.25	76.05	23	metabolic process	cytoplasm	catalytic activity;metal ion binding;nucleotide binding	Pf00871		CVAR_0456	ack	Carbon metabolism; Pyruvate metabolism; Metabolic pathways; Microbial metabolism in diverse environments; Taurine and hypotaurine metabolism; Propanoate metabolism; Methane metabolism				7	1.08946e+08	High	1	Met-loss [N-Term]
FALSE	High	Master Protein	G0HBJ3	Glutamate--tRNA ligase OS=Corynebacterium variabile (strain DSM 44702 / CIP 107183 / JCM 12073 / NCIMB 30131) OX=858619 GN=gltS PE=3 SV=1	0	176.508	59	28	40	28	497	55.3	4.97	47.07	28	metabolic process	cytoplasm	catalytic activity;metal ion binding;nucleotide binding;RNA binding	Pf00749		CVAR_1754	gltS	Metabolic pathways; Porphyrin and chlorophyll metabolism; Biosynthesis of secondary metabolites; Aminoacyl-tRNA biosynthesis				4	1.08258e+08	High	1
FALSE	High	Master Protein	G0H9Q1	Secreted esterase A OS=Corynebacterium variabile (strain DSM 44702 / CIP 107183 / JCM 12073 / NCIMB 30131) OX=858619 GN=estA1 PE=4 SV=1	0	174.847	42	14	43	14	291	29.9	7.53	73.85	14						CVAR_0017	estA1					0	5.64338e+08	High	1
FALSE	High	Master Protein	G0HDE4	Uncharacterized protein OS=Corynebacterium variabile (strain DSM 44702 / CIP 107183 / JCM 12073 / NCIMB 30131) OX=858619 GN=sufD PE=3 SV=1	0	174.803	54	22	35	22	394	43	4.97	67.54	22	cell organization and biogenesis;metabolic process			Pf01458		CVAR_1466	sufD					0	1.79721e+08	High	1	Met-loss+Acetyl [N-Term]
FALSE	High	Master Protein	G0HHE6	50S ribosomal protein L31 type B OS=Corynebacterium variabile (strain DSM 44702 / CIP 107183 / JCM 12073 / NCIMB 30131) OX=858619 GN=rpmE PE=3 SV=1	0	174.686	78	9	44	9	89	10.2	8.56	74.94	9	metabolic process	ribosome	structural molecule activity	Pf01197		CVAR_2074	rpmE	Ribosome				1	3.71882e+08	High	1
FALSE	High	Master Protein	G0HCR0	3-hydroxyacyl-CoA dehydrogenase OS=Corynebacterium variabile (strain DSM 44702 / CIP 107183 / JCM 12073 / NCIMB 30131) OX=858619 GN=fadB1 PE=4 SV=1	0	173.826	44	28	37	28	763	79.5	4.97	38.09	28	metabolic process		catalytic activity	Pf00378, Pf00725, Pf02737		CVAR_0287	fadB1	Caprolactam degradation; Biosynthesis of antibiotics; Limonene and pinene degradation; Benzoate degradation; Carbon metabolism; Metabolic pathways; Valine, leucine and isoleucine degradation; Biosynthesis of unsaturated fatty acids; Tryptophan metabolism; Biosynthesis of secondary metabolites; Geraniol degradation; Fatty acid degradation; Butanoate metabolism; beta-Alanine metabolism; Lysine degr…				18	6.25377e+07	High	1
FALSE	High	Master Protein	G0HGM5	IMPDH domain-containing protein OS=Corynebacterium variabile (strain DSM 44702 / CIP 107183 / JCM 12073 / NCIMB 30131) OX=858619 GN=CVAR_2285 PE=3 SV=1	0	173.115	49	22	35	22	385	40.5	5.15	65.98	22	metabolic process		catalytic activity	Pf00478		CVAR_2285	CVAR_2285	Metabolic pathways; Biosynthesis of secondary metabolites; Purine metabolism				3	1.02819e+08	High	1
FALSE	High	Master Protein	G0HGN9	50S ribosomal protein L13 OS=Corynebacterium variabile (strain DSM 44702 / CIP 107183 / JCM 12073 / NCIMB 30131) OX=858619 GN=rplM PE=3 SV=1	0	172.297	83	16	52	16	147	16.3	9.91	70.35	16	metabolic process	ribosome	structural molecule activity	Pf00572		CVAR_2301	rplM	Ribosome				1	2.50164e+08	High	1
FALSE	High	Master Protein	G0HGS6	50S ribosomal protein L18 OS=Corynebacterium variabile (strain DSM 44702 / CIP 107183 / JCM 12073 / NCIMB 30131) OX=858619 GN=rplR PE=3 SV=1	0	171.805	74	16	42	16	133	14.7	10.87	72.71	16	metabolic process	ribosome	RNA binding;structural molecule activity	Pf00861		CVAR_2338	rplR	Ribosome				1	5.69853e+08	High	1
FALSE	High	Master Protein	G0HET6	Signal recognition particle protein OS=Corynebacterium variabile (strain DSM 44702 / CIP 107183 / JCM 12073 / NCIMB 30131) OX=858619 GN=srp PE=3 SV=1	0	171.667	55	26	32	26	532	57.3	8.41	53.05	26	cell organization and biogenesis;metabolic process;transport	cytoplasm	catalytic activity;nucleotide binding;RNA binding	Pf00448, Pf01583, Pf01656, Pf02881, Pf02978, Pf03205, Pf13191, Pf13207, Pf13238, Pf13481		CVAR_1720	srp	Protein export; Bacterial secretion system; Quorum sensing				3	3.32178e+07	High	1
FALSE	High	Master Protein	G0HDV5	Putative secreted protein OS=Corynebacterium variabile (strain DSM 44702 / CIP 107183 / JCM 12073 / NCIMB 30131) OX=858619 GN=CVAR_1069 PE=4 SV=1	0	171.23	39	27	40	27	677	70.6	4.87	67.49	27						CVAR_1069	CVAR_1069					0	5.38692e+07	High	1
FALSE	High	Master Protein	G0HF76	Phosphomannomutase OS=Corynebacterium variabile (strain DSM 44702 / CIP 107183 / JCM 12073 / NCIMB 30131) OX=858619 GN=pmmA PE=3 SV=1	0	169.609	50	27	43	27	462	48.9	4.75	62.36	27	metabolic process		catalytic activity	Pf00408, Pf02878, Pf02879, Pf02880		CVAR_2178	pmmA	Amino sugar and nucleotide sugar metabolism; Metabolic pathways; Biosynthesis of secondary metabolites; Fructose and mannose metabolism				4	2.45708e+08	High	1	Met-loss+Acetyl [N-Term]
FALSE	High	Master Protein	G0HDF2	Transketolase OS=Corynebacterium variabile (strain DSM 44702 / CIP 107183 / JCM 12073 / NCIMB 30131) OX=858619 GN=tkt PE=3 SV=1	0	169.091	33	25	40	25	743	78.5	4.89	78.15	25	metabolic process		catalytic activity;metal ion binding	Pf00456, Pf02779		CVAR_1474	tkt	Biosynthesis of antibiotics; Carbon metabolism; Metabolic pathways; Pentose phosphate pathway; Biosynthesis of secondary metabolites; Biosynthesis of amino acids; Microbial metabolism in diverse environments				7	7.53972e+07	High	1
FALSE	High	Master Protein	G0HEJ7	Ribonuclease J OS=Corynebacterium variabile (strain DSM 44702 / CIP 107183 / JCM 12073 / NCIMB 30131) OX=858619 GN=rnj PE=3 SV=1	0	169.08	44	28	50	28	711	76.5	8.09	64.07	28	metabolic process	cytoplasm	catalytic activity;metal ion binding;RNA binding	Pf00753, Pf07521, Pf12706, Pf13580		CVAR_1629	CVAR_1629	RNA degradation				1	1.45678e+08	High	1
FALSE	High	Master Protein	G0HFY8	GMP synthase [glutamine-hydrolyzing] OS=Corynebacterium variabile (strain DSM 44702 / CIP 107183 / JCM 12073 / NCIMB 30131) OX=858619 GN=guaA PE=3 SV=1	0	167.076	48	26	35	26	531	56.4	4.92	47.13	26	metabolic process		catalytic activity;nucleotide binding	Pf00117, Pf00733, Pf00958, Pf02540, Pf03054, Pf06508, Pf07722		CVAR_2283	guaA	Metabolic pathways; Purine metabolism				2	7.27369e+07	High	1
FALSE	High	Master Protein	G0HDF5	Uncharacterized protein OS=Corynebacterium variabile (strain DSM 44702 / CIP 107183 / JCM 12073 / NCIMB 30131) OX=858619 GN=opcA PE=4 SV=1	0	166.878	67	24	33	24	349	37.6	5.05	64.68	24				Pf09931, Pf10128		CVAR_1477	opcA					0	7.87443e+07	High	1	Met-loss [N-Term]
FALSE	High	Master Protein	G0HAP8	DNA protection during starvation protein OS=Corynebacterium variabile (strain DSM 44702 / CIP 107183 / JCM 12073 / NCIMB 30131) OX=858619 GN=dps PE=3 SV=1	0	166.512	81	14	48	14	167	18.3	4.63	93.03	14	cellular homeostasis;metabolic process;response to stimulus		catalytic activity;metal ion binding	Pf00210		CVAR_0127	dps					0	1.08435e+09	High	1	Met-loss [N-Term]; Met-loss+Acetyl [N-Term]
FALSE	High	Master Protein	G0HAZ4	ABC transport system ATP-binding protein OS=Corynebacterium variabile (strain DSM 44702 / CIP 107183 / JCM 12073 / NCIMB 30131) OX=858619 GN=CVAR_3061 PE=4 SV=1	0	166.372	61	27	38	27	339	36.4	5.3	63.83	27			catalytic activity;nucleotide binding	Pf00005, Pf13304, Pf13476		CVAR_3061	CVAR_3061					0	9.93596e+07	High	1
FALSE	High	Master Protein	G0HGM6	Inosine-5'-monophosphate dehydrogenase OS=Corynebacterium variabile (strain DSM 44702 / CIP 107183 / JCM 12073 / NCIMB 30131) OX=858619 GN=guaB PE=3 SV=1	0	166.27	51	31	44	31	684	72.1	6.05	63.89	31	metabolic process		catalytic activity;metal ion binding;nucleotide binding	Pf00478, Pf00571, Pf01070, Pf03060		CVAR_2286	guaB	Metabolic pathways; Biosynthesis of secondary metabolites; Purine metabolism				3	8.85847e+07	High	1
FALSE	High	Master Protein	G0HCX3	Succinyl-CoA:Coenzyme A transferase OS=Corynebacterium variabile (strain DSM 44702 / CIP 107183 / JCM 12073 / NCIMB 30131) OX=858619 GN=cat2 PE=3 SV=1	0	166.246	51	25	41	25	500	54.6	5.3	44.22	25	metabolic process		catalytic activity	Pf02550, Pf13336		CVAR_0587	cat2	Biosynthesis of antibiotics; Carbon metabolism; Pyruvate metabolism; Metabolic pathways; Biosynthesis of secondary metabolites; Butanoate metabolism; Microbial metabolism in diverse environments; Citrate cycle (TCA cycle)				8	9.84704e+07	High	1
FALSE	High	Master Protein	G0HE36	Probable transcriptional regulatory protein CVAR_1549 OS=Corynebacterium variabile (strain DSM 44702 / CIP 107183 / JCM 12073 / NCIMB 30131) OX=858619 GN=CVAR_1549 PE=3 SV=1	0	166.184	44	19	35	19	271	29.3	4.88	63.12	19	metabolic process;regulation of biological process	cytoplasm	DNA binding	Pf01709		CVAR_1549	CVAR_1549					0	1.15694e+08	High	1
FALSE	High	Master Protein	G0HBD7	Inhibitor of ODH activity OS=Corynebacterium variabile (strain DSM 44702 / CIP 107183 / JCM 12073 / NCIMB 30131) OX=858619 GN=odhI PE=4 SV=1	0	165.131	97	16	32	16	144	15.4	4.86	66.38	16			protein binding	Pf00498		CVAR_1299	odhI					0	278048839	High	1	Met-loss [N-Term]
FALSE	High	Master Protein	G0HD66	Succinic-semialdehyde dehydrogenase OS=Corynebacterium variabile (strain DSM 44702 / CIP 107183 / JCM 12073 / NCIMB 30131) OX=858619 GN=gabD5 PE=3 SV=1	0	165.066	39	21	33	21	492	52	4.79	56.32	21	metabolic process		catalytic activity	Pf00171		CVAR_0989	gabD5	Nicotinate and nicotinamide metabolism; Alanine, aspartate and glutamate metabolism; Metabolic pathways; Tyrosine metabolism; Butanoate metabolism; Lysine degradation; Microbial metabolism in diverse environments				7	1.71446e+08	High	1
FALSE	High	Master Protein	G0HH55	L-lactate dehydrogenase OS=Corynebacterium variabile (strain DSM 44702 / CIP 107183 / JCM 12073 / NCIMB 30131) OX=858619 GN=ldh PE=3 SV=1	0	164.997	38	15	27	15	335	35.6	5.43	75.47	15	metabolic process	cytoplasm	catalytic activity	Pf00056, Pf02866		CVAR_2864	ldh	Biosynthesis of antibiotics; Pyruvate metabolism; Metabolic pathways; Biosynthesis of secondary metabolites; Cysteine and methionine metabolism; Glycolysis / Gluconeogenesis; Microbial metabolism in diverse environments; Propanoate metabolism				8	1.55434e+08	High	1
FALSE	High	Master Protein	G0HEX6	Transcription termination factor Rho OS=Corynebacterium variabile (strain DSM 44702 / CIP 107183 / JCM 12073 / NCIMB 30131) OX=858619 GN=rho PE=3 SV=1	0	164.723	39	26	42	26	599	65	9.33	51.64	26	metabolic process;regulation of biological process		catalytic activity;nucleotide binding;RNA binding	Pf00006, Pf01637, Pf07497, Pf07498, Pf13481		CVAR_1837	rho	RNA degradation				1	4.40292e+07	High	1	Met-loss+Acetyl [N-Term]
FALSE	High	Master Protein	G0HDS3	3-hydroxybutyryl-CoA dehydrogenase OS=Corynebacterium variabile (strain DSM 44702 / CIP 107183 / JCM 12073 / NCIMB 30131) OX=858619 GN=fadB4 PE=4 SV=1	0	164.251	61	27	39	27	304	33.5	4.86	48.81	27	metabolic process		catalytic activity;nucleotide binding	Pf00725, Pf01210, Pf02737, Pf03721		CVAR_1037	fadB4	Benzoate degradation; Metabolic pathways; Phenylalanine metabolism; Butanoate metabolism; Microbial metabolism in diverse environments				5	8.32608e+07	High	1
FALSE	High	Master Protein	G0HI38	Succinic-semialdehyde dehydrogenase OS=Corynebacterium variabile (strain DSM 44702 / CIP 107183 / JCM 12073 / NCIMB 30131) OX=858619 GN=gabD4 PE=4 SV=1	0	164.202	54	23	35	23	474	50.5	4.59	61.03	23	metabolic process		catalytic activity	Pf00171		CVAR_2958	gabD4	Nicotinate and nicotinamide metabolism; Alanine, aspartate and glutamate metabolism; Metabolic pathways; Tyrosine metabolism; Butanoate metabolism; Lysine degradation; Microbial metabolism in diverse environments				7	1.54381e+08	High	1	Met-loss+Acetyl [N-Term]
FALSE	High	Master Protein	G0HET5	30S ribosomal protein S16 OS=Corynebacterium variabile (strain DSM 44702 / CIP 107183 / JCM 12073 / NCIMB 30131) OX=858619 GN=rpsP PE=3 SV=1	0	162.882	93	19	39	19	158	16.8	5.97	66.93	19	metabolic process	ribosome	structural molecule activity	Pf00886		CVAR_1719	rpsP	Ribosome				1	2.98211e+08	High	1
FALSE	High	Master Protein	G0HHJ5	50S ribosomal protein L14 OS=Corynebacterium variabile (strain DSM 44702 / CIP 107183 / JCM 12073 / NCIMB 30131) OX=858619 GN=rplN PE=3 SV=1	0	161.051	82	17	32	17	124	13.4	10.43	64.45	17	metabolic process	ribosome	RNA binding;structural molecule activity	Pf00238		CVAR_2370	rplN	Ribosome				1	4.44997e+08	High	1
FALSE	High	Master Protein	G0HAS7	Orotate phosphoribosyltransferase OS=Corynebacterium variabile (strain DSM 44702 / CIP 107183 / JCM 12073 / NCIMB 30131) OX=858619 GN=pyrE PE=3 SV=1	0	160.915	65	20	26	20	183	19.4	5.97	50.78	20	metabolic process		catalytic activity;metal ion binding			CVAR_0395	pyrE	Pyrimidine metabolism; Metabolic pathways				2	6.48943e+07	High	1	Met-loss [N-Term]
FALSE	High	Master Protein	G0HFH8	Acyl-CoA dehydrogenase OS=Corynebacterium variabile (strain DSM 44702 / CIP 107183 / JCM 12073 / NCIMB 30131) OX=858619 GN=fadE5 PE=3 SV=1	0	160.314	57	24	32	24	416	44.9	5.38	45.07	24	metabolic process		catalytic activity;nucleotide binding	Pf00441, Pf02770, Pf02771, Pf08028		CVAR_1879	fadE5					0	4.51459e+07	High	1
FALSE	High	Master Protein	G0HE21	Betaine aldehyde dehydrogenase OS=Corynebacterium variabile (strain DSM 44702 / CIP 107183 / JCM 12073 / NCIMB 30131) OX=858619 GN=betB PE=3 SV=1	0	159.715	44	24	35	24	479	50.8	4.93	41.14	24	metabolic process		catalytic activity	Pf00171		CVAR_1535	betB	Glycine, serine and threonine metabolism; Metabolic pathways				2	4.09372e+07	High	1
FALSE	High	Master Protein	G0HH66	Uncharacterized protein OS=Corynebacterium variabile (strain DSM 44702 / CIP 107183 / JCM 12073 / NCIMB 30131) OX=858619 GN=CVAR_2875 PE=3 SV=1	0	159.677	38	19	35	19	313	33.5	5.14	61.56	19	response to stimulus			Pf00582		CVAR_2875	CVAR_2875					0	1.94385e+08	High	1
FALSE	High	Master Protein	G0HFZ2	Aspartate aminotransferase OS=Corynebacterium variabile (strain DSM 44702 / CIP 107183 / JCM 12073 / NCIMB 30131) OX=858619 GN=aspT PE=4 SV=1	0	159.593	53	23	38	23	428	46.3	4.88	54.79	23	metabolic process		catalytic activity	Pf00155, Pf12897		CVAR_2525	aspT					0	1.2118e+08	High	1
FALSE	High	Master Protein	G0HBQ3	CMD domain-containing protein OS=Corynebacterium variabile (strain DSM 44702 / CIP 107183 / JCM 12073 / NCIMB 30131) OX=858619 GN=CVAR_0170 PE=4 SV=1	0	157.076	60	26	32	26	477	51	5.33	42.72	26	metabolic process		antioxidant activity;catalytic activity	Pf02627		CVAR_0170	CVAR_0170					0	5.11443e+07	High	1
FALSE	High	Master Protein	G0HC78	Trigger factor OS=Corynebacterium variabile (strain DSM 44702 / CIP 107183 / JCM 12073 / NCIMB 30131) OX=858619 GN=tig PE=3 SV=1	0	156.498	38	22	43	22	452	49.5	4.34	48.67	22	cell division;metabolic process;transport	cytoplasm	catalytic activity	Pf00254, Pf05697, Pf05698		CVAR_0888	tig					0	1.13732e+08	High	1
FALSE	High	Master Protein	G0HAV1	APH domain-containing protein OS=Corynebacterium variabile (strain DSM 44702 / CIP 107183 / JCM 12073 / NCIMB 30131) OX=858619 GN=CVAR_0419 PE=4 SV=1	0	155.537	47	18	24	18	344	36.6	4.86	42.6	18				Pf01633, Pf01636, Pf02958, Pf07914		CVAR_0419	CVAR_0419					0	3.32898e+07	High	1
FALSE	High	Master Protein	G0HEV6	Electron transfer flavoprotein beta subunit OS=Corynebacterium variabile (strain DSM 44702 / CIP 107183 / JCM 12073 / NCIMB 30131) OX=858619 GN=etfB PE=3 SV=1	0	155.004	65	22	34	22	262	27	4.69	47.44	22	metabolic process			Pf01012		CVAR_1816	etfB					0	2.38213e+08	High	1	Met-loss [N-Term]
FALSE	High	Master Protein	G0HCL3	Glycosyltransferase OS=Corynebacterium variabile (strain DSM 44702 / CIP 107183 / JCM 12073 / NCIMB 30131) OX=858619 GN=glfT PE=4 SV=1	0	154.984	38	24	32	24	683	75.5	5.52	37.71	24			catalytic activity	Pf13641		CVAR_0241	glfT					0	4.66136e+07	High	1	Met-loss [N-Term]
FALSE	High	Master Protein	G0HBB2	CTP synthase OS=Corynebacterium variabile (strain DSM 44702 / CIP 107183 / JCM 12073 / NCIMB 30131) OX=858619 GN=pyrG PE=3 SV=1	0	153.198	55	24	39	24	557	60.2	5.39	53.11	24	metabolic process	membrane	catalytic activity;metal ion binding;nucleotide binding	Pf00117, Pf06418, Pf07722		CVAR_1274	pyrG	Pyrimidine metabolism; Metabolic pathways				2	1.06684e+08	High	1
FALSE	High	Master Protein	G0HHL1	50S ribosomal protein L29 OS=Corynebacterium variabile (strain DSM 44702 / CIP 107183 / JCM 12073 / NCIMB 30131) OX=858619 GN=rpmC PE=3 SV=1	0	152.59	100	18	47	18	77	8.6	7.27	72.19	18	metabolic process	ribosome	structural molecule activity	Pf00831		CVAR_2386	CVAR_2386	Ribosome				1	1.77728e+09	High	1	Met-loss [N-Term]
FALSE	High	Master Protein	G0HDZ9	Xaa-Pro aminopeptidase OS=Corynebacterium variabile (strain DSM 44702 / CIP 107183 / JCM 12073 / NCIMB 30131) OX=858619 GN=pepQ1 PE=4 SV=1	0	150.734	63	18	30	18	357	37.4	5	62.11	18	metabolic process		catalytic activity	Pf00557, Pf01321		CVAR_1513	pepQ1					0	1.18458e+08	High	1
FALSE	High	Master Protein	G0HC38	Phosphoribosylamine--glycine ligase OS=Corynebacterium variabile (strain DSM 44702 / CIP 107183 / JCM 12073 / NCIMB 30131) OX=858619 GN=purD PE=3 SV=1	0	150.52	51	22	31	22	429	43.6	4.79	48.91	22	metabolic process		catalytic activity;metal ion binding;nucleotide binding	Pf01071, Pf02655, Pf02843, Pf02844, Pf13535		CVAR_0543	CVAR_0543	Biosynthesis of antibiotics; Metabolic pathways; Biosynthesis of secondary metabolites; Purine metabolism				4	7.20425e+07	High	1
FALSE	High	Master Protein	G0HEL0	Translation initiation factor IF-2 OS=Corynebacterium variabile (strain DSM 44702 / CIP 107183 / JCM 12073 / NCIMB 30131) OX=858619 GN=infB PE=3 SV=1	0	150.504	33	20	27	20	739	78.3	5.91	42.05	20	metabolic process;regulation of biological process;response to stimulus	cytoplasm	catalytic activity;nucleotide binding;RNA binding	Pf00009, Pf00071, Pf01926, Pf03144, Pf04760, Pf08477, Pf09439, Pf11987		CVAR_1642	infB					0	4.92401e+07	High	1
FALSE	High	Master Protein	G0HDE2	Cysteine desulfurase OS=Corynebacterium variabile (strain DSM 44702 / CIP 107183 / JCM 12073 / NCIMB 30131) OX=858619 GN=sufS PE=3 SV=1	0	150.449	54	20	32	20	415	45	5.15	68.36	20	metabolic process		catalytic activity	Pf00155, Pf00266		CVAR_1464	sufS	Selenocompound metabolism; Metabolic pathways				2	1.0817e+08	High	1	Met-loss [N-Term]
FALSE	High	Master Protein	G0HHE7	50S ribosomal protein L28 OS=Corynebacterium variabile (strain DSM 44702 / CIP 107183 / JCM 12073 / NCIMB 30131) OX=858619 GN=rpmB PE=3 SV=1	0	148.169	78	14	62	14	78	8.9	11.41	101.86	14	metabolic process	ribosome	structural molecule activity	Pf00830		CVAR_2075	rpmB	Ribosome				1	2.48649e+09	High	1	Met-loss [N-Term]; Met-loss+Acetyl [N-Term]
FALSE	High	Master Protein	G0HHM0	30S ribosomal protein S10 OS=Corynebacterium variabile (strain DSM 44702 / CIP 107183 / JCM 12073 / NCIMB 30131) OX=858619 GN=rpsJ PE=3 SV=1	0	147.212	78	20	61	20	101	11.5	9.54	68.98	20	metabolic process	ribosome	RNA binding;structural molecule activity	Pf00338	3432830	CVAR_2395	rpsJ; JK_RS09340	Ribosome				1	1.33151e+09	High	1
FALSE	High	Master Protein	G0HAI2	Uncharacterized protein OS=Corynebacterium variabile (strain DSM 44702 / CIP 107183 / JCM 12073 / NCIMB 30131) OX=858619 GN=CVAR_1233 PE=4 SV=1	0	147.105	54	22	31	22	444	46.7	5.85	40.39	22	metabolic process		catalytic activity	Pf00106, Pf08659, Pf13561		CVAR_1233	CVAR_1233	Biotin metabolism; Metabolic pathways; Biosynthesis of unsaturated fatty acids; Fatty acid metabolism; Fatty acid biosynthesis				5	8.72883e+07	High	1	Met-loss [N-Term]
FALSE	High	Master Protein	G0HFH4	Acyl-CoA carboxylase alpha subunit OS=Corynebacterium variabile (strain DSM 44702 / CIP 107183 / JCM 12073 / NCIMB 30131) OX=858619 GN=accBC2 PE=4 SV=1	0	146.885	35	27	37	27	649	69.3	4.93	51.16	27			catalytic activity;metal ion binding;nucleotide binding	Pf00289, Pf00364, Pf02222, Pf02655, Pf02785, Pf02786, Pf07478, Pf13437, Pf13535, Pf15632		CVAR_2518	accBC2	Biosynthesis of antibiotics; Carbon metabolism; Pyruvate metabolism; Metabolic pathways; Valine, leucine and isoleucine degradation; Biosynthesis of secondary metabolites; Glyoxylate and dicarboxylate metabolism; Fatty acid metabolism; Microbial metabolism in diverse environments; Propanoate metabolism; Fatty acid biosynthesis				11	1.4221e+08	High	1	Met-loss [N-Term]
FALSE	High	Master Protein	G0HEJ8	4-hydroxy-tetrahydrodipicolinate synthase OS=Corynebacterium variabile (strain DSM 44702 / CIP 107183 / JCM 12073 / NCIMB 30131) OX=858619 GN=dapA PE=3 SV=1	0	146.823	54	18	28	18	300	31	5.08	67.63	18	metabolic process	cytoplasm	catalytic activity	Pf00701		CVAR_1630	dapA	Lysine biosynthesis; Biosynthesis of antibiotics; Metabolic pathways; Biosynthesis of secondary metabolites; Biosynthesis of amino acids; Microbial metabolism in diverse environments; Monobactam biosynthesis				7	1.01291e+08	High	1
FALSE	High	Master Protein	G0HG70	Putative secreted protein OS=Corynebacterium variabile (strain DSM 44702 / CIP 107183 / JCM 12073 / NCIMB 30131) OX=858619 GN=CVAR_2770 PE=4 SV=1	0	146.619	38	16	31	16	455	48.1	4.79	46.6	16				Pf00756		CVAR_2770	CVAR_2770					0	1.3381e+08	High	1
FALSE	High	Master Protein	G0HCV2	Phosphoribosylformylglycinamidine synthase subunit PurL OS=Corynebacterium variabile (strain DSM 44702 / CIP 107183 / JCM 12073 / NCIMB 30131) OX=858619 GN=purL PE=3 SV=1	0	145.917	28	21	31	21	783	80.9	4.53	46.99	21	metabolic process	cytoplasm	catalytic activity;metal ion binding;nucleotide binding	Pf00586, Pf02769		CVAR_0566	purL	Biosynthesis of antibiotics; Metabolic pathways; Biosynthesis of secondary metabolites; Purine metabolism				4	7.32115e+07	High	1
FALSE	High	Master Protein	G0HBZ6	Lysine--tRNA ligase OS=Corynebacterium variabile (strain DSM 44702 / CIP 107183 / JCM 12073 / NCIMB 30131) OX=858619 GN=lysS PE=3 SV=1	0	145.458	39	21	29	21	540	60	4.91	49.63	21	metabolic process	cytoplasm	catalytic activity;metal ion binding;nucleotide binding	Pf00152, Pf01336		CVAR_0502	lysS	Aminoacyl-tRNA biosynthesis				1	3.94168e+07	High	1
FALSE	High	Master Protein	G0HET9	Glutamyl-tRNA(Gln) amidotransferase subunit A OS=Corynebacterium variabile (strain DSM 44702 / CIP 107183 / JCM 12073 / NCIMB 30131) OX=858619 GN=gatA PE=3 SV=1	0	145.273	50	21	27	21	498	51.9	5.22	43.93	21	metabolic process		catalytic activity;nucleotide binding	Pf01425		CVAR_1799	gatA	Metabolic pathways; Aminoacyl-tRNA biosynthesis				2	6.21855e+07	High	1	Met-loss [N-Term]
FALSE	High	Master Protein	G0HGS7	50S ribosomal protein L6 OS=Corynebacterium variabile (strain DSM 44702 / CIP 107183 / JCM 12073 / NCIMB 30131) OX=858619 GN=rplF PE=3 SV=1	0	145.18	68	14	28	14	178	19.4	9.82	56.41	14	metabolic process	ribosome	RNA binding;structural molecule activity	Pf00347		CVAR_2339	rplF	Ribosome				1	1.47169e+08	High	1	Met-loss [N-Term]
FALSE	High	Master Protein	G0HCB3	50S ribosomal protein L27 OS=Corynebacterium variabile (strain DSM 44702 / CIP 107183 / JCM 12073 / NCIMB 30131) OX=858619 GN=rpmA PE=3 SV=1	0	144.216	73	17	45	17	89	9.6	10.55	75.33	17	metabolic process	ribosome	structural molecule activity	Pf01016		CVAR_0922	rpmA	Ribosome				1	1.96195e+09	High	1
FALSE	High	Master Protein	G0HF72	Adenosylhomocysteinase OS=Corynebacterium variabile (strain DSM 44702 / CIP 107183 / JCM 12073 / NCIMB 30131) OX=858619 GN=sahH PE=3 SV=1	0	143.892	40	21	30	21	504	54.7	4.74	42.69	21	metabolic process;transport	cytoplasm	catalytic activity;nucleotide binding	Pf00670, Pf01262, Pf01488, Pf02254, Pf02826, Pf05221		CVAR_2174	sahH	Metabolic pathways; Cysteine and methionine metabolism				2	5.90855e+07	High	1
FALSE	High	Master Protein	G0HB31	Uncharacterized protein OS=Corynebacterium variabile (strain DSM 44702 / CIP 107183 / JCM 12073 / NCIMB 30131) OX=858619 GN=CVAR_0803 PE=3 SV=1	0	143.274	47	33	42	33	556	62.3	5.41	33.69	33	regulation of biological process		catalytic activity;nucleotide binding	Pf00005, Pf12848, Pf13304		CVAR_0803	CVAR_0803					0	7.50445e+07	High	1	Met-loss [N-Term]
FALSE	High	Master Protein	G0HAN4	FAD-dependent pyridine nucleotide-disulfide oxidoreductase OS=Corynebacterium variabile (strain DSM 44702 / CIP 107183 / JCM 12073 / NCIMB 30131) OX=858619 GN=CVAR_0113 PE=4 SV=1	0	143.136	39	15	26	15	408	42.6	4.53	34.04	15	metabolic process		catalytic activity;nucleotide binding	Pf00070, Pf07992, Pf13434, Pf13738		CVAR_0113	CVAR_0113					0	4.06123e+07	High	1	Met-loss [N-Term]; Met-loss+Acetyl [N-Term]
FALSE	High	Master Protein	G0HD37	30S ribosomal protein S20 OS=Corynebacterium variabile (strain DSM 44702 / CIP 107183 / JCM 12073 / NCIMB 30131) OX=858619 GN=rpsT PE=3 SV=1	0	142.728	65	12	43	12	89	9.8	11.31	99.66	12	metabolic process	ribosome	RNA binding;structural molecule activity	Pf01649		CVAR_0960	rpsT	Ribosome				1	2.29755e+09	High	1
FALSE	High	Master Protein	G0HDH4	Phosphoserine aminotransferase OS=Corynebacterium variabile (strain DSM 44702 / CIP 107183 / JCM 12073 / NCIMB 30131) OX=858619 GN=serC PE=3 SV=1	0	140.913	49	19	40	19	377	40.3	4.73	62.32	19	metabolic process	cytoplasm	catalytic activity	Pf00266		CVAR_0631	serC	Glycine, serine and threonine metabolism; Biosynthesis of antibiotics; Vitamin B6 metabolism; Carbon metabolism; Metabolic pathways; Biosynthesis of amino acids; Microbial metabolism in diverse environments; Methane metabolism				8	2.00376e+08	High	1
FALSE	High	Master Protein	G0H9N6	Beta sliding clamp OS=Corynebacterium variabile (strain DSM 44702 / CIP 107183 / JCM 12073 / NCIMB 30131) OX=858619 GN=dnaN PE=3 SV=1	0	140.442	51	20	28	19	399	42.5	4.69	47.83	20	metabolic process	cytoplasm	catalytic activity;DNA binding	Pf00712, Pf02767, Pf02768		CVAR_0002	dnaN	Pyrimidine metabolism; Metabolic pathways; Mismatch repair; DNA replication; Homologous recombination; Purine metabolism				6	5.95716e+07	High	1	Met-loss [N-Term]
FALSE	High	Master Protein	G0HFX3	Aminopeptidase OS=Corynebacterium variabile (strain DSM 44702 / CIP 107183 / JCM 12073 / NCIMB 30131) OX=858619 GN=CVAR_2268 PE=3 SV=1	0	139.233	48	19	30	19	466	51.4	5.06	44.36	19	metabolic process		catalytic activity	Pf03051		CVAR_2268	CVAR_2268					0	3.81957e+07	High	1
FALSE	High	Master Protein	G0HEF6	Diphtheria toxin repressor OS=Corynebacterium variabile (strain DSM 44702 / CIP 107183 / JCM 12073 / NCIMB 30131) OX=858619 GN=dtxR PE=3 SV=1	0	138.534	65	15	34	15	228	25.3	5	48.02	15	metabolic process;regulation of biological process		DNA binding;metal ion binding;protein binding	Pf00126, Pf01325, Pf02742, Pf12802		CVAR_1588	dtxR					0	1.07501e+08	High	1
FALSE	High	Master Protein	G0HF10	2,3,4,5-tetrahydropyridine-2,6-dicarboxylate N-succinyltransferase OS=Corynebacterium variabile (strain DSM 44702 / CIP 107183 / JCM 12073 / NCIMB 30131) OX=858619 GN=dapD PE=3 SV=1	0	138.401	61	14	26	14	303	31.4	5.08	64.5	14	metabolic process	cytoplasm	catalytic activity;metal ion binding	Pf14602, Pf14789		CVAR_1871	dapD	Lysine biosynthesis; Metabolic pathways; Biosynthesis of amino acids; Microbial metabolism in diverse environments				4	1.96676e+08	High	1
FALSE	High	Master Protein	G0HB36	Alanine aminopeptidase OS=Corynebacterium variabile (strain DSM 44702 / CIP 107183 / JCM 12073 / NCIMB 30131) OX=858619 GN=CVAR_0808 PE=3 SV=1	0	138.182	20	24	33	24	916	99.4	4.56	49.2	24	metabolic process		catalytic activity;metal ion binding	Pf01433, Pf11838, Pf13485		CVAR_0808	CVAR_0808	Glutathione metabolism; Metabolic pathways				2	1.28485e+08	High	1
FALSE	High	Master Protein	G0HHH2	Bifunctional purine biosynthesis protein PurH OS=Corynebacterium variabile (strain DSM 44702 / CIP 107183 / JCM 12073 / NCIMB 30131) OX=858619 GN=purH PE=3 SV=1	0	137.568	40	16	22	16	477	50.3	5.02	49.93	16	metabolic process		catalytic activity	Pf01808, Pf02142		CVAR_2102	CVAR_2102	Biosynthesis of antibiotics; Metabolic pathways; One carbon pool by folate; Biosynthesis of secondary metabolites; Purine metabolism				5	9.65274e+07	High	1
FALSE	High	Master Protein	G0HCY6	Uncharacterized protein OS=Corynebacterium variabile (strain DSM 44702 / CIP 107183 / JCM 12073 / NCIMB 30131) OX=858619 GN=CVAR_0598 PE=4 SV=1	0	137.069	60	21	26	20	403	44.4	5.21	43.65	21	metabolic process		catalytic activity;metal ion binding	Pf01717		CVAR_0598	CVAR_0598	Selenocompound metabolism; Metabolic pathways; Biosynthesis of secondary metabolites; Cysteine and methionine metabolism; Biosynthesis of amino acids				5	4.04244e+07	High	1
FALSE	High	Master Protein	G0HGK5	Dihydroxyacetone kinase OS=Corynebacterium variabile (strain DSM 44702 / CIP 107183 / JCM 12073 / NCIMB 30131) OX=858619 GN=dhaL PE=4 SV=1	0	136.439	38	17	24	17	567	57.6	4.61	45.18	17	metabolic process		catalytic activity	Pf02733, Pf02734		CVAR_2021	dhaL					0	3.84324e+07	High	1	Met-loss [N-Term]
FALSE	High	Master Protein	G0HBP6	NAD_binding_9 domain-containing protein OS=Corynebacterium variabile (strain DSM 44702 / CIP 107183 / JCM 12073 / NCIMB 30131) OX=858619 GN=CVAR_0163 PE=4 SV=1	0	136.08	46	26	33	26	679	72.3	5.27	41.36	26	metabolic process		catalytic activity	Pf13454		CVAR_0163	CVAR_0163					0	3.39088e+07	High	1
FALSE	High	Master Protein	G0HEY8	ATP-dependent RNA helicase DeaD OS=Corynebacterium variabile (strain DSM 44702 / CIP 107183 / JCM 12073 / NCIMB 30131) OX=858619 GN=deaD PE=3 SV=1	0	135.277	34	26	33	26	732	81	5.96	47.37	26	cell organization and biogenesis;metabolic process;response to stimulus	cytoplasm	catalytic activity;nucleotide binding;RNA binding	Pf00270, Pf00271, Pf03880		CVAR_1849	CVAR_1849	RNA degradation				1	4.19855e+07	High	1
FALSE	High	Master Protein	G0HIB7	Chromosome partitioning protein OS=Corynebacterium variabile (strain DSM 44702 / CIP 107183 / JCM 12073 / NCIMB 30131) OX=858619 GN=parB PE=3 SV=1	0	135.263	56	20	29	20	393	42.1	5.49	46.83	20			DNA binding	Pf02195, Pf08535		CVAR_3036	parB					0	7.88175e+07	High	1
FALSE	High	Master Protein	G0HHN0	30S ribosomal protein S12 OS=Corynebacterium variabile (strain DSM 44702 / CIP 107183 / JCM 12073 / NCIMB 30131) OX=858619 GN=rpsL PE=3 SV=1	0	135.034	80	15	43	15	123	13.6	11.21	65.03	15	metabolic process	ribosome	RNA binding;structural molecule activity	Pf00164		CVAR_2405	rpsL	Ribosome				1	6.87562e+08	High	1	Met-loss [N-Term]
FALSE	High	Master Protein	G0HA35	Glycine dehydrogenase (aminomethyl-transferring) OS=Corynebacterium variabile (strain DSM 44702 / CIP 107183 / JCM 12073 / NCIMB 30131) OX=858619 GN=gcvP PE=3 SV=1	0	134.195	23	21	29	21	968	102	4.98	41.78	21	metabolic process		catalytic activity	Pf02347		CVAR_0391	gcvP	Glycine, serine and threonine metabolism; Biosynthesis of antibiotics; Carbon metabolism; Metabolic pathways; Biosynthesis of secondary metabolites; Glyoxylate and dicarboxylate metabolism				6	4.26093e+07	High	1
FALSE	High	Master Protein	G0HGS5	30S ribosomal protein S5 OS=Corynebacterium variabile (strain DSM 44702 / CIP 107183 / JCM 12073 / NCIMB 30131) OX=858619 GN=rpsE PE=3 SV=1	0	133.986	41	15	34	15	214	22.5	10.33	44.34	15	metabolic process	ribosome	RNA binding;structural molecule activity	Pf00333, Pf03719		CVAR_2337	rpsE	Ribosome				1	2.03238e+08	High	1
FALSE	High	Master Protein	G0HGM1	PPK2 domain-containing protein OS=Corynebacterium variabile (strain DSM 44702 / CIP 107183 / JCM 12073 / NCIMB 30131) OX=858619 GN=CVAR_2037 PE=3 SV=1	0	133.681	65	22	37	22	292	34.2	9.22	44.86	22	metabolic process		catalytic activity	Pf03976		CVAR_2037	CVAR_2037					0	1.08837e+08	High	1
FALSE	High	Master Protein	G0H9U6	Non-specific serine/threonine protein kinase OS=Corynebacterium variabile (strain DSM 44702 / CIP 107183 / JCM 12073 / NCIMB 30131) OX=858619 GN=pknB1 PE=4 SV=1	0	133.301	36	21	26	21	680	71.2	4.87	44.39	21	metabolic process	membrane	catalytic activity;nucleotide binding	Pf00069, Pf03793, Pf07714, Pf14531		CVAR_0061	pknB1					0	3.40964e+07	High	1
FALSE	High	Master Protein	G0HEK2	30S ribosomal protein S15 OS=Corynebacterium variabile (strain DSM 44702 / CIP 107183 / JCM 12073 / NCIMB 30131) OX=858619 GN=rpsO PE=3 SV=1	0	133.158	89	18	37	18	89	10.5	10.26	72.49	18	metabolic process	ribosome	RNA binding;structural molecule activity	Pf00312		CVAR_1634	rpsO	Ribosome				1	9.49214e+08	High	1
FALSE	High	Master Protein	G0HHA5	Uncharacterized protein OS=Corynebacterium variabile (strain DSM 44702 / CIP 107183 / JCM 12073 / NCIMB 30131) OX=858619 GN=CVAR_2914 PE=4 SV=1	0	132.792	58	17	28	17	324	32.6	5.12	38.21	17						CVAR_2914	CVAR_2914					0	3.96157e+07	High	1
FALSE	High	Master Protein	G0HD13	Pyruvate dehydrogenase E1 component subunit beta OS=Corynebacterium variabile (strain DSM 44702 / CIP 107183 / JCM 12073 / NCIMB 30131) OX=858619 GN=pdhB PE=4 SV=1	0	132.48	54	16	26	16	325	35	4.82	46.21	16	metabolic process		catalytic activity	Pf02779, Pf02780		CVAR_0937	pdhB	Biosynthesis of antibiotics; Carbon metabolism; Pyruvate metabolism; Metabolic pathways; Biosynthesis of secondary metabolites; Glycolysis / Gluconeogenesis; Microbial metabolism in diverse environments; Citrate cycle (TCA cycle)				8	1.17742e+08	High	1
FALSE	High	Master Protein	G0HBM5	UvrABC system protein A OS=Corynebacterium variabile (strain DSM 44702 / CIP 107183 / JCM 12073 / NCIMB 30131) OX=858619 GN=uvrA2 PE=4 SV=1	0	132.448	40	29	32	29	789	84.2	5.43	43.56	29			catalytic activity;nucleotide binding;protein binding	Pf00005, Pf00684, Pf13304		CVAR_1786	uvrA2	Nucleotide excision repair				1	3.08305e+07	High	1	Met-loss [N-Term]
FALSE	High	Master Protein	G0HES9	50S ribosomal protein L19 OS=Corynebacterium variabile (strain DSM 44702 / CIP 107183 / JCM 12073 / NCIMB 30131) OX=858619 GN=rplS PE=3 SV=1	0	132.368	88	16	56	16	113	13.1	10.77	69.87	16	metabolic process	ribosome	structural molecule activity	Pf01245		CVAR_1713	rplS	Ribosome				1	8.30054e+08	High	1	Acetyl [N-Term]
FALSE	High	Master Protein	G0HF50	Uncharacterized protein OS=Corynebacterium variabile (strain DSM 44702 / CIP 107183 / JCM 12073 / NCIMB 30131) OX=858619 GN=CVAR_2152 PE=4 SV=1	0	131.883	68	12	52	12	94	10.3	6.06	104.14	12				Pf11305		CVAR_2152	CVAR_2152					0	1.534e+09	High	1
FALSE	High	Master Protein	G0HHL2	50S ribosomal protein L16 OS=Corynebacterium variabile (strain DSM 44702 / CIP 107183 / JCM 12073 / NCIMB 30131) OX=858619 GN=rplP PE=3 SV=1	0	131.807	88	14	26	14	138	15.8	11	46.25	14	metabolic process	ribosome	RNA binding;structural molecule activity	Pf00252		CVAR_2387	rplP	Ribosome				1	1.16032e+08	High	1
FALSE	High	Master Protein	G0HA60	O-phosphoserine phosphohydrolase OS=Corynebacterium variabile (strain DSM 44702 / CIP 107183 / JCM 12073 / NCIMB 30131) OX=858619 GN=serB PE=3 SV=1	0	131.626	50	20	27	20	438	46.7	4.87	42.1	20	metabolic process		catalytic activity	Pf00702, Pf08282, Pf12710, Pf13740		CVAR_0725	serB	Glycine, serine and threonine metabolism; Biosynthesis of antibiotics; Carbon metabolism; Metabolic pathways; Biosynthesis of amino acids; Microbial metabolism in diverse environments; Methane metabolism				7	2.09755e+07	High	1
FALSE	High	Master Protein	G0HE23	Histidine--tRNA ligase OS=Corynebacterium variabile (strain DSM 44702 / CIP 107183 / JCM 12073 / NCIMB 30131) OX=858619 GN=hisS PE=3 SV=1	0	131.351	39	20	26	20	432	46.9	5.41	35.83	20	metabolic process	cytoplasm	catalytic activity;nucleotide binding	Pf00587, Pf03129, Pf13393		CVAR_1537	hisS	Aminoacyl-tRNA biosynthesis				1	3.73278e+07	High	1
FALSE	High	Master Protein	G0HEQ8	Methionine aminopeptidase OS=Corynebacterium variabile (strain DSM 44702 / CIP 107183 / JCM 12073 / NCIMB 30131) OX=858619 GN=mapB PE=3 SV=1	0	129.483	55	15	21	15	294	32.7	5	48.82	15	metabolic process		catalytic activity;metal ion binding	Pf00557		CVAR_1692	mapB					0	6.71035e+07	High	1	Met-loss [N-Term]
FALSE	High	Master Protein	G0HBV7	UDP-galactopyranose mutase OS=Corynebacterium variabile (strain DSM 44702 / CIP 107183 / JCM 12073 / NCIMB 30131) OX=858619 GN=CVAR_0225 PE=3 SV=1	0	129.235	44	20	29	20	386	44.6	4.94	48.4	20	metabolic process		catalytic activity	Pf00070, Pf00890, Pf01266, Pf01593, Pf03275, Pf07992, Pf12831, Pf13450		CVAR_0225	CVAR_0225	Amino sugar and nucleotide sugar metabolism; Galactose metabolism				2	4.34115e+07	High	1
FALSE	High	Master Protein	G0HD14	Dihydrolipoamide acetyltransferase component of pyruvate dehydrogenase complex OS=Corynebacterium variabile (strain DSM 44702 / CIP 107183 / JCM 12073 / NCIMB 30131) OX=858619 GN=phdC PE=3 SV=1	0	128.698	55	22	26	22	469	48.8	4.77	45.62	22	metabolic process		catalytic activity	Pf00198, Pf00364, Pf01597, Pf02817, Pf13533		CVAR_0938	phdC	Biosynthesis of antibiotics; Carbon metabolism; Pyruvate metabolism; Metabolic pathways; Biosynthesis of secondary metabolites; Glycolysis / Gluconeogenesis; Microbial metabolism in diverse environments; Citrate cycle (TCA cycle)				8	6.5858e+07	High	1
FALSE	High	Master Protein	G0HE82	Glutamine synthetase OS=Corynebacterium variabile (strain DSM 44702 / CIP 107183 / JCM 12073 / NCIMB 30131) OX=858619 GN=glnA2 PE=3 SV=1	0	127.976	53	24	32	24	523	58	5.24	43.99	24	metabolic process	cytoplasm	catalytic activity;nucleotide binding	Pf00120, Pf03951		CVAR_1118	glnA2	Alanine, aspartate and glutamate metabolism; Arginine biosynthesis; Metabolic pathways; Nitrogen metabolism; Biosynthesis of amino acids; Glyoxylate and dicarboxylate metabolism; Two-component system; Microbial metabolism in diverse environments				8	9.30141e+07	High	1
FALSE	High	Master Protein	G0HCL6	Trehalose corynomycolyl transferase OS=Corynebacterium variabile (strain DSM 44702 / CIP 107183 / JCM 12073 / NCIMB 30131) OX=858619 GN=cmtC PE=4 SV=1	0	127.921	33	13	32	13	364	39	8.69	65.92	13			catalytic activity	Pf00756, Pf12695		CVAR_0244	cmtC					0	1.29104e+08	High	1
FALSE	High	Master Protein	G0HEY1	Arginine--tRNA ligase OS=Corynebacterium variabile (strain DSM 44702 / CIP 107183 / JCM 12073 / NCIMB 30131) OX=858619 GN=argS PE=3 SV=1	0	127.535	45	18	28	18	558	60.2	4.92	42.45	18	metabolic process	cytoplasm	catalytic activity;nucleotide binding	Pf00133, Pf00750, Pf03485, Pf05746, Pf09334		CVAR_1842	argS	Aminoacyl-tRNA biosynthesis				1	6.25964e+07	High	1
FALSE	High	Master Protein	G0HFW7	Bifunctional protein FolD OS=Corynebacterium variabile (strain DSM 44702 / CIP 107183 / JCM 12073 / NCIMB 30131) OX=858619 GN=folD PE=3 SV=1	0	127.478	67	18	24	18	282	29.7	6.44	44.45	18	metabolic process		catalytic activity	Pf00763, Pf02882		CVAR_2262	folD	Carbon metabolism; Metabolic pathways; One carbon pool by folate; Microbial metabolism in diverse environments				4	7.4883e+07	High	1
FALSE	High	Master Protein	G0HEG2	Alkyl hydroperoxide reductase OS=Corynebacterium variabile (strain DSM 44702 / CIP 107183 / JCM 12073 / NCIMB 30131) OX=858619 GN=ahpC PE=4 SV=1	0	127.436	87	19	50	19	198	22.3	4.67	50.08	19	cellular homeostasis;metabolic process;regulation of biological process		antioxidant activity;catalytic activity	Pf00578, Pf08534		CVAR_1594	ahpC					0	6.00892e+08	High	1	Met-loss [N-Term]
FALSE	High	Master Protein	G0HFR2	Acyl-CoA carboxylase complex subunit OS=Corynebacterium variabile (strain DSM 44702 / CIP 107183 / JCM 12073 / NCIMB 30131) OX=858619 GN=accD1 PE=3 SV=1	0	126.517	34	17	23	17	546	56.9	5.43	45.89	17			catalytic activity	Pf01039		CVAR_2204	accD1	Biosynthesis of antibiotics; Carbon metabolism; Metabolic pathways; Valine, leucine and isoleucine degradation; Glyoxylate and dicarboxylate metabolism; Microbial metabolism in diverse environments; Propanoate metabolism				7	4.56843e+07	High	1
FALSE	High	Master Protein	G0HH52	Uncharacterized protein OS=Corynebacterium variabile (strain DSM 44702 / CIP 107183 / JCM 12073 / NCIMB 30131) OX=858619 GN=CVAR_2862 PE=4 SV=1	0	125.955	37	10	18	10	313	33.9	4.84	57.56	10						CVAR_2862	CVAR_2862					0	7.14823e+07	High	1
FALSE	High	Master Protein	G0HEK0	4-hydroxy-tetrahydrodipicolinate reductase OS=Corynebacterium variabile (strain DSM 44702 / CIP 107183 / JCM 12073 / NCIMB 30131) OX=858619 GN=dapB PE=3 SV=1	0	125.502	46	11	20	11	256	26.4	4.82	38.97	11	metabolic process	cytoplasm	catalytic activity;nucleotide binding	Pf01113, Pf05173		CVAR_1632	dapB	Lysine biosynthesis; Biosynthesis of antibiotics; Metabolic pathways; Biosynthesis of secondary metabolites; Biosynthesis of amino acids; Microbial metabolism in diverse environments; Monobactam biosynthesis				7	3.2729e+07	High	1	Met-loss [N-Term]
FALSE	High	Master Protein	G0HB08	Lipoate-protein ligase A OS=Corynebacterium variabile (strain DSM 44702 / CIP 107183 / JCM 12073 / NCIMB 30131) OX=858619 GN=CVAR_0780 PE=4 SV=1	0	125.25	40	13	24	13	355	39.5	5	38.94	13	metabolic process		catalytic activity	Pf03099		CVAR_0780	CVAR_0780	Metabolic pathways; Lipoic acid metabolism				2	4.83214e+07	High	1
FALSE	High	Master Protein	G0HDT2	CsbD domain-containing protein OS=Corynebacterium variabile (strain DSM 44702 / CIP 107183 / JCM 12073 / NCIMB 30131) OX=858619 GN=CVAR_1046 PE=3 SV=1	0	125.214	81	10	68	10	69	7.2	5.05	92.25	10						CVAR_1046	CVAR_1046					0	3.38665e+09	High	1	Met-loss [N-Term]; Met-loss+Acetyl [N-Term]
FALSE	High	Master Protein	G0HEU3	L-threonine dehydratase OS=Corynebacterium variabile (strain DSM 44702 / CIP 107183 / JCM 12073 / NCIMB 30131) OX=858619 GN=ilvA PE=3 SV=1	0	124.814	44	21	28	21	512	55.2	4.88	34.88	21	metabolic process		catalytic activity	Pf00291, Pf00585		CVAR_1803	ilvA	Glycine, serine and threonine metabolism; Biosynthesis of antibiotics; Valine, leucine and isoleucine biosynthesis; Carbon metabolism; Metabolic pathways; Biosynthesis of secondary metabolites; Biosynthesis of amino acids				7	3.41531e+07	High	1	Met-loss [N-Term]
FALSE	High	Master Protein	G0HBI7	Nudix hydrolase domain-containing protein OS=Corynebacterium variabile (strain DSM 44702 / CIP 107183 / JCM 12073 / NCIMB 30131) OX=858619 GN=CVAR_1748 PE=4 SV=1	0	124.254	41	14	23	14	349	37.3	5.12	49.69	14			catalytic activity	Pf00293, Pf00300		CVAR_1748	CVAR_1748					0	49300497	High	1	Met-loss [N-Term]; Acetyl [N-Term]
FALSE	High	Master Protein	G0HE20	Choline dehydrogenase OS=Corynebacterium variabile (strain DSM 44702 / CIP 107183 / JCM 12073 / NCIMB 30131) OX=858619 GN=betA1 PE=3 SV=1	0	123.894	39	21	29	21	523	57.2	4.87	39.64	21	metabolic process		catalytic activity;nucleotide binding	Pf00732, Pf05199		CVAR_1534	betA1					0	6.14768e+07	High	1
FALSE	High	Master Protein	G0HDZ8	Elongation factor P OS=Corynebacterium variabile (strain DSM 44702 / CIP 107183 / JCM 12073 / NCIMB 30131) OX=858619 GN=efp PE=3 SV=1	0	123.709	77	14	28	14	187	20.8	5.31	38.07	14	metabolic process	cytoplasm	RNA binding	Pf01132, Pf08207, Pf09285		CVAR_1512	efp					0	6.57579e+07	High	1	Met-loss [N-Term]
FALSE	High	Master Protein	G0HFF5	Aspartate-semialdehyde dehydrogenase OS=Corynebacterium variabile (strain DSM 44702 / CIP 107183 / JCM 12073 / NCIMB 30131) OX=858619 GN=asd PE=3 SV=1	0	122.985	59	17	25	17	343	36	5.07	39.91	17	metabolic process	cytoplasm	catalytic activity;nucleotide binding;protein binding	Pf00044, Pf01118, Pf02774		CVAR_2499	asd	Lysine biosynthesis; Glycine, serine and threonine metabolism; Biosynthesis of antibiotics; Metabolic pathways; Biosynthesis of secondary metabolites; Cysteine and methionine metabolism; Biosynthesis of amino acids; 2-Oxocarboxylic acid metabolism; Microbial metabolism in diverse environments; Monobactam biosynthesis				10	8.90022e+07	High	1	Met-loss [N-Term]
FALSE	High	Master Protein	G0HGR6	30S ribosomal protein S4 OS=Corynebacterium variabile (strain DSM 44702 / CIP 107183 / JCM 12073 / NCIMB 30131) OX=858619 GN=rpsD PE=3 SV=1	0	122.343	65	24	46	24	201	23.4	10.35	47.86	24	metabolic process	ribosome	RNA binding;structural molecule activity	Pf00163, Pf01479		CVAR_2328	rpsD	Ribosome				1	2.45133e+08	High	1
FALSE	High	Master Protein	G0HDF4	Glucose-6-phosphate 1-dehydrogenase OS=Corynebacterium variabile (strain DSM 44702 / CIP 107183 / JCM 12073 / NCIMB 30131) OX=858619 GN=zwf PE=3 SV=1	0	122.304	52	21	26	21	482	54	5.14	47.89	21	metabolic process		catalytic activity;nucleotide binding	Pf00479, Pf02781		CVAR_1476	CVAR_1476	Biosynthesis of antibiotics; Glutathione metabolism; Carbon metabolism; Metabolic pathways; Pentose phosphate pathway; Biosynthesis of secondary metabolites; Microbial metabolism in diverse environments				7	5.27971e+07	High	1
FALSE	High	Master Protein	G0HFR6	Acyl-CoA carboxylase alpha subunit OS=Corynebacterium variabile (strain DSM 44702 / CIP 107183 / JCM 12073 / NCIMB 30131) OX=858619 GN=accBC1 PE=4 SV=1	0	121.788	37	18	23	18	618	65.8	4.96	45.42	18			catalytic activity;metal ion binding;nucleotide binding	Pf00289, Pf02222, Pf02785, Pf02786, Pf07478, Pf13535, Pf15632		CVAR_2208	accBC1	Biosynthesis of antibiotics; Carbon metabolism; Pyruvate metabolism; Metabolic pathways; Valine, leucine and isoleucine degradation; Biosynthesis of secondary metabolites; Glyoxylate and dicarboxylate metabolism; Fatty acid metabolism; Microbial metabolism in diverse environments; Propanoate metabolism; Fatty acid biosynthesis				11	2.7332e+07	High	1
FALSE	High	Master Protein	G0HBM0	Acetolactate synthase OS=Corynebacterium variabile (strain DSM 44702 / CIP 107183 / JCM 12073 / NCIMB 30131) OX=858619 GN=ilvB PE=3 SV=1	0	121.462	34	20	32	20	616	65.7	4.97	36.94	20	metabolic process		catalytic activity;metal ion binding;nucleotide binding	Pf00205, Pf02775, Pf02776		CVAR_1781	ilvB	Biosynthesis of antibiotics; C5-Branched dibasic acid metabolism; Valine, leucine and isoleucine biosynthesis; Pantothenate and CoA biosynthesis; Metabolic pathways; Biosynthesis of secondary metabolites; Biosynthesis of amino acids; 2-Oxocarboxylic acid metabolism; Butanoate metabolism				9	5.16186e+07	High	1	Met-loss+Acetyl [N-Term]
FALSE	High	Master Protein	G0HHE9	30S ribosomal protein S14 OS=Corynebacterium variabile (strain DSM 44702 / CIP 107183 / JCM 12073 / NCIMB 30131) OX=858619 GN=rpsN PE=3 SV=1	0	121.436	81	14	39	14	101	11.7	11.37	48.83	14	metabolic process	ribosome	RNA binding;structural molecule activity	Pf00253, Pf06958, Pf12685		CVAR_2077	rpsN	Ribosome				1	5.06822e+08	High	1
FALSE	High	Master Protein	G0HHX8	Pyrroline-5-carboxylate reductase OS=Corynebacterium variabile (strain DSM 44702 / CIP 107183 / JCM 12073 / NCIMB 30131) OX=858619 GN=proC PE=3 SV=1	0	120.434	36	13	25	13	290	29.1	4.42	40.38	13	metabolic process	cytoplasm	catalytic activity	Pf14748		CVAR_2743	proC	Biosynthesis of antibiotics; Arginine and proline metabolism; Metabolic pathways; Biosynthesis of secondary metabolites; Biosynthesis of amino acids				5	8.83078e+07	High	1
FALSE	High	Master Protein	G0HGS8	30S ribosomal protein S8 OS=Corynebacterium variabile (strain DSM 44702 / CIP 107183 / JCM 12073 / NCIMB 30131) OX=858619 GN=rpsH PE=3 SV=1	0	119.841	32	17	35	17	235	25.4	10.3	32.54	17	metabolic process	ribosome	RNA binding;structural molecule activity	Pf00410		CVAR_2340	rpsH	Ribosome				1	2.59183e+08	High	1
FALSE	High	Master Protein	G0HDA2	AAA ATPase forming ring-shaped complexes OS=Corynebacterium variabile (strain DSM 44702 / CIP 107183 / JCM 12073 / NCIMB 30131) OX=858619 GN=arc PE=3 SV=1	0	119.032	46	22	27	22	549	59	5.15	33.39	22	metabolic process	proteasome	catalytic activity;nucleotide binding;RNA binding	Pf00004, Pf00910, Pf01078, Pf13191, Pf13401, Pf13481		CVAR_1424	CVAR_1424					0	4.09556e+07	High	1	Met-loss+Acetyl [N-Term]
FALSE	High	Master Protein	G0HBE5	6-phosphogluconate dehydrogenase, decarboxylating OS=Corynebacterium variabile (strain DSM 44702 / CIP 107183 / JCM 12073 / NCIMB 30131) OX=858619 GN=gnd PE=3 SV=1	0	118.708	39	21	28	21	482	51.5	5.03	37.82	21	metabolic process		catalytic activity	Pf00393, Pf02558, Pf02737, Pf03446		CVAR_1307	gnd	Biosynthesis of antibiotics; Glutathione metabolism; Carbon metabolism; Metabolic pathways; Pentose phosphate pathway; Biosynthesis of secondary metabolites; Microbial metabolism in diverse environments				7	5.73923e+07	High	1
FALSE	High	Master Protein	G0HCM5	Acyl-CoA synthetase OS=Corynebacterium variabile (strain DSM 44702 / CIP 107183 / JCM 12073 / NCIMB 30131) OX=858619 GN=fadD1 PE=3 SV=1	0	118.299	34	18	23	18	625	67.6	4.7	38.99	18	metabolic process		catalytic activity	Pf00501		CVAR_0253	fadD1					0	6.30681e+07	High	1
FALSE	High	Master Protein	G0HGR4	50S ribosomal protein L17 OS=Corynebacterium variabile (strain DSM 44702 / CIP 107183 / JCM 12073 / NCIMB 30131) OX=858619 GN=rplQ PE=3 SV=1	0	118.179	65	14	28	14	172	18.5	5.52	47.08	14	metabolic process	ribosome	structural molecule activity	Pf01196		CVAR_2326	rplQ	Ribosome				1	1.93693e+08	High	1
FALSE	High	Master Protein	G0HFF6	Aspartokinase OS=Corynebacterium variabile (strain DSM 44702 / CIP 107183 / JCM 12073 / NCIMB 30131) OX=858619 GN=lysC PE=3 SV=1	0	117.94	32	14	20	14	424	45.1	4.89	43.17	14	metabolic process		catalytic activity	Pf00696, Pf01842, Pf13840		CVAR_2500	lysC	Lysine biosynthesis; Glycine, serine and threonine metabolism; Biosynthesis of antibiotics; Metabolic pathways; Biosynthesis of secondary metabolites; Cysteine and methionine metabolism; Biosynthesis of amino acids; 2-Oxocarboxylic acid metabolism; Microbial metabolism in diverse environments; Monobactam biosynthesis				10	5.14924e+07	High	1
FALSE	High	Master Protein	G0HHL8	50S ribosomal protein L4 OS=Corynebacterium variabile (strain DSM 44702 / CIP 107183 / JCM 12073 / NCIMB 30131) OX=858619 GN=rplD PE=3 SV=1	0	117.55	38	15	36	15	216	23.4	9.98	44.07	15	metabolic process	ribosome	RNA binding;structural molecule activity	Pf00573		CVAR_2393	rplD	Ribosome				1	1.54928e+08	High	1
FALSE	High	Master Protein	G0HBF0	NADH dehydrogenase OS=Corynebacterium variabile (strain DSM 44702 / CIP 107183 / JCM 12073 / NCIMB 30131) OX=858619 GN=ndh PE=4 SV=1	0	117.206	40	21	26	21	474	51.9	7.44	32.4	21	metabolic process	membrane	catalytic activity	Pf00070, Pf01266, Pf02558, Pf03486, Pf07992, Pf13450		CVAR_1312	ndh	Oxidative phosphorylation				1	6.10889e+07	High	1
FALSE	High	Master Protein	G0HDT4	Cystathionine beta-lyase OS=Corynebacterium variabile (strain DSM 44702 / CIP 107183 / JCM 12073 / NCIMB 30131) OX=858619 GN=aecD PE=4 SV=1	0	117.127	52	15	19	15	401	43.1	5.22	40.7	15	metabolic process		catalytic activity	Pf00155		CVAR_1048	aecD	Selenocompound metabolism; Metabolic pathways; Biosynthesis of secondary metabolites; Cysteine and methionine metabolism; Biosynthesis of amino acids				5	4.86177e+07	High	1	Met-loss [N-Term]
FALSE	High	Master Protein	G0HAW6	Uncharacterized protein OS=Corynebacterium variabile (strain DSM 44702 / CIP 107183 / JCM 12073 / NCIMB 30131) OX=858619 GN=CVAR_0434 PE=4 SV=1	0	116.207	92	17	31	17	140	14.7	4.91	37.25	17	response to stimulus		antioxidant activity;catalytic activity	Pf02566, Pf12527		CVAR_0434	CVAR_0434					0	3.30849e+08	High	1	Met-loss [N-Term]
FALSE	High	Master Protein	G0HCU2	2-methylcitrate dehydratase OS=Corynebacterium variabile (strain DSM 44702 / CIP 107183 / JCM 12073 / NCIMB 30131) OX=858619 GN=prpD PE=3 SV=1	0	115.14	37	17	24	17	521	56.4	5.4	28.5	17			catalytic activity	Pf03972		CVAR_0556	prpD	Propanoate metabolism				1	4.25735e+07	High	1
FALSE	High	Master Protein	G0HCU3	Uncharacterized protein OS=Corynebacterium variabile (strain DSM 44702 / CIP 107183 / JCM 12073 / NCIMB 30131) OX=858619 GN=CVAR_0557 PE=4 SV=1	0	115.134	33	19	24	19	526	56.8	5.02	38.83	19	transport		catalytic activity;nucleotide binding	Pf00005, Pf08352, Pf13304		CVAR_0557	CVAR_0557	Quorum sensing				1	4.86344e+07	High	1
FALSE	High	Master Protein	G0HH79	Probable zinc metalloprotease OS=Corynebacterium variabile (strain DSM 44702 / CIP 107183 / JCM 12073 / NCIMB 30131) OX=858619 GN=pepO PE=4 SV=1	0	114.759	29	13	17	13	695	76.2	4.68	36.22	13	metabolic process		catalytic activity	Pf01431, Pf05649		CVAR_2888	pepO					0	2.79259e+07	High	1	Met-loss [N-Term]; Met-loss+Acetyl [N-Term]
FALSE	High	Master Protein	G0HGN4	Uncharacterized protein OS=Corynebacterium variabile (strain DSM 44702 / CIP 107183 / JCM 12073 / NCIMB 30131) OX=858619 GN=CVAR_2296 PE=4 SV=1	0	114.743	50	17	24	17	337	34.8	8.73	38.08	17				Pf12695		CVAR_2296	CVAR_2296					0	4.88775e+07	High	1
FALSE	High	Master Protein	G0HF37	Uncharacterized protein OS=Corynebacterium variabile (strain DSM 44702 / CIP 107183 / JCM 12073 / NCIMB 30131) OX=858619 GN=CVAR_2139 PE=4 SV=1	0	114.653	39	19	24	19	487	52.6	4.53	38.19	19				Pf10103		CVAR_2139	CVAR_2139					0	3.62446e+07	High	1
FALSE	High	Master Protein	G0HAG1	Tryptophan synthase beta chain OS=Corynebacterium variabile (strain DSM 44702 / CIP 107183 / JCM 12073 / NCIMB 30131) OX=858619 GN=trpB PE=3 SV=1	0	114.173	53	18	28	18	438	46.7	5.12	27.41	18	metabolic process		catalytic activity	Pf00291		CVAR_1212	trpB	Glycine, serine and threonine metabolism; Biosynthesis of antibiotics; Metabolic pathways; Phenylalanine, tyrosine and tryptophan biosynthesis; Biosynthesis of secondary metabolites; Biosynthesis of amino acids				6	3.63832e+07	High	1	Met-loss [N-Term]
FALSE	High	Master Protein	G0HI33	4-aminobutyrate aminotransferase OS=Corynebacterium variabile (strain DSM 44702 / CIP 107183 / JCM 12073 / NCIMB 30131) OX=858619 GN=gabT2 PE=3 SV=1	0	114.129	35	17	21	17	487	50.7	5	28.93	17	metabolic process		catalytic activity	Pf00202		CVAR_2953	gabT2	Alanine, aspartate and glutamate metabolism; Metabolic pathways; Valine, leucine and isoleucine degradation; Butanoate metabolism; beta-Alanine metabolism; Microbial metabolism in diverse environments; Propanoate metabolism				7	4.24138e+07	High	1
FALSE	High	Master Protein	G0HCY2	LuxR DNA-binding transcription regulator OS=Corynebacterium variabile (strain DSM 44702 / CIP 107183 / JCM 12073 / NCIMB 30131) OX=858619 GN=ramA PE=4 SV=1	0	113.661	66	16	20	16	281	30.9	8.92	33.72	16	metabolic process;regulation of biological process		DNA binding;protein binding	Pf00196, Pf13185		CVAR_0594	ramA					0	1.65002e+07	High	1
FALSE	High	Master Protein	G0HEG3	Alkyl hydroperoxide reductase AhpD OS=Corynebacterium variabile (strain DSM 44702 / CIP 107183 / JCM 12073 / NCIMB 30131) OX=858619 GN=ahpD PE=3 SV=1	0	113.65	46	10	33	10	174	18.8	5.07	54.68	10	metabolic process;response to stimulus		antioxidant activity;catalytic activity	Pf02627		CVAR_1595	ahpD					0	4.36924e+08	High	1	Met-loss [N-Term]
FALSE	High	Master Protein	G0HDF9	Triosephosphate isomerase OS=Corynebacterium variabile (strain DSM 44702 / CIP 107183 / JCM 12073 / NCIMB 30131) OX=858619 GN=tpi PE=3 SV=1	0	113.244	69	16	21	16	263	27.6	5.01	36.4	16	metabolic process	cytoplasm	catalytic activity	Pf00121		CVAR_1481	tpi	Biosynthesis of antibiotics; Inositol phosphate metabolism; Carbon metabolism; Metabolic pathways; Biosynthesis of secondary metabolites; Biosynthesis of amino acids; Fructose and mannose metabolism; Glycolysis / Gluconeogenesis; Microbial metabolism in diverse environments				9	8.15103e+07	High	1
FALSE	High	Master Protein	G0HER6	Ribosome-recycling factor OS=Corynebacterium variabile (strain DSM 44702 / CIP 107183 / JCM 12073 / NCIMB 30131) OX=858619 GN=frr PE=3 SV=1	0	113.18	58	14	36	14	185	21	5.26	47.24	14	cell organization and biogenesis;metabolic process	cytoplasm		Pf01765		CVAR_1700	frr					0	1.21144e+08	High	1
FALSE	High	Master Protein	G0HHY4	2,3-bisphosphoglycerate-dependent phosphoglycerate mutase OS=Corynebacterium variabile (strain DSM 44702 / CIP 107183 / JCM 12073 / NCIMB 30131) OX=858619 GN=gpmA PE=3 SV=1	0	112.99	58	19	27	19	273	29.8	5.52	35.63	19	metabolic process		catalytic activity	Pf00300		CVAR_2749	gpmA	Glycine, serine and threonine metabolism; Biosynthesis of antibiotics; Carbon metabolism; Metabolic pathways; Biosynthesis of secondary metabolites; Biosynthesis of amino acids; Glycolysis / Gluconeogenesis; Microbial metabolism in diverse environments; Methane metabolism				9	5.49324e+07	High	1
FALSE	High	Master Protein	G0HEC2	UDP-N-acetylmuramoyl-tripeptide--D-alanyl-D-alanine ligase OS=Corynebacterium variabile (strain DSM 44702 / CIP 107183 / JCM 12073 / NCIMB 30131) OX=858619 GN=murF PE=3 SV=1	0	112.771	49	17	19	17	480	49.5	5.22	41.97	17	cell division;cell organization and biogenesis;metabolic process;regulation of biological process	cytoplasm	catalytic activity;nucleotide binding	Pf01225, Pf02875, Pf08245		CVAR_1158	CVAR_1158	Lysine biosynthesis; Vancomycin resistance; Metabolic pathways; Peptidoglycan biosynthesis				4	3.07338e+07	High	1
FALSE	High	Master Protein	G0HA64	Nicotinate phosphoribosyltransferase OS=Corynebacterium variabile (strain DSM 44702 / CIP 107183 / JCM 12073 / NCIMB 30131) OX=858619 GN=CVAR_0729 PE=3 SV=1	0	112.667	55	20	22	20	446	47.2	5.12	27.38	20	metabolic process		catalytic activity	Pf04095		CVAR_0729	CVAR_0729	Nicotinate and nicotinamide metabolism; Metabolic pathways				2	1.80734e+07	High	1
FALSE	High	Master Protein	G0HHN9	50S ribosomal protein L11 OS=Corynebacterium variabile (strain DSM 44702 / CIP 107183 / JCM 12073 / NCIMB 30131) OX=858619 GN=rplK PE=3 SV=1	0	110.657	92	16	26	16	146	15.3	9.06	43.71	16	metabolic process	ribosome	RNA binding;structural molecule activity	Pf00298, Pf03946		CVAR_2414	rplK	Ribosome				1	1.05857e+08	High	1
FALSE	High	Master Protein	G0HBC1	Uncharacterized protein OS=Corynebacterium variabile (strain DSM 44702 / CIP 107183 / JCM 12073 / NCIMB 30131) OX=858619 GN=CVAR_1283 PE=4 SV=1	0	110.57	52	14	21	14	259	28	5.87	37.29	14				Pf07929		CVAR_1283	CVAR_1283					0	5.43784e+07	High	1
FALSE	High	Master Protein	G0HCW1	UPF0678 fatty acid-binding protein-like protein CVAR_0575 OS=Corynebacterium variabile (strain DSM 44702 / CIP 107183 / JCM 12073 / NCIMB 30131) OX=858619 GN=CVAR_0575 PE=3 SV=1	0	110.19	74	12	16	12	221	23.9	4.63	32.75	12	transport			Pf08768		CVAR_0575	CVAR_0575					0	3.5721e+07	High	1
FALSE	High	Master Protein	G0HDT9	Acyl-CoA synthetase OS=Corynebacterium variabile (strain DSM 44702 / CIP 107183 / JCM 12073 / NCIMB 30131) OX=858619 GN=fadD9 PE=4 SV=1	0	109.64	40	17	26	17	607	65.6	6.02	29.65	17	metabolic process		catalytic activity	Pf00501		CVAR_1053	fadD9	Quorum sensing; Metabolic pathways; Fatty acid degradation; Fatty acid metabolism; Fatty acid biosynthesis				5	2.22388e+07	High	1
FALSE	High	Master Protein	G0HHE5	50S ribosomal protein L32 OS=Corynebacterium variabile (strain DSM 44702 / CIP 107183 / JCM 12073 / NCIMB 30131) OX=858619 GN=rpmF PE=3 SV=1	0	109.524	64	8	21	8	55	6.3	11.8	54.31	8	metabolic process	ribosome	structural molecule activity	Pf01783		CVAR_2073	rpmF	Ribosome				1	8.33059e+08	High	1
FALSE	High	Master Protein	G0HE39	Acyl-CoA thioesterase II OS=Corynebacterium variabile (strain DSM 44702 / CIP 107183 / JCM 12073 / NCIMB 30131) OX=858619 GN=tesB PE=3 SV=1	0	109.335	48	13	23	13	300	33.6	6.47	43.71	13	metabolic process		catalytic activity	Pf02551, Pf13622		CVAR_1552	tesB	Biosynthesis of unsaturated fatty acids				1	5.72699e+07	High	1
FALSE	High	Master Protein	G0H9Y0	Chaperone protein DnaJ OS=Corynebacterium variabile (strain DSM 44702 / CIP 107183 / JCM 12073 / NCIMB 30131) OX=858619 GN=dnaJ PE=3 SV=1	0	109.177	44	17	24	17	388	40.2	8.44	28.53	17	metabolic process;response to stimulus	cytoplasm	metal ion binding;nucleotide binding;protein binding	Pf00226, Pf00684, Pf01556		CVAR_0336	dnaJ					0	1.79303e+07	High	1
FALSE	High	Master Protein	G0HFE0	Uncharacterized protein OS=Corynebacterium variabile (strain DSM 44702 / CIP 107183 / JCM 12073 / NCIMB 30131) OX=858619 GN=CVAR_2484 PE=4 SV=1	0	108.937	61	11	21	11	275	30.1	4.89	43.91	11	metabolic process		catalytic activity	Pf00248		CVAR_2484	CVAR_2484					0	6.76237e+07	High	1	Met-loss [N-Term]
FALSE	High	Master Protein	G0HBZ3	Uncharacterized protein OS=Corynebacterium variabile (strain DSM 44702 / CIP 107183 / JCM 12073 / NCIMB 30131) OX=858619 GN=CVAR_0499 PE=4 SV=1	0	108.643	100	13	29	13	63	7.1	9.09	36.09	13				Pf13783		CVAR_0499	CVAR_0499					0	1.1794e+08	High	1	Met-loss [N-Term]
FALSE	High	Master Protein	G0H9Q9	Putative secreted protein OS=Corynebacterium variabile (strain DSM 44702 / CIP 107183 / JCM 12073 / NCIMB 30131) OX=858619 GN=CVAR_0027 PE=4 SV=1	0	108.419	30	11	17	11	446	46.8	4.35	40.78	11						CVAR_0027	CVAR_0027					0	5.63718e+07	High	1
FALSE	High	Master Protein	G0HE15	Threonine synthase OS=Corynebacterium variabile (strain DSM 44702 / CIP 107183 / JCM 12073 / NCIMB 30131) OX=858619 GN=CVAR_1529 PE=3 SV=1	0	108.164	47	18	21	18	484	52.5	4.83	29.52	18			catalytic activity	Pf00291, Pf14821		CVAR_1529	CVAR_1529	Glycine, serine and threonine metabolism; Vitamin B6 metabolism; Metabolic pathways; Biosynthesis of secondary metabolites; Biosynthesis of amino acids; Microbial metabolism in diverse environments				6	3.17063e+07	High	1	Met-loss+Acetyl [N-Term]
FALSE	High	Master Protein	G0HHD9	UTP--glucose-1-phosphate uridylyltransferase OS=Corynebacterium variabile (strain DSM 44702 / CIP 107183 / JCM 12073 / NCIMB 30131) OX=858619 GN=CVAR_2068 PE=3 SV=1	0	107.96	41	11	21	11	314	33.7	4.78	40.11	11	metabolic process		catalytic activity	Pf00483		CVAR_2068	CVAR_2068	Biosynthesis of antibiotics; Amino sugar and nucleotide sugar metabolism; Metabolic pathways; Galactose metabolism; Starch and sucrose metabolism; Pentose and glucuronate interconversions				6	9.06893e+07	High	1	Met-loss [N-Term]; Met-loss+Acetyl [N-Term]
FALSE	High	Master Protein	G0HA79	Uncharacterized protein OS=Corynebacterium variabile (strain DSM 44702 / CIP 107183 / JCM 12073 / NCIMB 30131) OX=858619 GN=CVAR_0742 PE=4 SV=1	0	107.9	63	12	25	12	92	9.9	9.98	50.64	12		membrane		Pf12277		CVAR_0742	CVAR_0742					0	2.8391e+08	High	1	Met-loss [N-Term]
FALSE	High	Master Protein	G0HBU6	Serine--tRNA ligase OS=Corynebacterium variabile (strain DSM 44702 / CIP 107183 / JCM 12073 / NCIMB 30131) OX=858619 GN=serS PE=3 SV=1	0	107.062	42	14	19	14	424	47	5.14	33.78	14	metabolic process	cytoplasm	catalytic activity;nucleotide binding	Pf00587, Pf02403		CVAR_0213	CVAR_0213	Aminoacyl-tRNA biosynthesis				1	2.86674e+07	High	1
FALSE	High	Master Protein	G0HHF0	30S ribosomal protein S18 OS=Corynebacterium variabile (strain DSM 44702 / CIP 107183 / JCM 12073 / NCIMB 30131) OX=858619 GN=rpsR PE=3 SV=1	0	106.964	75	13	70	13	83	9.7	11.41	101.47	13	metabolic process	ribosome	RNA binding;structural molecule activity	Pf01084		CVAR_2078	rpsR	Ribosome				1	1.35948e+09	High	1
FALSE	High	Master Protein	G0HHE8	50S ribosomal protein L33 OS=Corynebacterium variabile (strain DSM 44702 / CIP 107183 / JCM 12073 / NCIMB 30131) OX=858619 GN=rpmG PE=3 SV=1	0	106.843	100	17	44	17	54	6.4	10.73	51.02	17	metabolic process	ribosome	structural molecule activity	Pf00471	3433923	CVAR_2076	rpmG; JK_RS07875	Ribosome				1	1.57477e+09	High	1	Met-loss [N-Term]
FALSE	High	Master Protein	G0HC21	Trehalose 6-phosphate phosphatase OS=Corynebacterium variabile (strain DSM 44702 / CIP 107183 / JCM 12073 / NCIMB 30131) OX=858619 GN=otsB PE=3 SV=1	0	106.234	39	11	19	11	327	34.1	4.75	33.21	11	metabolic process		catalytic activity;metal ion binding	Pf02358, Pf04123		CVAR_0526	otsB	Metabolic pathways; Starch and sucrose metabolism				2	4.10269e+07	High	1
FALSE	High	Master Protein	G0HE77	PHB domain-containing protein OS=Corynebacterium variabile (strain DSM 44702 / CIP 107183 / JCM 12073 / NCIMB 30131) OX=858619 GN=CVAR_1113 PE=4 SV=1	0	105.891	55	19	23	19	359	39.3	5.24	36.55	19				Pf01145		CVAR_1113	CVAR_1113					0	3.5376e+07	High	1
FALSE	High	Master Protein	G0HE57	SPOR domain-containing protein OS=Corynebacterium variabile (strain DSM 44702 / CIP 107183 / JCM 12073 / NCIMB 30131) OX=858619 GN=CVAR_1095 PE=4 SV=1	0	105.639	100	10	34	10	58	6.6	4.67	61.28	10						CVAR_1095	CVAR_1095					0	3.62632e+08	High	1	Met-loss [N-Term]
FALSE	High	Master Protein	G0HAF8	Anthranilate synthase component I OS=Corynebacterium variabile (strain DSM 44702 / CIP 107183 / JCM 12073 / NCIMB 30131) OX=858619 GN=trpE PE=3 SV=1	0	105.493	36	16	18	16	515	55.8	4.94	31.43	16	metabolic process		catalytic activity	Pf00425, Pf04715		CVAR_1209	trpE	Quorum sensing; Biosynthesis of antibiotics; Metabolic pathways; Phenylalanine, tyrosine and tryptophan biosynthesis; Biosynthesis of secondary metabolites; Biosynthesis of amino acids				6	2.07269e+07	High	1	Met-loss [N-Term]
FALSE	High	Master Protein	G0HAW8	SHSP domain-containing protein OS=Corynebacterium variabile (strain DSM 44702 / CIP 107183 / JCM 12073 / NCIMB 30131) OX=858619 GN=CVAR_0436 PE=3 SV=1	0	105.156	72	12	26	12	151	16.2	4.89	43.14	12				Pf00011		CVAR_0436	CVAR_0436					0	6.33347e+07	High	1	Met-loss [N-Term]
FALSE	High	Master Protein	G0HFE9	VOC domain-containing protein OS=Corynebacterium variabile (strain DSM 44702 / CIP 107183 / JCM 12073 / NCIMB 30131) OX=858619 GN=CVAR_2493 PE=4 SV=1	0	105.154	51	8	16	8	121	13.2	4.89	33.51	8				Pf00903, Pf12681		CVAR_2493	CVAR_2493					0	6.42206e+07	High	1	Met-loss [N-Term]
FALSE	High	Master Protein	G0HEA9	Phospho-2-dehydro-3-deoxyheptonate aldolase OS=Corynebacterium variabile (strain DSM 44702 / CIP 107183 / JCM 12073 / NCIMB 30131) OX=858619 GN=aroG PE=3 SV=1	0	104.562	43	18	24	18	466	51.4	5.35	33.57	18	metabolic process		catalytic activity	Pf01474		CVAR_1145	aroG	Quorum sensing; Biosynthesis of antibiotics; Metabolic pathways; Phenylalanine, tyrosine and tryptophan biosynthesis; Biosynthesis of secondary metabolites; Biosynthesis of amino acids				6	3.09393e+07	High	1
FALSE	High	Master Protein	G0HHX0	Delta-aminolevulinic acid dehydratase OS=Corynebacterium variabile (strain DSM 44702 / CIP 107183 / JCM 12073 / NCIMB 30131) OX=858619 GN=hemB PE=3 SV=1	0	104.435	38	13	29	13	345	37.2	4.83	38.56	13	metabolic process		catalytic activity;metal ion binding	Pf00490		CVAR_2735	hemB	Metabolic pathways; Porphyrin and chlorophyll metabolism; Biosynthesis of secondary metabolites				3	7.813e+07	High	1	Met-loss [N-Term]; Met-loss+Acetyl [N-Term]
FALSE	High	Master Protein	G0HDH3	Uncharacterized protein OS=Corynebacterium variabile (strain DSM 44702 / CIP 107183 / JCM 12073 / NCIMB 30131) OX=858619 GN=CVAR_0630 PE=4 SV=1	0	104.005	40	9	14	9	346	37.5	4.77	39.11	9				Pf11268		CVAR_0630	CVAR_0630					0	2.04217e+07	High	1
FALSE	High	Master Protein	G0HD12	Pyruvate dehydrogenase E1 component subunit alpha OS=Corynebacterium variabile (strain DSM 44702 / CIP 107183 / JCM 12073 / NCIMB 30131) OX=858619 GN=pdhA PE=4 SV=1	0	103.577	53	17	26	17	376	41.4	5.06	31.26	17	metabolic process		catalytic activity	Pf00676, Pf13292		CVAR_0936	pdhA	Biosynthesis of antibiotics; Carbon metabolism; Pyruvate metabolism; Metabolic pathways; Biosynthesis of secondary metabolites; Glycolysis / Gluconeogenesis; Microbial metabolism in diverse environments; Citrate cycle (TCA cycle)				8	5.383e+07	High	1	Met-loss [N-Term]
FALSE	High	Master Protein	G0HGR8	30S ribosomal protein S13 OS=Corynebacterium variabile (strain DSM 44702 / CIP 107183 / JCM 12073 / NCIMB 30131) OX=858619 GN=rpsM PE=3 SV=1	0	103.552	80	16	28	16	122	13.7	10.3	49.15	16	metabolic process	ribosome	RNA binding;structural molecule activity	Pf00416		CVAR_2330	rpsM	Ribosome				1	5.85849e+08	High	1
FALSE	High	Master Protein	G0HAJ0	UvrABC system protein A OS=Corynebacterium variabile (strain DSM 44702 / CIP 107183 / JCM 12073 / NCIMB 30131) OX=858619 GN=uvrA1 PE=3 SV=1	0	103.493	29	27	29	27	948	104.1	5.72	18.73	27	cell communication;metabolic process;response to stimulus	cytoplasm	catalytic activity;DNA binding;metal ion binding;nucleotide binding	Pf00005, Pf13304		CVAR_1241	uvrA1	Nucleotide excision repair				1	2.10208e+07	High	1	Met-loss [N-Term]
FALSE	High	Master Protein	G0HCV9	GCV_T domain-containing protein OS=Corynebacterium variabile (strain DSM 44702 / CIP 107183 / JCM 12073 / NCIMB 30131) OX=858619 GN=CVAR_0573 PE=4 SV=1	0	103.374	48	15	23	15	394	41.5	5.21	28.59	15			catalytic activity	Pf01571, Pf08669		CVAR_0573	CVAR_0573					0	3.73395e+07	High	1
FALSE	High	Master Protein	G0HBD6	Protein translocase subunit SecA OS=Corynebacterium variabile (strain DSM 44702 / CIP 107183 / JCM 12073 / NCIMB 30131) OX=858619 GN=secA2 PE=3 SV=1	0	102.381	31	19	23	19	771	83.4	4.92	40.96	19	transport	cytoplasm;membrane	nucleotide binding	Pf01043, Pf07516, Pf07517		CVAR_1298	secA2	Protein export; Bacterial secretion system; Quorum sensing				3	1.65843e+07	High	1
FALSE	High	Master Protein	G0HBE4	Uncharacterized protein OS=Corynebacterium variabile (strain DSM 44702 / CIP 107183 / JCM 12073 / NCIMB 30131) OX=858619 GN=CVAR_1306 PE=4 SV=1	0	102.328	39	17	22	17	543	58.3	10.68	37.43	17			catalytic activity;DNA binding;nucleotide binding	Pf00270, Pf00271, Pf04851		CVAR_1306	CVAR_1306					0	2.36054e+07	High	1
FALSE	High	Master Protein	G0HC58	Uncharacterized protein OS=Corynebacterium variabile (strain DSM 44702 / CIP 107183 / JCM 12073 / NCIMB 30131) OX=858619 GN=CVAR_0868 PE=4 SV=1	0	101.929	50	15	23	15	300	31.6	5.24	32.08	15				Pf11651		CVAR_0868	CVAR_0868					0	5.91654e+07	High	1
FALSE	High	Master Protein	G0HCA9	Nucleoside diphosphate kinase OS=Corynebacterium variabile (strain DSM 44702 / CIP 107183 / JCM 12073 / NCIMB 30131) OX=858619 GN=ndk PE=3 SV=1	0	101.778	67	10	27	10	138	14.9	5.16	46.53	10	metabolic process	cytoplasm	catalytic activity;metal ion binding;nucleotide binding	Pf00334		CVAR_0918	ndk	Biosynthesis of antibiotics; Pyrimidine metabolism; Metabolic pathways; Biosynthesis of secondary metabolites; Purine metabolism				5	4.05413e+08	High	1
FALSE	High	Master Protein	G0HGR9	Translation initiation factor IF-1 OS=Corynebacterium variabile (strain DSM 44702 / CIP 107183 / JCM 12073 / NCIMB 30131) OX=858619 GN=infA PE=3 SV=1	0	101.518	90	13	32	13	73	8.5	9.41	42.18	13	metabolic process	cytoplasm	RNA binding	Pf01176		CVAR_2331	infA					0	4.81716e+08	High	1	Met-loss [N-Term]
FALSE	High	Master Protein	G0HHX3	Uroporphyrin-III C-methyltransferase / uroporphyrinogen-III synthase OS=Corynebacterium variabile (strain DSM 44702 / CIP 107183 / JCM 12073 / NCIMB 30131) OX=858619 GN=hemD PE=3 SV=1	0	101.497	41	20	20	20	604	63.4	6.01	25.2	20	metabolic process		catalytic activity	Pf00590, Pf02602		CVAR_2738	hemD	Metabolic pathways; Porphyrin and chlorophyll metabolism; Biosynthesis of secondary metabolites				3	1.69084e+07	High	1	Met-loss+Acetyl [N-Term]
FALSE	High	Master Protein	G0HHW6	Glutamate-1-semialdehyde 2,1-aminomutase OS=Corynebacterium variabile (strain DSM 44702 / CIP 107183 / JCM 12073 / NCIMB 30131) OX=858619 GN=hemL PE=3 SV=1	0	101.466	31	10	20	10	439	45.2	4.93	39.46	10	metabolic process	cytoplasm	catalytic activity	Pf00202		CVAR_2731	hemL	Metabolic pathways; Porphyrin and chlorophyll metabolism; Biosynthesis of secondary metabolites				3	4.37164e+07	High	1
FALSE	High	Master Protein	G0H9P9	DNA gyrase subunit A OS=Corynebacterium variabile (strain DSM 44702 / CIP 107183 / JCM 12073 / NCIMB 30131) OX=858619 GN=gyrA PE=3 SV=1	0	101.404	25	21	28	21	850	94.3	5.55	26.82	21	metabolic process	chromosome;cytoplasm	catalytic activity;DNA binding;nucleotide binding	Pf00521, Pf03989		CVAR_0015	gyrA					0	3.07957e+07	High	1
FALSE	High	Master Protein	G0HFV5	Exodeoxyribonuclease III OS=Corynebacterium variabile (strain DSM 44702 / CIP 107183 / JCM 12073 / NCIMB 30131) OX=858619 GN=CVAR_2247 PE=3 SV=1	0	101.376	72	16	20	16	324	35.2	5.12	35.28	16	metabolic process;response to stimulus		catalytic activity	Pf03372		CVAR_2247	CVAR_2247	Base excision repair				1	4.65577e+07	High	1	Met-loss [N-Term]
FALSE	High	Master Protein	G0HI17	Acetyl-CoA C-acetyltransferase OS=Corynebacterium variabile (strain DSM 44702 / CIP 107183 / JCM 12073 / NCIMB 30131) OX=858619 GN=fadA5 PE=3 SV=1	0	101.185	48	16	19	16	398	42	4.93	29.65	16	metabolic process		catalytic activity	Pf00108, Pf00109, Pf02803		CVAR_2937	fadA5	Biosynthesis of antibiotics; Benzoate degradation; Carbon metabolism; Pyruvate metabolism; Metabolic pathways; Valine, leucine and isoleucine degradation; Tryptophan metabolism; Biosynthesis of secondary metabolites; Glyoxylate and dicarboxylate metabolism; Fatty acid degradation; Two-component system; Butanoate metabolism; Lysine degradation; Fatty acid metabolism; Microbial metabolism in divers…				18	1.60883e+07	High	1
FALSE	High	Master Protein	G0HED4	Uncharacterized protein OS=Corynebacterium variabile (strain DSM 44702 / CIP 107183 / JCM 12073 / NCIMB 30131) OX=858619 GN=CVAR_1566 PE=4 SV=1	0	101.061	44	12	19	12	239	28	5.07	32.49	12				Pf06778		CVAR_1566	CVAR_1566					0	6.29512e+07	High	1
FALSE	High	Master Protein	G0HAA0	Uncharacterized protein OS=Corynebacterium variabile (strain DSM 44702 / CIP 107183 / JCM 12073 / NCIMB 30131) OX=858619 GN=CVAR_0763 PE=4 SV=1	0	100.92	89	11	25	11	81	9.2	5.03	44.37	11						CVAR_0763	CVAR_0763					0	7.7769e+07	High	1	Met-loss [N-Term]; Met-loss+Acetyl [N-Term]
FALSE	High	Master Protein	G0HDW7	L-lactate dehydrogenase OS=Corynebacterium variabile (strain DSM 44702 / CIP 107183 / JCM 12073 / NCIMB 30131) OX=858619 GN=lldD2 PE=3 SV=1	0	100.582	45	19	26	19	422	46.4	5.55	25.6	19	metabolic process		catalytic activity;nucleotide binding	Pf01070, Pf01645, Pf02581, Pf03060		CVAR_1081	lldD2	Pyruvate metabolism; Metabolic pathways				2	5.46656e+07	High	1	Met-loss [N-Term]
FALSE	High	Master Protein	G0HGS4	50S ribosomal protein L30 OS=Corynebacterium variabile (strain DSM 44702 / CIP 107183 / JCM 12073 / NCIMB 30131) OX=858619 GN=rpmD PE=3 SV=1	0	100.567	84	10	59	10	61	6.8	10.58	89.87	10	metabolic process	ribosome	structural molecule activity	Pf00327		CVAR_2336	rpmD	Ribosome				1	1.42224e+09	High	1	Met-loss [N-Term]; Met-loss+Acetyl [N-Term]
FALSE	High	Master Protein	G0H9N9	DNA gyrase subunit B OS=Corynebacterium variabile (strain DSM 44702 / CIP 107183 / JCM 12073 / NCIMB 30131) OX=858619 GN=gyrB PE=3 SV=1	0	100.128	35	20	26	20	686	75.6	5.6	26.13	20	metabolic process	chromosome;cytoplasm	catalytic activity;DNA binding;metal ion binding;nucleotide binding	Pf00204, Pf00986, Pf01751, Pf02518		CVAR_0005	gyrB					0	3.7719e+07	High	1
FALSE	High	Master Protein	G0HBA2	Uncharacterized protein OS=Corynebacterium variabile (strain DSM 44702 / CIP 107183 / JCM 12073 / NCIMB 30131) OX=858619 GN=CVAR_1264 PE=4 SV=1	0	100.027	40	17	28	17	422	47.1	8.81	32.49	17			protein binding			CVAR_1264	CVAR_1264					0	2.32026e+07	High	1
FALSE	High	Master Protein	G0HEX5	Peptide chain release factor RF-1 OS=Corynebacterium variabile (strain DSM 44702 / CIP 107183 / JCM 12073 / NCIMB 30131) OX=858619 GN=CVAR_1836 PE=3 SV=1	0	99.826	55	18	21	18	339	37.4	5.06	29.33	18	cell organization and biogenesis	cytoplasm	RNA binding	Pf00472, Pf03462		CVAR_1836	CVAR_1836					0	2.14543e+07	High	1
FALSE	High	Master Protein	G0HGN3	Glutamine--fructose-6-phosphate aminotransferase [isomerizing] OS=Corynebacterium variabile (strain DSM 44702 / CIP 107183 / JCM 12073 / NCIMB 30131) OX=858619 GN=glmS PE=3 SV=1	0	99.743	30	16	20	16	627	67.6	5.05	28.95	16	metabolic process	cytoplasm	catalytic activity	Pf00310, Pf01380, Pf13230, Pf13522, Pf13537		CVAR_2295	glmS	Alanine, aspartate and glutamate metabolism; Biosynthesis of antibiotics; Amino sugar and nucleotide sugar metabolism; Metabolic pathways				4	2.41817e+07	High	1	Met-loss [N-Term]
FALSE	High	Master Protein	G0HCW0	Aminotransferase OS=Corynebacterium variabile (strain DSM 44702 / CIP 107183 / JCM 12073 / NCIMB 30131) OX=858619 GN=pabC PE=4 SV=1	0	99.596	68	14	16	14	306	32.7	5.16	30.34	14	metabolic process		catalytic activity	Pf01063		CVAR_0574	pabC	Folate biosynthesis				1	2.56878e+07	High	1
FALSE	High	Master Protein	G0HDT1	3-hydroxybutyryl-CoA dehydrogenase OS=Corynebacterium variabile (strain DSM 44702 / CIP 107183 / JCM 12073 / NCIMB 30131) OX=858619 GN=fadB2 PE=4 SV=1	0	99.515	51	14	22	14	304	32.8	5.1	35.19	14	metabolic process		catalytic activity;nucleotide binding	Pf00725, Pf02737		CVAR_1045	fadB2	Benzoate degradation; Metabolic pathways; Phenylalanine metabolism; Butanoate metabolism; Microbial metabolism in diverse environments				5	6.37672e+07	High	1
FALSE	High	Master Protein	G0HEM2	Mycothiol reductase OS=Corynebacterium variabile (strain DSM 44702 / CIP 107183 / JCM 12073 / NCIMB 30131) OX=858619 GN=mtr PE=3 SV=1	0	99.379	46	17	23	17	495	54	4.78	28.21	17	cellular homeostasis;metabolic process;regulation of biological process		catalytic activity;nucleotide binding	Pf00070, Pf02852, Pf07992, Pf13454		CVAR_1654	mtr					0	3.18721e+07	High	1
FALSE	High	Master Protein	G0HCB2	50S ribosomal protein L21 OS=Corynebacterium variabile (strain DSM 44702 / CIP 107183 / JCM 12073 / NCIMB 30131) OX=858619 GN=rplU PE=3 SV=1	0	99.222	51	12	26	12	100	10.7	9.7	27.84	12	metabolic process	ribosome	RNA binding;structural molecule activity	Pf00829		CVAR_0921	rplU	Ribosome				1	4.45949e+08	High	1
FALSE	High	Master Protein	G0HE89	Branched-chain-amino-acid transaminase OS=Corynebacterium variabile (strain DSM 44702 / CIP 107183 / JCM 12073 / NCIMB 30131) OX=858619 GN=ilvE PE=3 SV=1	0	98.615	38	14	21	14	392	41.7	4.88	32.18	14	metabolic process		catalytic activity	Pf01063		CVAR_1125	ilvE	Biosynthesis of antibiotics; Valine, leucine and isoleucine biosynthesis; Pantothenate and CoA biosynthesis; Metabolic pathways; Valine, leucine and isoleucine degradation; Biosynthesis of secondary metabolites; Cysteine and methionine metabolism; Biosynthesis of amino acids; 2-Oxocarboxylic acid metabolism				9	8.99304e+07	High	1
FALSE	High	Master Protein	G0HBL9	Acetohydroxy-acid synthase small subunit OS=Corynebacterium variabile (strain DSM 44702 / CIP 107183 / JCM 12073 / NCIMB 30131) OX=858619 GN=ilvN PE=3 SV=1	0	98.337	69	14	19	14	168	18.4	6.93	29.27	14	metabolic process		catalytic activity	Pf01842, Pf10369, Pf13710		CVAR_1780	ilvN	Biosynthesis of antibiotics; C5-Branched dibasic acid metabolism; Valine, leucine and isoleucine biosynthesis; Pantothenate and CoA biosynthesis; Metabolic pathways; Biosynthesis of secondary metabolites; Biosynthesis of amino acids; 2-Oxocarboxylic acid metabolism; Butanoate metabolism				9	2.71879e+07	High	1	Met-loss [N-Term]
FALSE	High	Master Protein	G0HFV4	Putative dehydrogenase OS=Corynebacterium variabile (strain DSM 44702 / CIP 107183 / JCM 12073 / NCIMB 30131) OX=858619 GN=CVAR_2246 PE=4 SV=1	0	98.335	51	14	21	14	280	29.2	5.07	45.76	14	metabolic process		catalytic activity	Pf00106, Pf01073, Pf13561		CVAR_2246	CVAR_2246	Geraniol degradation				1	3.45451e+07	High	1
FALSE	High	Master Protein	G0HC23	Uncharacterized protein OS=Corynebacterium variabile (strain DSM 44702 / CIP 107183 / JCM 12073 / NCIMB 30131) OX=858619 GN=CVAR_0528 PE=4 SV=1	0	98.065	63	9	20	9	117	12.5	9.89	41.28	9						CVAR_0528	CVAR_0528					0	2.82559e+08	High	1	Met-loss [N-Term]
FALSE	High	Master Protein	G0HHU5	1,4-dihydroxy-2-naphthoyl-CoA synthase OS=Corynebacterium variabile (strain DSM 44702 / CIP 107183 / JCM 12073 / NCIMB 30131) OX=858619 GN=menB PE=3 SV=1	0	97.688	51	15	20	15	324	36	5.92	29.45	15	metabolic process		catalytic activity	Pf00378		CVAR_2710	menB	Ubiquinone and other terpenoid-quinone biosynthesis; Metabolic pathways; Biosynthesis of secondary metabolites				3	3.83572e+07	High	1
FALSE	High	Master Protein	G0HA62	Acyl-CoA synthetase OS=Corynebacterium variabile (strain DSM 44702 / CIP 107183 / JCM 12073 / NCIMB 30131) OX=858619 GN=fadD2 PE=4 SV=1	0	97.636	44	15	18	15	529	56.6	5.06	28.02	15	metabolic process		catalytic activity	Pf00501		CVAR_0727	fadD2					0	1.57998e+07	High	1
FALSE	High	Master Protein	G0HF75	Mannose-6-phosphate isomerase OS=Corynebacterium variabile (strain DSM 44702 / CIP 107183 / JCM 12073 / NCIMB 30131) OX=858619 GN=manA PE=3 SV=1	0	97.555	57	15	19	15	410	43	5.38	33.21	15	metabolic process		catalytic activity;metal ion binding	Pf01238		CVAR_2177	manA	Amino sugar and nucleotide sugar metabolism; Metabolic pathways; Biosynthesis of secondary metabolites; Fructose and mannose metabolism				4	2.05166e+07	High	1	Met-loss [N-Term]
FALSE	High	Master Protein	G0HAG8	Uncharacterized protein OS=Corynebacterium variabile (strain DSM 44702 / CIP 107183 / JCM 12073 / NCIMB 30131) OX=858619 GN=CVAR_1219 PE=4 SV=1	0	97.4	58	12	23	12	125	14	4.58	38.01	12						CVAR_1219	CVAR_1219					0	1.915e+08	High	1	Met-loss [N-Term]
FALSE	High	Master Protein	G0H9T1	Putative secreted protein OS=Corynebacterium variabile (strain DSM 44702 / CIP 107183 / JCM 12073 / NCIMB 30131) OX=858619 GN=CVAR_0048 PE=4 SV=1	0	96.089	86	9	18	9	59	6.6	11.47	35.05	9						CVAR_0048	CVAR_0048					0	1.77249e+08	High	1	Met-loss [N-Term]
FALSE	High	Master Protein	G0HF05	Putative aminopeptidase OS=Corynebacterium variabile (strain DSM 44702 / CIP 107183 / JCM 12073 / NCIMB 30131) OX=858619 GN=pepB2 PE=3 SV=1	0	96.01	43	17	21	17	461	48.4	7.46	23.14	17	metabolic process	cytoplasm	catalytic activity;metal ion binding	Pf00883		CVAR_1866	pepB2	Glutathione metabolism; Metabolic pathways				2	1.56074e+07	High	1	Met-loss [N-Term]
FALSE	High	Master Protein	G0HFZ0	DNA polymerase III gamma and tau subunit OS=Corynebacterium variabile (strain DSM 44702 / CIP 107183 / JCM 12073 / NCIMB 30131) OX=858619 GN=dnaX PE=3 SV=1	0	95.913	19	13	15	13	893	92.9	4.65	32.62	13	metabolic process;response to stimulus		catalytic activity;DNA binding;nucleotide binding	Pf00004, Pf05496, Pf12169, Pf13177, Pf13191, Pf13401		CVAR_2523	dnaX	Pyrimidine metabolism; Metabolic pathways; Mismatch repair; DNA replication; Homologous recombination; Purine metabolism				6	1.10745e+07	High	1
FALSE	High	Master Protein	G0HBJ6	Uncharacterized protein OS=Corynebacterium variabile (strain DSM 44702 / CIP 107183 / JCM 12073 / NCIMB 30131) OX=858619 GN=CVAR_1757 PE=4 SV=1	0	95.207	53	17	22	17	416	44.2	8.92	20.33	17						CVAR_1757	CVAR_1757					0	1.55838e+07	High	1
FALSE	High	Master Protein	G0HDY2	SAM_MT_RSMB_NOP domain-containing protein OS=Corynebacterium variabile (strain DSM 44702 / CIP 107183 / JCM 12073 / NCIMB 30131) OX=858619 GN=CVAR_1496 PE=3 SV=1	0	94.392	38	20	22	20	525	56	6.74	23.53	20	metabolic process;regulation of biological process		catalytic activity;RNA binding	Pf01029, Pf01189, Pf13659		CVAR_1496	CVAR_1496					0	2.16723e+07	High	1
FALSE	High	Master Protein	G0HBM3	Dihydroxy-acid dehydratase OS=Corynebacterium variabile (strain DSM 44702 / CIP 107183 / JCM 12073 / NCIMB 30131) OX=858619 GN=ilvD PE=3 SV=1	0	94.224	34	17	22	17	616	65	5.33	41.33	17	metabolic process		catalytic activity;metal ion binding	Pf00920		CVAR_1784	ilvD	Biosynthesis of antibiotics; Valine, leucine and isoleucine biosynthesis; Pantothenate and CoA biosynthesis; Metabolic pathways; Biosynthesis of secondary metabolites; Biosynthesis of amino acids; 2-Oxocarboxylic acid metabolism				7	2.41097e+07	High	1
FALSE	High	Master Protein	G0HFV1	Tryptophan--tRNA ligase OS=Corynebacterium variabile (strain DSM 44702 / CIP 107183 / JCM 12073 / NCIMB 30131) OX=858619 GN=trpS PE=3 SV=1	0	94.091	48	17	22	17	335	36.9	5.49	39.18	17	metabolic process	cytoplasm	catalytic activity;nucleotide binding	Pf00579		CVAR_2243	trpS	Aminoacyl-tRNA biosynthesis				1	9.31669e+07	High	1
FALSE	High	Master Protein	G0HAU0	Adenylosuccinate synthetase OS=Corynebacterium variabile (strain DSM 44702 / CIP 107183 / JCM 12073 / NCIMB 30131) OX=858619 GN=purA PE=3 SV=1	0	93.97	42	17	26	17	428	46.3	5.45	34.48	17	metabolic process	cytoplasm	catalytic activity;metal ion binding;nucleotide binding	Pf00709		CVAR_0408	purA	Alanine, aspartate and glutamate metabolism; Metabolic pathways; Purine metabolism				3	6.26263e+07	High	1
FALSE	High	Master Protein	G0HGK8	Peptide chain release factor 3 OS=Corynebacterium variabile (strain DSM 44702 / CIP 107183 / JCM 12073 / NCIMB 30131) OX=858619 GN=prfC PE=3 SV=1	0	93.861	35	16	19	16	557	60.6	5.12	26.79	16	cell organization and biogenesis;metabolic process;regulation of biological process	cytoplasm	catalytic activity;nucleotide binding;RNA binding	Pf00009, Pf01926, Pf03144		CVAR_2024	prfC					0	1.49307e+07	High	1	Met-loss [N-Term]
FALSE	High	Master Protein	G0HCX7	Pyridoxal phosphate homeostasis protein OS=Corynebacterium variabile (strain DSM 44702 / CIP 107183 / JCM 12073 / NCIMB 30131) OX=858619 GN=CVAR_0591 PE=3 SV=1	0	93.427	46	10	14	10	258	27.9	4.94	28.93	10				Pf01168		CVAR_0591	CVAR_0591					0	1.14941e+07	High	1	Met-loss [N-Term]
FALSE	High	Master Protein	G0HF32	HSDR_N_2 domain-containing protein OS=Corynebacterium variabile (strain DSM 44702 / CIP 107183 / JCM 12073 / NCIMB 30131) OX=858619 GN=CVAR_2134 PE=4 SV=1	0	93.314	58	16	22	16	363	40.7	5.02	25.42	16	metabolic process		catalytic activity;DNA binding	Pf04313, Pf13588		CVAR_2134	CVAR_2134					0	3.00578e+07	High	1	Met-loss [N-Term]
FALSE	High	Master Protein	G0HB94	Argininosuccinate lyase OS=Corynebacterium variabile (strain DSM 44702 / CIP 107183 / JCM 12073 / NCIMB 30131) OX=858619 GN=argH PE=3 SV=1	0	93.299	41	16	24	16	480	51.3	5.22	34.14	16	metabolic process	cytoplasm	catalytic activity	Pf00206, Pf14698		CVAR_1256	argH	Alanine, aspartate and glutamate metabolism; Biosynthesis of antibiotics; Arginine biosynthesis; Metabolic pathways; Biosynthesis of secondary metabolites; Biosynthesis of amino acids				6	4.75412e+07	High	1	Met-loss [N-Term]
FALSE	High	Master Protein	G0HEW3	ATP synthase epsilon chain OS=Corynebacterium variabile (strain DSM 44702 / CIP 107183 / JCM 12073 / NCIMB 30131) OX=858619 GN=atpC PE=3 SV=1	0	92.774	46	11	16	11	125	13.1	4.74	29.26	11	metabolic process;transport	membrane	catalytic activity;nucleotide binding;transporter activity	Pf02823		CVAR_1823	atpC	Metabolic pathways; Oxidative phosphorylation				2	1.32757e+08	High	1	Met-loss [N-Term]
FALSE	High	Master Protein	G0HED5	Coproporphyrinogen III oxidase OS=Corynebacterium variabile (strain DSM 44702 / CIP 107183 / JCM 12073 / NCIMB 30131) OX=858619 GN=hemG PE=3 SV=1	0	92.628	39	15	18	15	465	48.1	4.92	37.36	15	metabolic process	cytoplasm	catalytic activity	Pf01593, Pf13450		CVAR_1567	hemG	Metabolic pathways; Porphyrin and chlorophyll metabolism; Biosynthesis of secondary metabolites				3	2.90282e+07	High	1
FALSE	High	Master Protein	G0HA16	CN hydrolase domain-containing protein OS=Corynebacterium variabile (strain DSM 44702 / CIP 107183 / JCM 12073 / NCIMB 30131) OX=858619 GN=CVAR_0372 PE=3 SV=1	0	92.589	61	17	20	17	309	33.2	6.55	23.45	17	metabolic process		catalytic activity	Pf00795		CVAR_0372	CVAR_0372					0	1.85095e+07	High	1
FALSE	High	Master Protein	G0HFK4	Uncharacterized protein OS=Corynebacterium variabile (strain DSM 44702 / CIP 107183 / JCM 12073 / NCIMB 30131) OX=858619 GN=CVAR_0080 PE=4 SV=1	0	92.587	70	8	15	8	93	10.1	9.77	33.37	8	regulation of biological process					CVAR_0080; CVAR_1904	CVAR_0080; CVAR_1904					0	2.25722e+07	High	1
FALSE	High	Master Protein	G0HFI2	Putative phospholipase OS=Corynebacterium variabile (strain DSM 44702 / CIP 107183 / JCM 12073 / NCIMB 30131) OX=858619 GN=CVAR_1882 PE=4 SV=1	0	91.5	68	15	19	15	295	32.3	5.22	28.13	15	metabolic process		catalytic activity	Pf01734		CVAR_1882	CVAR_1882					0	1.68792e+07	High	1	Met-loss [N-Term]
FALSE	High	Master Protein	G0HAC0	Isoleucine--tRNA ligase OS=Corynebacterium variabile (strain DSM 44702 / CIP 107183 / JCM 12073 / NCIMB 30131) OX=858619 GN=ileS PE=3 SV=1	0	91.028	22	21	25	21	1065	118.9	5.02	31.02	21	metabolic process;regulation of biological process	cytoplasm	catalytic activity;metal ion binding;nucleotide binding;RNA binding	Pf00133, Pf08264, Pf09334		CVAR_1171	ileS	Aminoacyl-tRNA biosynthesis				1	2.49972e+07	High	1	Met-loss [N-Term]; Met-loss+Acetyl [N-Term]
FALSE	High	Master Protein	G0HCV0	Phosphoribosylformylglycinamidine synthase subunit PurS OS=Corynebacterium variabile (strain DSM 44702 / CIP 107183 / JCM 12073 / NCIMB 30131) OX=858619 GN=purS PE=3 SV=1	0	90.853	95	11	39	11	84	9	4.67	58.39	11	metabolic process	cytoplasm	catalytic activity;nucleotide binding	Pf02700		CVAR_0564	CVAR_0564	Biosynthesis of antibiotics; Metabolic pathways; Biosynthesis of secondary metabolites; Purine metabolism				4	6.69515e+08	High	1	Met-loss [N-Term]
FALSE	High	Master Protein	G0HCB5	GTPase Obg OS=Corynebacterium variabile (strain DSM 44702 / CIP 107183 / JCM 12073 / NCIMB 30131) OX=858619 GN=obg PE=3 SV=1	0	90.835	40	14	16	14	507	54.5	5.26	26.74	14		cytoplasm	catalytic activity;metal ion binding;nucleotide binding	Pf01018, Pf01926, Pf02421, Pf09269		CVAR_0924	CVAR_0924					0	2.41771e+07	High	1
FALSE	High	Master Protein	G0HCA4	Dihydrofolate synthase / folylpolyglutamate synthase OS=Corynebacterium variabile (strain DSM 44702 / CIP 107183 / JCM 12073 / NCIMB 30131) OX=858619 GN=CVAR_0913 PE=4 SV=1	0	90.628	36	17	21	17	468	49.9	4.92	24.04	17	metabolic process		catalytic activity;nucleotide binding	Pf02875, Pf08245		CVAR_0913	CVAR_0913	Metabolic pathways; Folate biosynthesis				2	2.01142e+07	High	1
FALSE	High	Master Protein	G0HD11	Cold shock-like protein B OS=Corynebacterium variabile (strain DSM 44702 / CIP 107183 / JCM 12073 / NCIMB 30131) OX=858619 GN=cspB PE=4 SV=1	0	90.569	85	12	18	12	129	14.2	8.48	39.54	12	regulation of biological process		catalytic activity;DNA binding	Pf00313, Pf00962		CVAR_0623	cspB					0	6.86193e+07	High	1
FALSE	High	Master Protein	G0HES6	Uncharacterized protein OS=Corynebacterium variabile (strain DSM 44702 / CIP 107183 / JCM 12073 / NCIMB 30131) OX=858619 GN=CVAR_1710 PE=4 SV=1	0	90.538	94	10	19	10	101	12.2	4.61	32.67	10				Pf10611		CVAR_1710	CVAR_1710					0	5.41221e+07	High	1	Met-loss [N-Term]
FALSE	High	Master Protein	G0HFD0	Crp-family transcription regulator OS=Corynebacterium variabile (strain DSM 44702 / CIP 107183 / JCM 12073 / NCIMB 30131) OX=858619 GN=glxR PE=4 SV=1	0	89.908	54	16	23	16	227	24.9	6.43	36.53	16	metabolic process;regulation of biological process		DNA binding	Pf00027, Pf00325, Pf13545		CVAR_2474	glxR					0	6.54341e+07	High	1	Met-loss [N-Term]
FALSE	High	Master Protein	G0HI01	Uncharacterized protein OS=Corynebacterium variabile (strain DSM 44702 / CIP 107183 / JCM 12073 / NCIMB 30131) OX=858619 GN=CVAR_2922 PE=4 SV=1	0	89.561	73	11	18	11	187	18.9	10.55	29.45	11						CVAR_2922	CVAR_2922					0	4.8083e+07	High	1
FALSE	High	Master Protein	G0HCM7	Acyl-CoA carboxylase beta subunit OS=Corynebacterium variabile (strain DSM 44702 / CIP 107183 / JCM 12073 / NCIMB 30131) OX=858619 GN=accD3 PE=3 SV=1	0	89.219	40	16	17	16	535	57.3	4.97	24.44	16	metabolic process		catalytic activity	Pf01039, Pf03255		CVAR_0255	accD3					0	1.06984e+07	High	1	Met-loss [N-Term]
FALSE	High	Master Protein	G0HGJ9	Transcription-repair-coupling factor OS=Corynebacterium variabile (strain DSM 44702 / CIP 107183 / JCM 12073 / NCIMB 30131) OX=858619 GN=mfd PE=3 SV=1	0	89.125	20	19	20	19	1231	134.5	5.47	22.39	19	cell organization and biogenesis;metabolic process;regulation of biological process;response to stimulus	cytoplasm	catalytic activity;DNA binding;nucleotide binding	Pf00270, Pf00271, Pf02559, Pf03461, Pf04851		CVAR_2015	mfd	Nucleotide excision repair				1	1.59336e+07	High	1	Met-loss [N-Term]
FALSE	High	Master Protein	G0HHA3	Putative cell surface glycoprotein OS=Corynebacterium variabile (strain DSM 44702 / CIP 107183 / JCM 12073 / NCIMB 30131) OX=858619 GN=CVAR_2912 PE=4 SV=1	0	88.914	33	22	25	22	777	83.9	4.87	19.76	22						CVAR_2912	CVAR_2912					0	2.46013e+07	High	1	Met-loss [N-Term]
FALSE	High	Master Protein	G0HDA1	Proteasome accessory factor OS=Corynebacterium variabile (strain DSM 44702 / CIP 107183 / JCM 12073 / NCIMB 30131) OX=858619 GN=CVAR_1423 PE=3 SV=1	0	88.834	39	15	20	15	476	52.2	5.12	20.15	15	metabolic process	proteasome	catalytic activity	Pf03136		CVAR_1423	CVAR_1423					0	2.58942e+07	High	1
FALSE	High	Master Protein	G0HBX3	Inorganic pyrophosphatase OS=Corynebacterium variabile (strain DSM 44702 / CIP 107183 / JCM 12073 / NCIMB 30131) OX=858619 GN=ppa PE=3 SV=1	0	88.748	57	12	26	12	157	17.7	4.68	37.23	12	metabolic process	cytoplasm	catalytic activity;metal ion binding	Pf00719		CVAR_0479	ppa	Oxidative phosphorylation				1	1.60302e+08	High	1	Met-loss [N-Term]
FALSE	High	Master Protein	G0HDI4	Uncharacterized protein OS=Corynebacterium variabile (strain DSM 44702 / CIP 107183 / JCM 12073 / NCIMB 30131) OX=858619 GN=CVAR_0641 PE=4 SV=1	0	88.62	39	10	17	10	299	31.9	4.87	37.37	10	metabolic process		catalytic activity	Pf00248		CVAR_0641	CVAR_0641					0	7.88914e+07	High	1
FALSE	High	Master Protein	G0HHA2	Uncharacterized protein OS=Corynebacterium variabile (strain DSM 44702 / CIP 107183 / JCM 12073 / NCIMB 30131) OX=858619 GN=CVAR_2911 PE=4 SV=1	0	88.584	25	20	23	20	975	106.3	5.95	19.4	20		membrane				CVAR_2911	CVAR_2911					0	2.26182e+07	High	1
FALSE	High	Master Protein	G0HCU0	Citrate synthase OS=Corynebacterium variabile (strain DSM 44702 / CIP 107183 / JCM 12073 / NCIMB 30131) OX=858619 GN=prpC PE=3 SV=1	0	88.205	40	16	20	15	384	42.2	5.26	30.21	16	metabolic process	cytoplasm	catalytic activity	Pf00285		CVAR_0554	prpC	Propanoate metabolism				1	3.78119e+07	High	1
FALSE	High	Master Protein	G0HGS9	Amidophosphoribosyltransferase OS=Corynebacterium variabile (strain DSM 44702 / CIP 107183 / JCM 12073 / NCIMB 30131) OX=858619 GN=purF PE=3 SV=1	0	88.191	35	12	16	12	497	54.7	6.04	34.71	12	metabolic process		catalytic activity;metal ion binding	Pf00156, Pf00310, Pf13230, Pf13522, Pf13537		CVAR_2341	purF	Alanine, aspartate and glutamate metabolism; Biosynthesis of antibiotics; Metabolic pathways; Biosynthesis of secondary metabolites; Purine metabolism				5	3.35722e+07	High	1
FALSE	High	Master Protein	G0HCY7	5-methyltetrahydropteroyltriglutamate-homocysteine S-methyltransferase OS=Corynebacterium variabile (strain DSM 44702 / CIP 107183 / JCM 12073 / NCIMB 30131) OX=858619 GN=metE2 PE=4 SV=1	0	88.174	41	15	20	14	399	43.6	4.87	19.91	15	metabolic process		catalytic activity;metal ion binding	Pf01717		CVAR_0599	metE2	Selenocompound metabolism; Metabolic pathways; Biosynthesis of secondary metabolites; Cysteine and methionine metabolism; Biosynthesis of amino acids				5	2.60412e+07	High	1
FALSE	High	Master Protein	G0HHC0	Uncharacterized protein OS=Corynebacterium variabile (strain DSM 44702 / CIP 107183 / JCM 12073 / NCIMB 30131) OX=858619 GN=CVAR_2049 PE=4 SV=1	0	87.959	31	20	25	20	628	68.2	5.11	29.61	20			catalytic activity;DNA binding;nucleotide binding	Pf00005, Pf12128, Pf13304		CVAR_2049	CVAR_2049					0	3.00258e+07	High	1	Met-loss [N-Term]
FALSE	High	Master Protein	G0HC09	Cysteine--tRNA ligase OS=Corynebacterium variabile (strain DSM 44702 / CIP 107183 / JCM 12073 / NCIMB 30131) OX=858619 GN=cysS PE=3 SV=1	0	87.786	44	19	21	19	474	51.4	5.25	25.12	19	metabolic process	cytoplasm	catalytic activity;metal ion binding;nucleotide binding	Pf01406, Pf09190, Pf09334		CVAR_0514	cysS	Aminoacyl-tRNA biosynthesis				1	3.04234e+07	High	1	Met-loss [N-Term]
FALSE	High	Master Protein	G0HFP7	Uncharacterized protein OS=Corynebacterium variabile (strain DSM 44702 / CIP 107183 / JCM 12073 / NCIMB 30131) OX=858619 GN=CVAR_1947 PE=3 SV=1	0	87.652	67	15	20	15	227	24.4	5.34	23.68	15	metabolic process		catalytic activity	Pf00106, Pf04321, Pf08659		CVAR_1947	CVAR_1947					0	5.19256e+07	High	1
FALSE	High	Master Protein	G0HCV5	Uncharacterized protein OS=Corynebacterium variabile (strain DSM 44702 / CIP 107183 / JCM 12073 / NCIMB 30131) OX=858619 GN=CVAR_0569 PE=3 SV=1	0	87.467	60	17	25	17	334	37	6.76	36.13	17			catalytic activity	Pf03061, Pf13279		CVAR_0569	CVAR_0569					0	4.21978e+07	High	1
FALSE	High	Master Protein	G0HA78	Bacterioferritin comigratory protein OS=Corynebacterium variabile (strain DSM 44702 / CIP 107183 / JCM 12073 / NCIMB 30131) OX=858619 GN=bcp PE=4 SV=1	0	87.42	63	14	18	14	159	17.4	5.25	27.88	14	cellular homeostasis;metabolic process;regulation of biological process		antioxidant activity;catalytic activity	Pf00578, Pf02630, Pf05988, Pf08534, Pf13905		CVAR_0741	bcp					0	9.19494e+07	High	1
FALSE	High	Master Protein	G0HF93	Sugar ABC transport system subunit OS=Corynebacterium variabile (strain DSM 44702 / CIP 107183 / JCM 12073 / NCIMB 30131) OX=858619 GN=sugA PE=4 SV=1	0	87.32	38	10	19	10	346	37.3	4.84	26.03	10	transport		catalytic activity;nucleotide binding;transporter activity	Pf00004, Pf00005, Pf03215, Pf08402, Pf13191, Pf13401		CVAR_2195	sugA	ABC transporters				1	2.57517e+07	High	1	Met-loss [N-Term]
FALSE	High	Master Protein	G0HCU7	Phosphoribosylaminoimidazole-succinocarboxamide synthase OS=Corynebacterium variabile (strain DSM 44702 / CIP 107183 / JCM 12073 / NCIMB 30131) OX=858619 GN=purC PE=3 SV=1	0	87.262	37	14	23	14	366	40.9	4.87	28.51	14	metabolic process		catalytic activity;nucleotide binding	Pf01259		CVAR_0561	purC	Biosynthesis of antibiotics; Metabolic pathways; Biosynthesis of secondary metabolites; Purine metabolism				4	4.24622e+07	High	1
FALSE	High	Master Protein	G0HGG8	Hydroxymethylglutaryl-CoA synthase OS=Corynebacterium variabile (strain DSM 44702 / CIP 107183 / JCM 12073 / NCIMB 30131) OX=858619 GN=mvaS PE=3 SV=1	0	87.186	33	14	16	14	395	42	4.93	28.65	14	metabolic process		catalytic activity	Pf00195, Pf01154, Pf08540, Pf08545		CVAR_1984	mvaS	Biosynthesis of antibiotics; Metabolic pathways; Valine, leucine and isoleucine degradation; Biosynthesis of secondary metabolites; Butanoate metabolism; Synthesis and degradation of ketone bodies; Terpenoid backbone biosynthesis				7	6.67499e+07	High	1
FALSE	High	Master Protein	G0HBI6	Glycerol-3-phosphate dehydrogenase [NAD(P)+] OS=Corynebacterium variabile (strain DSM 44702 / CIP 107183 / JCM 12073 / NCIMB 30131) OX=858619 GN=gpsA PE=3 SV=1	0	86.777	50	15	16	15	339	35.4	5.45	27.69	15	metabolic process	cytoplasm	catalytic activity;nucleotide binding	Pf01210, Pf02558, Pf02737, Pf03807, Pf07479		CVAR_1747	gpsA	Glycerophospholipid metabolism; Biosynthesis of secondary metabolites				2	1.74247e+07	High	1	Met-loss [N-Term]
FALSE	High	Master Protein	G0HE92	Asparagine synthetase OS=Corynebacterium variabile (strain DSM 44702 / CIP 107183 / JCM 12073 / NCIMB 30131) OX=858619 GN=ltsA PE=3 SV=1	0	86.737	34	18	20	18	651	73.2	5.52	21.45	18	metabolic process		catalytic activity;nucleotide binding	Pf00310, Pf00733, Pf12481, Pf13522, Pf13537		CVAR_1128	ltsA	Alanine, aspartate and glutamate metabolism; Metabolic pathways; Biosynthesis of secondary metabolites				3	1.58066e+07	High	1
FALSE	High	Master Protein	G0HF04	Ribosomal RNA methyltransferase OS=Corynebacterium variabile (strain DSM 44702 / CIP 107183 / JCM 12073 / NCIMB 30131) OX=858619 GN=rrmA PE=4 SV=1	0	86.445	42	11	15	11	298	31.6	5.21	31.08	11	metabolic process		catalytic activity;metal ion binding	Pf01209, Pf08241, Pf08242, Pf12847, Pf13649, Pf13659, Pf13847		CVAR_1865	rrmA					0	6.02269e+07	High	1
FALSE	High	Master Protein	G0HGY2	Amidohydro-rel domain-containing protein OS=Corynebacterium variabile (strain DSM 44702 / CIP 107183 / JCM 12073 / NCIMB 30131) OX=858619 GN=CVAR_2629 PE=4 SV=1	0	86.374	33	11	15	11	525	55.3	4.93	31.28	11	metabolic process		catalytic activity;metal ion binding	Pf01979, Pf13147, Pf13594		CVAR_2629	CVAR_2629	Metabolic pathways; Microbial metabolism in diverse environments; Purine metabolism				3	3.15432e+07	High	1
FALSE	High	Master Protein	G0HGC5	Uncharacterized protein OS=Corynebacterium variabile (strain DSM 44702 / CIP 107183 / JCM 12073 / NCIMB 30131) OX=858619 GN=CVAR_2825 PE=4 SV=1	0	86.267	59	13	19	13	201	21	10.23	30.05	13						CVAR_2869; CVAR_2825	CVAR_2825; CVAR_2869					0	1.58268e+08	High	1	Met-loss [N-Term]
FALSE	High	Master Protein	G0HC06	Putative transcription factor OS=Corynebacterium variabile (strain DSM 44702 / CIP 107183 / JCM 12073 / NCIMB 30131) OX=858619 GN=carD PE=4 SV=1	0	86.211	60	15	19	15	200	22.2	5.01	31.27	15				Pf02559		CVAR_0511	carD					0	5.91344e+07	High	1
FALSE	High	Master Protein	G0HHL4	50S ribosomal protein L22 OS=Corynebacterium variabile (strain DSM 44702 / CIP 107183 / JCM 12073 / NCIMB 30131) OX=858619 GN=rplV PE=3 SV=1	0	86.031	59	14	32	14	120	12.9	10.4	51.51	14	metabolic process	ribosome	RNA binding;structural molecule activity	Pf00237		CVAR_2389	rplV	Ribosome				1	5.88728e+08	High	1	Met-loss [N-Term]
FALSE	High	Master Protein	G0HHY8	Uncharacterized protein OS=Corynebacterium variabile (strain DSM 44702 / CIP 107183 / JCM 12073 / NCIMB 30131) OX=858619 GN=CVAR_2753 PE=4 SV=1	0	85.796	48	10	25	10	166	17.8	4.32	31.84	10				Pf10698		CVAR_2753	CVAR_2753					0	2.30485e+08	High	1	Met-loss [N-Term]
FALSE	High	Master Protein	G0HDT7	Peptidyl-dipeptidase OS=Corynebacterium variabile (strain DSM 44702 / CIP 107183 / JCM 12073 / NCIMB 30131) OX=858619 GN=dcp PE=3 SV=1	0	85.499	28	13	15	13	682	74.8	4.69	23.78	13	metabolic process		catalytic activity;metal ion binding	Pf01432		CVAR_1051	dcp					0	1.2199e+07	High	1
FALSE	High	Master Protein	G0HHK4	Iron utilization protein OS=Corynebacterium variabile (strain DSM 44702 / CIP 107183 / JCM 12073 / NCIMB 30131) OX=858619 GN=fiuU PE=4 SV=1	0	85.168	49	9	15	9	300	32.7	4.84	29.12	9	metabolic process		catalytic activity	Pf04954, Pf08021		CVAR_2379	fiuU					0	2.24724e+07	High	1	Met-loss [N-Term]
FALSE	High	Master Protein	G0HFE7	Catalase OS=Corynebacterium variabile (strain DSM 44702 / CIP 107183 / JCM 12073 / NCIMB 30131) OX=858619 GN=katA PE=3 SV=1	0	84.943	34	15	20	15	534	59.9	5.21	17.94	15	metabolic process;response to stimulus		antioxidant activity;catalytic activity;metal ion binding	Pf00199, Pf06628		CVAR_2491	katA	Biosynthesis of antibiotics; Carbon metabolism; Tryptophan metabolism; Biosynthesis of secondary metabolites; Glyoxylate and dicarboxylate metabolism				5	1.64089e+07	High	1	Met-loss [N-Term]
FALSE	High	Master Protein	G0HF33	Uncharacterized protein OS=Corynebacterium variabile (strain DSM 44702 / CIP 107183 / JCM 12073 / NCIMB 30131) OX=858619 GN=CVAR_2135 PE=4 SV=1	0	84.802	100	11	21	11	126	14.3	4.56	30.99	11						CVAR_2135	CVAR_2135					0	121735321	High	1	Met-loss [N-Term]
FALSE	High	Master Protein	G0HBW9	PPK2 domain-containing protein OS=Corynebacterium variabile (strain DSM 44702 / CIP 107183 / JCM 12073 / NCIMB 30131) OX=858619 GN=CVAR_0475 PE=3 SV=1	0	84.176	52	18	24	18	301	35.3	6.35	20.54	18	metabolic process		catalytic activity	Pf03976		CVAR_0475	CVAR_0475					0	4.04035e+07	High	1
FALSE	High	Master Protein	G0HEU5	DNA ligase OS=Corynebacterium variabile (strain DSM 44702 / CIP 107183 / JCM 12073 / NCIMB 30131) OX=858619 GN=lig PE=3 SV=1	0	84.066	28	17	19	17	790	86.1	5.34	25.77	17	metabolic process;response to stimulus		catalytic activity;metal ion binding	Pf00533, Pf01653, Pf03119, Pf03120, Pf12826, Pf14520		CVAR_1805	lig	Nucleotide excision repair; Mismatch repair; DNA replication; Base excision repair				4	1.74953e+07	High	1
FALSE	High	Master Protein	G0HB23	Oligoribonuclease OS=Corynebacterium variabile (strain DSM 44702 / CIP 107183 / JCM 12073 / NCIMB 30131) OX=858619 GN=orn PE=3 SV=1	0	83.97	44	11	15	11	209	23.1	4.92	22.59	11	metabolic process	cytoplasm	catalytic activity	Pf00929		CVAR_0795	CVAR_0795					0	1.87244e+07	High	1
FALSE	High	Master Protein	G0HHM4	Uncharacterized protein OS=Corynebacterium variabile (strain DSM 44702 / CIP 107183 / JCM 12073 / NCIMB 30131) OX=858619 GN=CVAR_2399 PE=3 SV=1	0	83.841	41	8	12	8	297	31.5	7.83	23.29	8				Pf03780		CVAR_2399	CVAR_2399					0	1.23053e+07	High	1
FALSE	High	Master Protein	G0HEZ0	Glyceraldehyde-3-phosphate dehydrogenase OS=Corynebacterium variabile (strain DSM 44702 / CIP 107183 / JCM 12073 / NCIMB 30131) OX=858619 GN=gapB PE=3 SV=1	0	83.605	32	13	19	13	485	53.2	5.82	23.76	13	metabolic process		catalytic activity;nucleotide binding	Pf00044, Pf02800		CVAR_1851	gapB	Biosynthesis of antibiotics; Carbon metabolism; Metabolic pathways; Biosynthesis of secondary metabolites; Biosynthesis of amino acids; Glycolysis / Gluconeogenesis; Microbial metabolism in diverse environments				7	1.97438e+07	High	1	Met-loss [N-Term]; Met-loss+Acetyl [N-Term]
FALSE	High	Master Protein	G0HBN4	ATP-dependent 6-phosphofructokinase OS=Corynebacterium variabile (strain DSM 44702 / CIP 107183 / JCM 12073 / NCIMB 30131) OX=858619 GN=pfkA PE=3 SV=1	0	83.174	52	15	16	15	342	36.7	5.74	27.56	15	metabolic process	cytoplasm	catalytic activity;metal ion binding;nucleotide binding	Pf00365, Pf01513		CVAR_1795	pfkA	Biosynthesis of antibiotics; RNA degradation; Carbon metabolism; Metabolic pathways; Pentose phosphate pathway; Biosynthesis of secondary metabolites; Galactose metabolism; Biosynthesis of amino acids; Fructose and mannose metabolism; Glycolysis / Gluconeogenesis; Microbial metabolism in diverse environments; Methane metabolism				12	2.36136e+07	High	1
FALSE	High	Master Protein	G0HDC3	L-cysteine:1D-myo-inositol 2-amino-2-deoxy-alpha-D-glucopyranoside ligase OS=Corynebacterium variabile (strain DSM 44702 / CIP 107183 / JCM 12073 / NCIMB 30131) OX=858619 GN=mshC PE=3 SV=1	0	83.163	41	13	16	13	432	47.1	4.92	29.81	13	metabolic process		catalytic activity;metal ion binding;nucleotide binding	Pf01406, Pf09334		CVAR_1445	mshC					0	2.23957e+07	High	1
FALSE	High	Master Protein	G0HEG9	DeoR DNA-binding transcription regulator OS=Corynebacterium variabile (strain DSM 44702 / CIP 107183 / JCM 12073 / NCIMB 30131) OX=858619 GN=CVAR_1601 PE=4 SV=1	0	82.957	48	9	14	9	258	27.6	5.66	26.66	9	metabolic process;regulation of biological process		DNA binding	Pf00455, Pf08220, Pf08279, Pf12840		CVAR_1601	CVAR_1601					0	1.71683e+07	High	1
FALSE	High	Master Protein	G0HEW0	Uncharacterized protein OS=Corynebacterium variabile (strain DSM 44702 / CIP 107183 / JCM 12073 / NCIMB 30131) OX=858619 GN=CVAR_1820 PE=4 SV=1	0	82.87	46	10	13	10	345	35.9	4.77	31.54	10	cellular homeostasis;regulation of biological process			Pf00085, Pf13098, Pf14561		CVAR_1820	CVAR_1820					0	4.15914e+07	High	1
FALSE	High	Master Protein	G0HGT3	Formate dehydrogenase subunit OS=Corynebacterium variabile (strain DSM 44702 / CIP 107183 / JCM 12073 / NCIMB 30131) OX=858619 GN=fdhF PE=3 SV=1	0	82.174	27	17	21	17	788	86.4	6.25	21.2	17	metabolic process		catalytic activity;metal ion binding	Pf00384, Pf01568		CVAR_2345	fdhF					0	1.65965e+07	High	1
FALSE	High	Master Protein	G0HDY7	Coenzyme A biosynthesis bifunctional protein CoaBC OS=Corynebacterium variabile (strain DSM 44702 / CIP 107183 / JCM 12073 / NCIMB 30131) OX=858619 GN=dfp PE=3 SV=1	0	82.131	40	12	17	12	432	45.2	5.41	30.93	12	metabolic process		catalytic activity;nucleotide binding	Pf02441, Pf04127		CVAR_1501	dfp	Pantothenate and CoA biosynthesis; Metabolic pathways				2	1.24815e+07	High	1	Met-loss [N-Term]; Met-loss+Acetyl [N-Term]
FALSE	High	Master Protein	G0HI79	Single-stranded DNA-binding protein OS=Corynebacterium variabile (strain DSM 44702 / CIP 107183 / JCM 12073 / NCIMB 30131) OX=858619 GN=ssb1 PE=3 SV=1	0	80.854	60	8	13	8	209	22.1	5.19	25.67	8	metabolic process		DNA binding	Pf00436, Pf01336, Pf13742		CVAR_2999	ssb1	Mismatch repair; DNA replication; Homologous recombination				3	7.93351e+07	High	1
FALSE	High	Master Protein	G0HDD8	Uncharacterized protein OS=Corynebacterium variabile (strain DSM 44702 / CIP 107183 / JCM 12073 / NCIMB 30131) OX=858619 GN=CVAR_1460 PE=4 SV=1	0	80.835	33	16	18	16	593	64.4	5.8	16.12	16			catalytic activity;nucleotide binding	Pf00005, Pf13304, Pf13558		CVAR_1460	CVAR_1460					0	2.03429e+07	High	1
FALSE	High	Master Protein	G0HF11	N-succinyldiaminopimelate aminotransferase OS=Corynebacterium variabile (strain DSM 44702 / CIP 107183 / JCM 12073 / NCIMB 30131) OX=858619 GN=dapC PE=4 SV=1	0	80.799	41	15	19	15	380	40.3	4.94	25.05	15	metabolic process		catalytic activity	Pf00155		CVAR_1872	dapC					0	5.23549e+07	High	1
FALSE	High	Master Protein	G0HI83	MarR DNA-binding transcription regulator OS=Corynebacterium variabile (strain DSM 44702 / CIP 107183 / JCM 12073 / NCIMB 30131) OX=858619 GN=uspR PE=4 SV=1	0	80.227	61	12	23	12	164	18.1	5.19	31.91	12	metabolic process;regulation of biological process		DNA binding	Pf01047		CVAR_3003	uspR					0	1.30429e+08	High	1	Met-loss [N-Term]
FALSE	High	Master Protein	G0HE53	Uncharacterized protein OS=Corynebacterium variabile (strain DSM 44702 / CIP 107183 / JCM 12073 / NCIMB 30131) OX=858619 GN=CVAR_1091 PE=4 SV=1	0	80.126	48	13	16	13	242	27	5.47	27.37	13				Pf02591		CVAR_1091	CVAR_1091					0	3.03078e+07	High	1	Met-loss [N-Term]
FALSE	High	Master Protein	G0HD95	Putative dipeptidase OS=Corynebacterium variabile (strain DSM 44702 / CIP 107183 / JCM 12073 / NCIMB 30131) OX=858619 GN=pepE PE=4 SV=1	0	80.106	41	14	17	14	380	40	4.78	29.71	14	metabolic process		catalytic activity	Pf00557, Pf01321		CVAR_1415	pepE					0	3.47844e+07	High	1
FALSE	High	Master Protein	G0HF51	Uncharacterized protein OS=Corynebacterium variabile (strain DSM 44702 / CIP 107183 / JCM 12073 / NCIMB 30131) OX=858619 GN=CVAR_2153 PE=3 SV=1	0	79.772	41	15	17	15	456	49.9	6.71	24.53	15			catalytic activity;nucleotide binding	Pf00270, Pf00271		CVAR_2153	CVAR_2153					0	2.30773e+07	High	1
FALSE	High	Master Protein	G0HEE2	Uncharacterized protein OS=Corynebacterium variabile (strain DSM 44702 / CIP 107183 / JCM 12073 / NCIMB 30131) OX=858619 GN=CVAR_1574 PE=4 SV=1	0	79.653	60	12	19	12	297	31.1	5.05	26.47	12				Pf12502		CVAR_1574	CVAR_1574					0	5.15442e+07	High	1
FALSE	High	Master Protein	G0HFT7	GntR DNA-binding transcription regulator OS=Corynebacterium variabile (strain DSM 44702 / CIP 107183 / JCM 12073 / NCIMB 30131) OX=858619 GN=CVAR_2229 PE=3 SV=1	0	79.196	36	12	13	12	453	46.8	5.8	22.04	12	metabolic process;regulation of biological process		catalytic activity;DNA binding	Pf00155, Pf00392, Pf14502		CVAR_2229	CVAR_2229					0	1.04979e+07	High	1
FALSE	High	Master Protein	G0HDB3	ATP phosphoribosyltransferase OS=Corynebacterium variabile (strain DSM 44702 / CIP 107183 / JCM 12073 / NCIMB 30131) OX=858619 GN=hisG PE=3 SV=1	0	78.955	50	14	17	14	287	31.3	6.07	24.39	14	metabolic process	cytoplasm	catalytic activity;metal ion binding;nucleotide binding	Pf01634, Pf08029, Pf09084		CVAR_1435	hisG	Histidine metabolism; Metabolic pathways; Biosynthesis of secondary metabolites; Biosynthesis of amino acids				4	4.3989e+07	High	1	Met-loss [N-Term]; Met-loss+Acetyl [N-Term]
FALSE	High	Master Protein	G0HB06	M20_dimer domain-containing protein OS=Corynebacterium variabile (strain DSM 44702 / CIP 107183 / JCM 12073 / NCIMB 30131) OX=858619 GN=CVAR_0473 PE=4 SV=1	0	78.43	31	12	19	12	466	48.8	4.64	25.76	12	metabolic process		catalytic activity	Pf01546		CVAR_0473	CVAR_0473					0	8.64081e+07	High	1	Met-loss [N-Term]
FALSE	High	Master Protein	G0HAF6	Imidazole glycerol phosphate synthase subunit HisF OS=Corynebacterium variabile (strain DSM 44702 / CIP 107183 / JCM 12073 / NCIMB 30131) OX=858619 GN=hisF PE=3 SV=1	0	78.343	69	15	17	15	258	27	4.73	19.12	15	metabolic process	cytoplasm	catalytic activity	Pf00977, Pf02581		CVAR_1207	hisF	Histidine metabolism; Metabolic pathways; Biosynthesis of secondary metabolites; Biosynthesis of amino acids				4	2.02589e+07	High	1
FALSE	High	Master Protein	G0HAY9	Phosphate acetyltransferase OS=Corynebacterium variabile (strain DSM 44702 / CIP 107183 / JCM 12073 / NCIMB 30131) OX=858619 GN=pta PE=4 SV=1	0	78.29	33	15	20	15	477	49.3	4.81	31.61	15	metabolic process		catalytic activity	Pf01515		CVAR_0455	pta	Carbon metabolism; Pyruvate metabolism; Metabolic pathways; Microbial metabolism in diverse environments; Taurine and hypotaurine metabolism; Propanoate metabolism; Methane metabolism				7	5.54091e+07	High	1
FALSE	High	Master Protein	G0HGN8	30S ribosomal protein S9 OS=Corynebacterium variabile (strain DSM 44702 / CIP 107183 / JCM 12073 / NCIMB 30131) OX=858619 GN=rpsI PE=3 SV=1	0	78.147	48	9	26	9	170	18.8	8.62	36.36	9	metabolic process	ribosome	structural molecule activity	Pf00380		CVAR_2300	rpsI	Ribosome				1	2.19176e+08	High	1
FALSE	High	Master Protein	G0HDB2	Aspartate ammonia-lyase OS=Corynebacterium variabile (strain DSM 44702 / CIP 107183 / JCM 12073 / NCIMB 30131) OX=858619 GN=aspA PE=3 SV=1	0	78.105	37	14	17	14	521	56.7	5.08	29.98	14	metabolic process		catalytic activity	Pf00206, Pf10415		CVAR_1434	aspA	Alanine, aspartate and glutamate metabolism; Metabolic pathways				2	5.46603e+07	High	1	Met-loss [N-Term]
FALSE	High	Master Protein	G0HE95	Anthranilate phosphoribosyltransferase OS=Corynebacterium variabile (strain DSM 44702 / CIP 107183 / JCM 12073 / NCIMB 30131) OX=858619 GN=trpD PE=3 SV=1	0	78.023	54	13	15	13	365	38.6	5.02	24.46	13	metabolic process		catalytic activity;metal ion binding	Pf00591, Pf02885		CVAR_1131	trpD	Biosynthesis of antibiotics; Metabolic pathways; Phenylalanine, tyrosine and tryptophan biosynthesis; Biosynthesis of secondary metabolites; Biosynthesis of amino acids				5	2.48096e+07	High	1	Met-loss [N-Term]
FALSE	High	Master Protein	G0HF80	Mannose-1-phosphate guanyltransferase OS=Corynebacterium variabile (strain DSM 44702 / CIP 107183 / JCM 12073 / NCIMB 30131) OX=858619 GN=manC PE=4 SV=1	0	77.791	36	13	22	13	370	38.8	5.08	29.77	13	metabolic process		catalytic activity	Pf00483, Pf12804		CVAR_2182	manC	Amino sugar and nucleotide sugar metabolism; Metabolic pathways; Biosynthesis of secondary metabolites; Fructose and mannose metabolism				4	4.94085e+07	High	1
FALSE	High	Master Protein	G0HGN7	Phosphoglucosamine mutase OS=Corynebacterium variabile (strain DSM 44702 / CIP 107183 / JCM 12073 / NCIMB 30131) OX=858619 GN=pmmC PE=3 SV=1	0	77.695	32	13	18	13	448	46.7	4.91	28.09	13	metabolic process		catalytic activity;metal ion binding	Pf00408, Pf02878, Pf02880		CVAR_2299	pmmC	Biosynthesis of antibiotics; Amino sugar and nucleotide sugar metabolism; Metabolic pathways				3	3.25121e+07	High	1	Met-loss [N-Term]
FALSE	High	Master Protein	G0HDP1	Secreted esterase A OS=Corynebacterium variabile (strain DSM 44702 / CIP 107183 / JCM 12073 / NCIMB 30131) OX=858619 GN=estA3 PE=4 SV=1	0	77.545	44	13	21	13	296	31.5	7.53	24.93	13				Pf13472		CVAR_0700	estA3					0	9.29744e+07	High	1
FALSE	High	Master Protein	G0HDM1	Glucose-6-phosphate isomerase OS=Corynebacterium variabile (strain DSM 44702 / CIP 107183 / JCM 12073 / NCIMB 30131) OX=858619 GN=pgi PE=3 SV=1	0	77.327	24	15	18	15	574	62.9	5.49	22.14	15	metabolic process	cytoplasm	catalytic activity	Pf00342		CVAR_0678	pgi	Biosynthesis of antibiotics; Carbon metabolism; Amino sugar and nucleotide sugar metabolism; Metabolic pathways; Pentose phosphate pathway; Biosynthesis of secondary metabolites; Glycolysis / Gluconeogenesis; Microbial metabolism in diverse environments; Starch and sucrose metabolism				9	1.61454e+07	High	1
FALSE	High	Master Protein	G0HBC0	GTPase Der OS=Corynebacterium variabile (strain DSM 44702 / CIP 107183 / JCM 12073 / NCIMB 30131) OX=858619 GN=der PE=3 SV=1	0	77.31	24	15	17	15	567	62.8	4.82	24.88	15	regulation of biological process;response to stimulus		nucleotide binding	Pf00009, Pf01926, Pf02421, Pf08477, Pf14714		CVAR_1282	CVAR_1282					0	1.84387e+07	High	1	Met-loss [N-Term]
FALSE	High	Master Protein	G0HAH4	DNA polymerase I OS=Corynebacterium variabile (strain DSM 44702 / CIP 107183 / JCM 12073 / NCIMB 30131) OX=858619 GN=polA PE=3 SV=1	0	76.93	19	16	17	16	857	92.6	5.49	24.79	16	metabolic process;response to stimulus	nucleus	catalytic activity;DNA binding	Pf00476, Pf01367, Pf02739, Pf10391		CVAR_1225	polA	Pyrimidine metabolism; Nucleotide excision repair; Metabolic pathways; DNA replication; Homologous recombination; Base excision repair; Purine metabolism				7	1.39737e+07	High	1
FALSE	High	Master Protein	G0HIA7	Thioredoxin reductase OS=Corynebacterium variabile (strain DSM 44702 / CIP 107183 / JCM 12073 / NCIMB 30131) OX=858619 GN=trxB PE=3 SV=1	0	76.748	64	12	22	12	311	33.5	4.72	25.52	12	metabolic process;response to stimulus	cytoplasm	antioxidant activity;catalytic activity	Pf00070, Pf07992, Pf13241, Pf13738		CVAR_3026	trxB	Selenocompound metabolism; Pyrimidine metabolism				2	8.41998e+07	High	1	Met-loss [N-Term]
FALSE	High	Master Protein	G0HEF7	UDP-galactose 4-epimerase OS=Corynebacterium variabile (strain DSM 44702 / CIP 107183 / JCM 12073 / NCIMB 30131) OX=858619 GN=galE PE=3 SV=1	0	76.701	39	11	14	11	332	34.7	5.1	28.58	11	metabolic process		catalytic activity;nucleotide binding	Pf01073, Pf01370, Pf02719, Pf03721, Pf04321, Pf07993, Pf13460, Pf13478, Pf13950		CVAR_1589	galE	Amino sugar and nucleotide sugar metabolism; Metabolic pathways; Galactose metabolism				3	2.43117e+07	High	1
FALSE	High	Master Protein	G0HBK0	Oxaloacetate decarboxylase OS=Corynebacterium variabile (strain DSM 44702 / CIP 107183 / JCM 12073 / NCIMB 30131) OX=858619 GN=odx PE=4 SV=1	0	76.606	40	8	16	8	280	30.5	5.2	29.26	8	metabolic process		catalytic activity	Pf01557, Pf10370		CVAR_1761	odx					0	7.87046e+07	High	1
FALSE	High	Master Protein	G0HE76	NAD(P)-bd_dom domain-containing protein OS=Corynebacterium variabile (strain DSM 44702 / CIP 107183 / JCM 12073 / NCIMB 30131) OX=858619 GN=CVAR_1112 PE=4 SV=1	0	76.579	59	12	18	11	222	23.6	4.53	23.34	12				Pf13460		CVAR_1112	CVAR_1112					0	1.02397e+08	High	1	Met-loss [N-Term]
FALSE	High	Master Protein	G0HBJ7	Short-chain dehydrogenase/reductase OS=Corynebacterium variabile (strain DSM 44702 / CIP 107183 / JCM 12073 / NCIMB 30131) OX=858619 GN=CVAR_1758 PE=3 SV=1	0	76.556	44	10	15	10	248	25.1	5.11	31.33	10	metabolic process		catalytic activity	Pf00106		CVAR_1758	CVAR_1758					0	2.94067e+07	High	1
FALSE	High	Master Protein	G0HGY4	Uncharacterized protein OS=Corynebacterium variabile (strain DSM 44702 / CIP 107183 / JCM 12073 / NCIMB 30131) OX=858619 GN=CVAR_2631 PE=4 SV=1	0	76.507	32	14	18	14	511	56.5	5.22	21.26	14	metabolic process		catalytic activity;nucleotide binding	Pf00743, Pf13434, Pf13454, Pf13738		CVAR_2631	CVAR_2631					0	1.52647e+07	High	1
FALSE	High	Master Protein	G0HAG9	ABC transporter domain-containing protein OS=Corynebacterium variabile (strain DSM 44702 / CIP 107183 / JCM 12073 / NCIMB 30131) OX=858619 GN=CVAR_1220 PE=4 SV=1	0	76.442	65	12	16	12	258	28.3	5.33	24.2	12	transport		catalytic activity;nucleotide binding;transporter activity	Pf00005, Pf02463, Pf03193, Pf13304, Pf13476, Pf13555, Pf13558		CVAR_1220	CVAR_1220					0	2.15231e+07	High	1	Met-loss [N-Term]
FALSE	High	Master Protein	G0HHS7	Uncharacterized protein OS=Corynebacterium variabile (strain DSM 44702 / CIP 107183 / JCM 12073 / NCIMB 30131) OX=858619 GN=CVAR_2692 PE=3 SV=1	0	76.41	41	15	19	15	510	54.4	7.21	23.43	15	metabolic process		catalytic activity	Pf01073, Pf01370, Pf04321, Pf07993, Pf13460		CVAR_2692	CVAR_2692					0	2.16743e+07	High	1
FALSE	High	Master Protein	G0H9R3	Flavin-dependent oxidoreductase OS=Corynebacterium variabile (strain DSM 44702 / CIP 107183 / JCM 12073 / NCIMB 30131) OX=858619 GN=CVAR_3056 PE=3 SV=1	0	76.306	25	10	17	10	451	48.9	5.58	30.65	10	metabolic process		catalytic activity	Pf00296		CVAR_3056	CVAR_3056					0	1.796e+07	High	1
FALSE	High	Master Protein	G0HHZ7	Succinate dehydrogenase flavoprotein subunit OS=Corynebacterium variabile (strain DSM 44702 / CIP 107183 / JCM 12073 / NCIMB 30131) OX=858619 GN=sdhA PE=4 SV=1	0	76.116	27	14	19	14	677	75.5	6.11	25.82	14	metabolic process		catalytic activity	Pf00890, Pf02910		CVAR_2762	sdhA	Biosynthesis of antibiotics; Carbon metabolism; Metabolic pathways; Oxidative phosphorylation; Biosynthesis of secondary metabolites; Butanoate metabolism; Microbial metabolism in diverse environments; Citrate cycle (TCA cycle)				8	2.91679e+07	High	1
FALSE	High	Master Protein	G0HHE2	Molybdenum cofactor biosynthesis protein OS=Corynebacterium variabile (strain DSM 44702 / CIP 107183 / JCM 12073 / NCIMB 30131) OX=858619 GN=mogA1 PE=4 SV=1	0	75.953	33	8	15	8	217	22.9	4.48	29.95	8				Pf00994		CVAR_2070	mogA1					0	2.66312e+07	High	1
FALSE	High	Master Protein	G0HEL8	SUMT OS=Corynebacterium variabile (strain DSM 44702 / CIP 107183 / JCM 12073 / NCIMB 30131) OX=858619 GN=CVAR_1650 PE=3 SV=1	0	75.856	43	9	14	9	343	35.1	4.89	27.06	9	metabolic process		catalytic activity	Pf00590		CVAR_1650	CVAR_1650	Metabolic pathways; Porphyrin and chlorophyll metabolism; Biosynthesis of secondary metabolites				3	1.52053e+07	High	1
FALSE	High	Master Protein	G0HAZ9	Exodeoxyribonuclease III OS=Corynebacterium variabile (strain DSM 44702 / CIP 107183 / JCM 12073 / NCIMB 30131) OX=858619 GN=xthA PE=3 SV=1	0	75.755	49	13	14	13	259	29	5.08	24.89	13	metabolic process;response to stimulus		catalytic activity	Pf03372, Pf14529		CVAR_0464	xthA	Base excision repair				1	2.52087e+07	High	1
FALSE	High	Master Protein	G0HBQ0	Uncharacterized protein OS=Corynebacterium variabile (strain DSM 44702 / CIP 107183 / JCM 12073 / NCIMB 30131) OX=858619 GN=CVAR_0167 PE=4 SV=1	0	75.726	31	17	20	17	580	62.4	5.49	14.33	17	transport		catalytic activity;nucleotide binding	Pf00005, Pf08352, Pf13304, Pf13558		CVAR_0167	CVAR_0167	Quorum sensing				1	1.52985e+07	High	1
FALSE	High	Master Protein	G0HCB6	Glutamate 5-kinase OS=Corynebacterium variabile (strain DSM 44702 / CIP 107183 / JCM 12073 / NCIMB 30131) OX=858619 GN=proB PE=3 SV=1	0	75.574	36	10	11	10	430	45.6	5.52	25.02	10	metabolic process	cytoplasm	catalytic activity;nucleotide binding;RNA binding	Pf00696, Pf01472		CVAR_0925	proB	Biosynthesis of antibiotics; Arginine and proline metabolism; Metabolic pathways; Biosynthesis of amino acids; Carbapenem biosynthesis				5	1.72754e+07	High	1
FALSE	High	Master Protein	G0HE09	APH domain-containing protein OS=Corynebacterium variabile (strain DSM 44702 / CIP 107183 / JCM 12073 / NCIMB 30131) OX=858619 GN=CVAR_1523 PE=4 SV=1	0	75.557	38	12	14	12	407	44.6	4.68	28.53	12				Pf01633, Pf01636		CVAR_1523	CVAR_1523					0	1.92091e+07	High	1
FALSE	High	Master Protein	G0HAG7	DUF4921 domain-containing protein OS=Corynebacterium variabile (strain DSM 44702 / CIP 107183 / JCM 12073 / NCIMB 30131) OX=858619 GN=CVAR_1218 PE=4 SV=1	0	75.556	52	18	21	18	454	50.5	6.19	18.49	18			catalytic activity			CVAR_1218	CVAR_1218					0	1.59452e+07	High	1
FALSE	High	Master Protein	G0HDU5	PhoH domain-containing protein OS=Corynebacterium variabile (strain DSM 44702 / CIP 107183 / JCM 12073 / NCIMB 30131) OX=858619 GN=CVAR_1059 PE=4 SV=1	0	75.357	46	16	19	16	336	36.2	6.34	22.95	16			nucleotide binding	Pf02562		CVAR_1059	CVAR_1059					0	1.90695e+07	High	1
FALSE	High	Master Protein	G0HB96	Tyrosine--tRNA ligase OS=Corynebacterium variabile (strain DSM 44702 / CIP 107183 / JCM 12073 / NCIMB 30131) OX=858619 GN=tyrS PE=3 SV=1	0	75.295	35	14	16	14	419	46.1	5.21	20.85	14	metabolic process	cytoplasm	catalytic activity;nucleotide binding;RNA binding	Pf00579		CVAR_1258	tyrS	Aminoacyl-tRNA biosynthesis				1	2.26934e+07	High	1	Met-loss [N-Term]
FALSE	High	Master Protein	G0HC80	ATP-dependent Clp protease proteolytic subunit OS=Corynebacterium variabile (strain DSM 44702 / CIP 107183 / JCM 12073 / NCIMB 30131) OX=858619 GN=clpP PE=3 SV=1	0	75.054	43	9	22	9	227	25	5.01	27.67	9	metabolic process	cytoplasm	catalytic activity	Pf00574		CVAR_0890	clpP2					0	1.01932e+08	High	1
FALSE	High	Master Protein	G0HDY6	S-adenosylmethionine synthase OS=Corynebacterium variabile (strain DSM 44702 / CIP 107183 / JCM 12073 / NCIMB 30131) OX=858619 GN=metK PE=3 SV=1	0	74.871	48	16	20	16	404	43.7	5.08	19.43	16	metabolic process	cytoplasm	catalytic activity;metal ion binding;nucleotide binding	Pf00438, Pf02772, Pf02773		CVAR_1500	metK	Metabolic pathways; Biosynthesis of secondary metabolites; Cysteine and methionine metabolism; Biosynthesis of amino acids				4	2.732e+07	High	1
FALSE	High	Master Protein	G0HI05	Decaprenylphosphoryl-beta-D-ribose 2-epimerase component OS=Corynebacterium variabile (strain DSM 44702 / CIP 107183 / JCM 12073 / NCIMB 30131) OX=858619 GN=dprE1 PE=4 SV=1	0	74.841	20	12	20	12	541	59.3	6.67	21.73	12	metabolic process	membrane	catalytic activity;nucleotide binding	Pf01565, Pf04030		CVAR_2925	dprE1					0	5.32983e+07	High	1
FALSE	High	Master Protein	G0HFE4	Na(+)/H(+) antiporter subunit E OS=Corynebacterium variabile (strain DSM 44702 / CIP 107183 / JCM 12073 / NCIMB 30131) OX=858619 GN=mnhE PE=3 SV=1	0	74.767	33	9	12	9	356	38.5	7.74	23.88	9	transport		transporter activity	Pf01899		CVAR_2488	mnhE					0	7.50109e+06	High	1
FALSE	High	Master Protein	G0HB88	Arginine biosynthesis bifunctional protein ArgJ OS=Corynebacterium variabile (strain DSM 44702 / CIP 107183 / JCM 12073 / NCIMB 30131) OX=858619 GN=argJ PE=3 SV=1	0	74.736	30	10	12	10	392	39.6	4.5	29.27	10	metabolic process	cytoplasm	catalytic activity	Pf01960		CVAR_1250	CVAR_1250	Biosynthesis of antibiotics; Arginine biosynthesis; Metabolic pathways; Biosynthesis of secondary metabolites; Biosynthesis of amino acids; 2-Oxocarboxylic acid metabolism				6	1.39328e+07	High	1	Met-loss [N-Term]
FALSE	High	Master Protein	G0HD99	Proteasome accessory factor OS=Corynebacterium variabile (strain DSM 44702 / CIP 107183 / JCM 12073 / NCIMB 30131) OX=858619 GN=CVAR_1421 PE=4 SV=1	0	74.565	38	14	17	14	446	48.8	5.33	25.18	14	metabolic process	proteasome	catalytic activity	Pf03136		CVAR_1421	CVAR_1421					0	2.09714e+07	High	1
FALSE	High	Master Protein	G0HFU2	A_deaminase domain-containing protein OS=Corynebacterium variabile (strain DSM 44702 / CIP 107183 / JCM 12073 / NCIMB 30131) OX=858619 GN=CVAR_2234 PE=4 SV=1	0	74.45	21	9	16	9	444	47.9	4.54	21.26	9			catalytic activity;metal ion binding	Pf00962		CVAR_2234	CVAR_2234	Metabolic pathways; Purine metabolism				2	2.16805e+07	High	1	Met-loss [N-Term]; Met-loss+Acetyl [N-Term]
FALSE	High	Master Protein	G0HH57	Cys-tRNA(Pro)/Cys-tRNA(Cys) deacylase OS=Corynebacterium variabile (strain DSM 44702 / CIP 107183 / JCM 12073 / NCIMB 30131) OX=858619 GN=CVAR_2866 PE=3 SV=1	0	73.821	58	8	11	2	175	18.5	5.66	26.8	8	metabolic process;regulation of biological process		catalytic activity	Pf04073		CVAR_2866	CVAR_2866					0	816195	High	1
FALSE	High	Master Protein	G0HGT2	Uncharacterized protein OS=Corynebacterium variabile (strain DSM 44702 / CIP 107183 / JCM 12073 / NCIMB 30131) OX=858619 GN=CVAR_2344 PE=4 SV=1	0	73.374	73	5	13	5	98	10.2	4.67	37.43	5						CVAR_2344	CVAR_2344					0	2.62803e+08	High	1
FALSE	High	Master Protein	G0HFF0	Coproporphyrin III ferrochelatase OS=Corynebacterium variabile (strain DSM 44702 / CIP 107183 / JCM 12073 / NCIMB 30131) OX=858619 GN=hemH1 PE=3 SV=1	0	73.333	28	8	11	8	358	39.1	4.77	24.73	8	metabolic process	cytoplasm	catalytic activity;metal ion binding	Pf00762		CVAR_2494	hemH1	Metabolic pathways; Porphyrin and chlorophyll metabolism; Biosynthesis of secondary metabolites				3	1.07047e+07	High	1	Met-loss+Acetyl [N-Term]
FALSE	High	Master Protein	G0H9X2	Alanine aminotransferase OS=Corynebacterium variabile (strain DSM 44702 / CIP 107183 / JCM 12073 / NCIMB 30131) OX=858619 GN=alaT PE=4 SV=1	0	73.304	45	15	16	15	419	46.2	5.33	24.28	15	metabolic process		catalytic activity	Pf00155, Pf01041, Pf01053, Pf01212		CVAR_0328	alaT	Alanine, aspartate and glutamate metabolism; Biosynthesis of antibiotics; Arginine biosynthesis; Valine, leucine and isoleucine biosynthesis; Metabolic pathways; Biosynthesis of secondary metabolites; Biosynthesis of amino acids; 2-Oxocarboxylic acid metabolism				8	3.93186e+07	High	1
FALSE	High	Master Protein	G0HCU1	Methylisocitrate lyase OS=Corynebacterium variabile (strain DSM 44702 / CIP 107183 / JCM 12073 / NCIMB 30131) OX=858619 GN=prpB PE=3 SV=1	0	72.92	36	10	12	10	307	33.6	4.89	24.87	10	metabolic process		catalytic activity;metal ion binding	Pf00463, Pf13714		CVAR_0555	prpB	Propanoate metabolism				1	1.41307e+07	High	1	Met-loss [N-Term]
FALSE	High	Master Protein	G0HFY1	Methionine import ATP-binding protein MetN OS=Corynebacterium variabile (strain DSM 44702 / CIP 107183 / JCM 12073 / NCIMB 30131) OX=858619 GN=metN PE=3 SV=1	0	72.908	45	10	12	10	345	37.2	5.36	27.11	10	transport	membrane	catalytic activity;nucleotide binding;transporter activity	Pf00005, Pf09383, Pf13304, Pf13558		CVAR_2276	metN	ABC transporters				1	2.02781e+07	High	1	Met-loss [N-Term]
FALSE	High	Master Protein	G0HAW9	Formate-dependent phosphoribosylglycinamide formyltransferase OS=Corynebacterium variabile (strain DSM 44702 / CIP 107183 / JCM 12073 / NCIMB 30131) OX=858619 GN=purT PE=3 SV=1	0	72.839	41	13	16	13	403	43.4	5.08	22.34	13	metabolic process		catalytic activity;metal ion binding;nucleotide binding	Pf00289, Pf01071, Pf01370, Pf02222, Pf02655, Pf02786, Pf02844, Pf04321, Pf07478, Pf08443, Pf13535, Pf15632		CVAR_0437	purT	Biosynthesis of antibiotics; Metabolic pathways; One carbon pool by folate; Biosynthesis of secondary metabolites; Purine metabolism				5	3.14204e+07	High	1
FALSE	High	Master Protein	G0HB51	Ribose 5-phosphate isomerase OS=Corynebacterium variabile (strain DSM 44702 / CIP 107183 / JCM 12073 / NCIMB 30131) OX=858619 GN=rpi PE=3 SV=1	0	72.816	58	10	14	10	158	16.9	5.01	29.28	10	metabolic process		catalytic activity	Pf02502		CVAR_0823	rpi	Biosynthesis of antibiotics; Carbon metabolism; Metabolic pathways; Pentose phosphate pathway; Biosynthesis of secondary metabolites; Biosynthesis of amino acids; Fructose and mannose metabolism; Microbial metabolism in diverse environments				8	5.02545e+07	High	1
FALSE	High	Master Protein	G0HGC2	Cys-tRNA(Pro)/Cys-tRNA(Cys) deacylase OS=Corynebacterium variabile (strain DSM 44702 / CIP 107183 / JCM 12073 / NCIMB 30131) OX=858619 GN=CVAR_2822 PE=3 SV=1	0	72.751	58	7	10	1	175	18.4	5.83	28.28	7	metabolic process;regulation of biological process		catalytic activity	Pf04073		CVAR_2822	CVAR_2822					0	1.51735e+06	High	1
FALSE	High	Master Protein	G0HEK9	Ribosome-binding factor A OS=Corynebacterium variabile (strain DSM 44702 / CIP 107183 / JCM 12073 / NCIMB 30131) OX=858619 GN=rbfA PE=3 SV=1	0	72.254	67	8	11	8	159	17.3	4.94	25.54	8	metabolic process	cytoplasm		Pf02033		CVAR_1641	rbfA					0	3.13e+07	High	1
FALSE	High	Master Protein	G0HDZ4	Dihydroorotase OS=Corynebacterium variabile (strain DSM 44702 / CIP 107183 / JCM 12073 / NCIMB 30131) OX=858619 GN=pyrC PE=3 SV=1	0	71.957	33	12	13	12	457	49	5.07	19.77	12	metabolic process		catalytic activity;metal ion binding	Pf01979, Pf12890, Pf13147, Pf13594		CVAR_1508	CVAR_1508	Pyrimidine metabolism; Metabolic pathways				2	1.41366e+07	High	1
FALSE	High	Master Protein	G0HD89	RNA polymerase-binding protein RbpA OS=Corynebacterium variabile (strain DSM 44702 / CIP 107183 / JCM 12073 / NCIMB 30131) OX=858619 GN=rbpA PE=3 SV=1	0	71.657	49	7	18	7	123	14.4	6.05	25.37	7	metabolic process;regulation of biological process		protein binding	Pf13397		CVAR_1409	CVAR_1409					0	5.50141e+07	High	1
FALSE	High	Master Protein	G0HCW9	Putative carbohydrate kinase OS=Corynebacterium variabile (strain DSM 44702 / CIP 107183 / JCM 12073 / NCIMB 30131) OX=858619 GN=CVAR_0583 PE=4 SV=1	0	71.619	61	11	15	11	178	19.7	5.24	24.78	11	metabolic process		catalytic activity	Pf13671		CVAR_0583	CVAR_0583	Biosynthesis of antibiotics; Carbon metabolism; Metabolic pathways; Pentose phosphate pathway; Biosynthesis of secondary metabolites; Microbial metabolism in diverse environments				6	2.64491e+07	High	1
FALSE	High	Master Protein	G0HEC6	UDP-N-acetylglucosamine--N-acetylmuramyl-(pentapeptide) pyrophosphoryl-undecaprenol N-acetylglucosamine transferase OS=Corynebacterium variabile (strain DSM 44702 / CIP 107183 / JCM 12073 / NCIMB 30131) OX=858619 GN=murG PE=3 SV=1	0	71.103	36	11	14	11	370	38.4	8.75	22.73	11	cell division;cell organization and biogenesis;metabolic process;regulation of biological process	membrane	catalytic activity	Pf03033, Pf04101, Pf13528, Pf13579		CVAR_1162	murG	Vancomycin resistance; Metabolic pathways; Peptidoglycan biosynthesis				3	2.74244e+07	High	1
FALSE	High	Master Protein	G0HI37	SnoaL-like domain-containing protein OS=Corynebacterium variabile (strain DSM 44702 / CIP 107183 / JCM 12073 / NCIMB 30131) OX=858619 GN=CVAR_2957 PE=4 SV=1	0	71.044	43	7	11	7	256	27.8	4.55	23.98	7				Pf07366, Pf12680		CVAR_2957	CVAR_2957					0	2.09483e+07	High	1	Met-loss [N-Term]
FALSE	High	Master Protein	G0HAI5	UvrABC system protein B OS=Corynebacterium variabile (strain DSM 44702 / CIP 107183 / JCM 12073 / NCIMB 30131) OX=858619 GN=uvrB PE=3 SV=1	0	71.03	29	15	16	15	721	81	4.88	13.77	15	cell communication;metabolic process;response to stimulus	cytoplasm	catalytic activity;DNA binding;nucleotide binding;protein binding	Pf00271, Pf02151, Pf12344		CVAR_1236	uvrB	Nucleotide excision repair				1	1.67278e+07	High	1	Met-loss [N-Term]
FALSE	High	Master Protein	G0HF03	Sucrose-6-phosphate hydrolase OS=Corynebacterium variabile (strain DSM 44702 / CIP 107183 / JCM 12073 / NCIMB 30131) OX=858619 GN=scrB PE=3 SV=1	0	70.696	22	10	13	10	461	48.7	4.54	31.09	10	metabolic process		catalytic activity	Pf00251		CVAR_1864	scrB	Metabolic pathways; Galactose metabolism; Starch and sucrose metabolism				3	3.1856e+07	High	1
FALSE	High	Master Protein	G0HBQ9	Methyltransf_25 domain-containing protein OS=Corynebacterium variabile (strain DSM 44702 / CIP 107183 / JCM 12073 / NCIMB 30131) OX=858619 GN=CVAR_0178 PE=4 SV=1	0	70.469	57	11	13	11	212	22.6	4.72	30.04	11	metabolic process		catalytic activity	Pf01135, Pf01728, Pf01739, Pf05175, Pf05401, Pf06325, Pf08241, Pf08242, Pf12847, Pf13489, Pf13649, Pf13659, Pf13847		CVAR_0178	CVAR_0178					0	2.68925e+07	High	1
FALSE	High	Master Protein	G0HB86	Phenylalanine--tRNA ligase beta subunit OS=Corynebacterium variabile (strain DSM 44702 / CIP 107183 / JCM 12073 / NCIMB 30131) OX=858619 GN=pheT PE=3 SV=1	0	70.419	18	13	15	13	858	91.1	4.87	21.29	13	metabolic process	cytoplasm	catalytic activity;metal ion binding;nucleotide binding;RNA binding	Pf01588, Pf03147, Pf03483, Pf03484		CVAR_1248	pheT	Aminoacyl-tRNA biosynthesis				1	2.19938e+07	High	1
FALSE	High	Master Protein	G0HEC7	UDP-N-acetylmuramate--L-alanine ligase OS=Corynebacterium variabile (strain DSM 44702 / CIP 107183 / JCM 12073 / NCIMB 30131) OX=858619 GN=murC PE=3 SV=1	0	70.298	32	11	14	11	499	51.5	4.94	17.02	11	cell division;cell organization and biogenesis;metabolic process;regulation of biological process	cytoplasm	catalytic activity;nucleotide binding	Pf01225, Pf02875, Pf08245		CVAR_1163	murC	D-Glutamine and D-glutamate metabolism; Metabolic pathways; Peptidoglycan biosynthesis				3	2.55267e+07	High	1	Met-loss [N-Term]
FALSE	High	Master Protein	G0HFN5	Enoyl-CoA hydratase OS=Corynebacterium variabile (strain DSM 44702 / CIP 107183 / JCM 12073 / NCIMB 30131) OX=858619 GN=echA1 PE=3 SV=1	0	70.289	59	13	15	13	261	27.1	4.89	23.09	13	metabolic process		catalytic activity	Pf00378		CVAR_1935	echA1	Phenylalanine metabolism; Microbial metabolism in diverse environments				2	2.4584e+07	High	1	Met-loss [N-Term]
FALSE	High	Master Protein	G0HGZ4	Uncharacterized protein OS=Corynebacterium variabile (strain DSM 44702 / CIP 107183 / JCM 12073 / NCIMB 30131) OX=858619 GN=CVAR_2641 PE=4 SV=1	0	70.201	65	9	20	9	147	16.6	5	18.83	9				Pf12900		CVAR_2641	CVAR_2641					0	4.54663e+07	High	1	Met-loss [N-Term]
FALSE	High	Master Protein	G0HDZ3	Carbamoyl-phosphate synthase small chain OS=Corynebacterium variabile (strain DSM 44702 / CIP 107183 / JCM 12073 / NCIMB 30131) OX=858619 GN=carA PE=3 SV=1	0	70.116	33	11	13	11	390	41.8	4.91	19.08	11	metabolic process		catalytic activity;nucleotide binding	Pf00117, Pf00988		CVAR_1507	carA	Alanine, aspartate and glutamate metabolism; Pyrimidine metabolism; Metabolic pathways				3	1.68035e+07	High	1	Met-loss+Acetyl [N-Term]
FALSE	High	Master Protein	G0HAG0	Indole-3-glycerol phosphate synthase OS=Corynebacterium variabile (strain DSM 44702 / CIP 107183 / JCM 12073 / NCIMB 30131) OX=858619 GN=trpC PE=3 SV=1	0	69.677	41	14	17	14	278	29	5.26	15.46	14	metabolic process		catalytic activity	Pf00218		CVAR_1211	trpC	Biosynthesis of antibiotics; Metabolic pathways; Phenylalanine, tyrosine and tryptophan biosynthesis; Biosynthesis of secondary metabolites; Biosynthesis of amino acids				5	2.14318e+07	High	1
FALSE	High	Master Protein	G0HAP0	Aldo_ket_red domain-containing protein OS=Corynebacterium variabile (strain DSM 44702 / CIP 107183 / JCM 12073 / NCIMB 30131) OX=858619 GN=CVAR_0119 PE=4 SV=1	0	69.53	45	13	14	13	355	39.4	5.38	17.63	13				Pf00248		CVAR_0119	CVAR_0119					0	1.19093e+07	High	1	Met-loss [N-Term]
FALSE	High	Master Protein	G0HI23	Beta-glucosidase OS=Corynebacterium variabile (strain DSM 44702 / CIP 107183 / JCM 12073 / NCIMB 30131) OX=858619 GN=bglB PE=3 SV=1	0	69.518	30	16	18	16	765	79.7	4.82	17.11	16	metabolic process		catalytic activity	Pf00933, Pf01915, Pf14310		CVAR_2943	bglB	Metabolic pathways; Biosynthesis of secondary metabolites; Cyanoamino acid metabolism; Starch and sucrose metabolism				4	1.08472e+07	High	1	Met-loss [N-Term]
FALSE	High	Master Protein	G0HCY0	Enoyl-CoA hydratase OS=Corynebacterium variabile (strain DSM 44702 / CIP 107183 / JCM 12073 / NCIMB 30131) OX=858619 GN=echA3 PE=4 SV=1	0	69.172	36	10	20	10	279	30.1	5.03	20.52	10	metabolic process		catalytic activity	Pf00378		CVAR_3049	echA3	Caprolactam degradation; Biosynthesis of antibiotics; Limonene and pinene degradation; Benzoate degradation; Aminobenzoate degradation; Metabolic pathways; Valine, leucine and isoleucine degradation; Tryptophan metabolism; Phenylalanine metabolism; Biosynthesis of secondary metabolites; Geraniol degradation; Fatty acid degradation; Butanoate metabolism; beta-Alanine metabolism; Lysine degradation…				18	5.9079e+07	High	1
FALSE	High	Master Protein	G0HEC1	UDP-N-acetylmuramoyl-L-alanyl-D-glutamate--2,6-diaminopimelate ligase OS=Corynebacterium variabile (strain DSM 44702 / CIP 107183 / JCM 12073 / NCIMB 30131) OX=858619 GN=murE PE=3 SV=1	0	68.631	26	11	14	11	547	56.7	4.86	23.34	11	cell division;cell organization and biogenesis;metabolic process;regulation of biological process	cytoplasm	catalytic activity;metal ion binding;nucleotide binding	Pf01225, Pf02875, Pf08245		CVAR_1157	CVAR_1157	Lysine biosynthesis; Peptidoglycan biosynthesis				2	1.46653e+07	High	1
FALSE	High	Master Protein	G0HAJ3	50S ribosomal protein L35 OS=Corynebacterium variabile (strain DSM 44702 / CIP 107183 / JCM 12073 / NCIMB 30131) OX=858619 GN=rpmI PE=3 SV=1	0	68.615	67	11	26	11	64	7.3	11.85	29.16	11	metabolic process	ribosome	structural molecule activity	Pf01632		CVAR_1244	rpmI	Ribosome				1	2.90587e+08	High	1
FALSE	High	Master Protein	G0HIA8	Putative hydrolase OS=Corynebacterium variabile (strain DSM 44702 / CIP 107183 / JCM 12073 / NCIMB 30131) OX=858619 GN=cwlM PE=4 SV=1	0	68.526	37	14	17	14	462	50.5	7.02	17.08	14	metabolic process		catalytic activity	Pf01471, Pf01520, Pf08823		CVAR_3027	cwlM	Cationic antimicrobial peptide (CAMP) resistance				1	1.73124e+07	High	1
FALSE	High	Master Protein	G0HEB2	Geranylgeranyl pyrophosphate synthase OS=Corynebacterium variabile (strain DSM 44702 / CIP 107183 / JCM 12073 / NCIMB 30131) OX=858619 GN=idsA PE=3 SV=1	0	68.513	32	9	13	9	373	40	5.08	18.59	9	metabolic process		catalytic activity	Pf00348		CVAR_1148	idsA	Biosynthesis of antibiotics; Metabolic pathways; Biosynthesis of secondary metabolites; Terpenoid backbone biosynthesis				4	7.66712e+06	High	1
FALSE	High	Master Protein	G0HEX8	Homoserine kinase OS=Corynebacterium variabile (strain DSM 44702 / CIP 107183 / JCM 12073 / NCIMB 30131) OX=858619 GN=thrB PE=3 SV=1	0	68.505	25	10	14	10	315	32.8	5.39	19.35	10	metabolic process	cytoplasm	catalytic activity;nucleotide binding			CVAR_1839	thrB	Glycine, serine and threonine metabolism; Metabolic pathways; Biosynthesis of secondary metabolites; Biosynthesis of amino acids; Microbial metabolism in diverse environments				5	1.22321e+07	High	1
FALSE	High	Master Protein	G0HHC9	Methionine--tRNA ligase OS=Corynebacterium variabile (strain DSM 44702 / CIP 107183 / JCM 12073 / NCIMB 30131) OX=858619 GN=metG PE=3 SV=1	0	68.453	21	12	16	12	621	68.6	4.97	16.15	12	metabolic process	cytoplasm	catalytic activity;metal ion binding;nucleotide binding	Pf00133, Pf01406, Pf09334		CVAR_2058	metG	Selenocompound metabolism; Aminoacyl-tRNA biosynthesis				2	2.44829e+07	High	1	Met-loss [N-Term]
FALSE	High	Master Protein	G0HHA6	Uncharacterized protein OS=Corynebacterium variabile (strain DSM 44702 / CIP 107183 / JCM 12073 / NCIMB 30131) OX=858619 GN=CVAR_2915 PE=4 SV=1	0	68.368	29	11	13	11	362	40.5	6.2	18.23	11						CVAR_2915	CVAR_2915					0	1.47823e+07	High	1
FALSE	High	Master Protein	P00761	Trypsin OS=Sus scrofa PE=1 SV=1	0	68.336	35	7	41	7	231	24.4	7.18	77.38	7	metabolic process	extracellular	catalytic activity;metal ion binding	Pf00089								0	2.50722e+09	High	1
FALSE	High	Master Protein	G0HHY0	Ppx-GppA domain-containing protein OS=Corynebacterium variabile (strain DSM 44702 / CIP 107183 / JCM 12073 / NCIMB 30131) OX=858619 GN=CVAR_2745 PE=4 SV=1	0	68.32	49	14	16	14	318	34.1	6.71	20.79	14				Pf02541		CVAR_2745	CVAR_2745	Purine metabolism				1	1.45862e+07	High	1
FALSE	High	Master Protein	G0HBI5	D-alanine--D-alanine ligase OS=Corynebacterium variabile (strain DSM 44702 / CIP 107183 / JCM 12073 / NCIMB 30131) OX=858619 GN=ddlA PE=3 SV=1	0	67.974	37	11	16	11	365	39.2	4.73	26.42	11	cell organization and biogenesis;metabolic process;regulation of biological process	cytoplasm	catalytic activity;metal ion binding;nucleotide binding	Pf01820, Pf02655, Pf07478, Pf13535		CVAR_1746	ddlA	Vancomycin resistance; Metabolic pathways; Peptidoglycan biosynthesis				3	2.72211e+07	High	1
FALSE	High	Master Protein	G0HGG6	Methylated-DNA--protein-cysteine methyltransferase OS=Corynebacterium variabile (strain DSM 44702 / CIP 107183 / JCM 12073 / NCIMB 30131) OX=858619 GN=ogtA PE=3 SV=1	0	67.837	44	8	12	8	164	17.3	5	25.37	8	metabolic process;response to stimulus	cytoplasm	catalytic activity	Pf01035, Pf02870		CVAR_1982	ogtA					0	2.37331e+07	High	1
FALSE	High	Master Protein	G0HDN7	Cell division ATP-binding protein FtsE OS=Corynebacterium variabile (strain DSM 44702 / CIP 107183 / JCM 12073 / NCIMB 30131) OX=858619 GN=ftsE PE=3 SV=1	0	67.807	35	9	12	9	229	25.2	9.31	20.41	9	cell division		catalytic activity;nucleotide binding	Pf00005, Pf03193, Pf12846, Pf13304, Pf13476, Pf13555, Pf13558, Pf13671		CVAR_0696	ftsE	ABC transporters				1	2.60598e+07	High	1
FALSE	High	Master Protein	G0HHM1	Uncharacterized protein OS=Corynebacterium variabile (strain DSM 44702 / CIP 107183 / JCM 12073 / NCIMB 30131) OX=858619 GN=CVAR_2396 PE=3 SV=1	0	67.724	32	10	14	10	266	29	9.45	30.05	10				Pf03780		CVAR_2396	CVAR_2396					0	1.76518e+08	High	1
FALSE	High	Master Protein	G0HDF3	Transaldolase OS=Corynebacterium variabile (strain DSM 44702 / CIP 107183 / JCM 12073 / NCIMB 30131) OX=858619 GN=tal PE=3 SV=1	0	67.68	35	12	16	12	368	39	4.63	27.19	12	metabolic process	cytoplasm	catalytic activity	Pf00923		CVAR_1475	tal	Biosynthesis of antibiotics; Carbon metabolism; Metabolic pathways; Pentose phosphate pathway; Biosynthesis of secondary metabolites; Biosynthesis of amino acids; Microbial metabolism in diverse environments				7	1.01028e+08	High	1
FALSE	High	Master Protein	G0HBH8	Uncharacterized protein OS=Corynebacterium variabile (strain DSM 44702 / CIP 107183 / JCM 12073 / NCIMB 30131) OX=858619 GN=CVAR_1739 PE=4 SV=1	0	67.053	54	12	15	12	190	20.5	5.68	26.05	12	metabolic process		catalytic activity	Pf03602, Pf05175		CVAR_1739	CVAR_1739					0	2.49769e+07	High	1
FALSE	High	Master Protein	G0HD67	Alcohol dehydrogenase OS=Corynebacterium variabile (strain DSM 44702 / CIP 107183 / JCM 12073 / NCIMB 30131) OX=858619 GN=adhA3 PE=3 SV=1	0	67.046	26	8	12	8	371	38.9	5.08	25.53	8	metabolic process		catalytic activity;metal ion binding	Pf00107, Pf08240		CVAR_0990	adhA3					0	7.78943e+06	High	1
FALSE	High	Master Protein	G0HFJ3	Uncharacterized protein OS=Corynebacterium variabile (strain DSM 44702 / CIP 107183 / JCM 12073 / NCIMB 30131) OX=858619 GN=CVAR_1893 PE=4 SV=1	0	66.917	23	14	19	14	585	66	5.26	24.13	14	metabolic process		catalytic activity;nucleotide binding	Pf06100		CVAR_1893	CVAR_1893					0	2.83976e+07	High	1
FALSE	High	Master Protein	G0HHS8	DNA (cytosine-5-)-methyltransferase OS=Corynebacterium variabile (strain DSM 44702 / CIP 107183 / JCM 12073 / NCIMB 30131) OX=858619 GN=CVAR_2693 PE=3 SV=1	0	66.883	36	15	17	15	464	50.9	8.44	17.48	15	metabolic process;regulation of biological process		catalytic activity	Pf00145		CVAR_2693	CVAR_2693	Metabolic pathways; Cysteine and methionine metabolism				2	1.55411e+07	High	1
FALSE	High	Master Protein	G0HEY0	Diaminopimelate decarboxylase OS=Corynebacterium variabile (strain DSM 44702 / CIP 107183 / JCM 12073 / NCIMB 30131) OX=858619 GN=lysA PE=3 SV=1	0	66.805	34	11	13	11	474	50.9	5.02	17.61	11	metabolic process		catalytic activity	Pf00278, Pf01168, Pf02784		CVAR_1841	lysA	Lysine biosynthesis; Biosynthesis of antibiotics; Metabolic pathways; Biosynthesis of secondary metabolites; Biosynthesis of amino acids; Microbial metabolism in diverse environments				6	1.87639e+07	High	1
FALSE	High	Master Protein	G0HGK2	50S ribosomal protein L25 OS=Corynebacterium variabile (strain DSM 44702 / CIP 107183 / JCM 12073 / NCIMB 30131) OX=858619 GN=rplY PE=3 SV=1	0	66.693	30	7	12	7	216	23	4.27	26.91	7	metabolic process	ribosome	RNA binding;structural molecule activity	Pf01386, Pf14693		CVAR_2018	rplY	Ribosome				1	1.58004e+08	High	1	Met-loss [N-Term]
FALSE	High	Master Protein	G0HBN1	Proton-translocating NAD(P)(+) transhydrogenase OS=Corynebacterium variabile (strain DSM 44702 / CIP 107183 / JCM 12073 / NCIMB 30131) OX=858619 GN=ald PE=4 SV=1	0	66.602	29	11	12	11	513	52.6	4.88	16.31	11	metabolic process;transport	membrane	catalytic activity	Pf01262, Pf05222, Pf12769		CVAR_1792	ald	Nicotinate and nicotinamide metabolism; Metabolic pathways				2	1.06957e+07	High	1
FALSE	High	Master Protein	G0HFP3	Transcription elongation factor GreA OS=Corynebacterium variabile (strain DSM 44702 / CIP 107183 / JCM 12073 / NCIMB 30131) OX=858619 GN=greA PE=3 SV=1	0	66.517	65	9	12	9	173	18.8	4.36	19.47	9	metabolic process;regulation of biological process		DNA binding;protein binding;RNA binding	Pf01272, Pf03449		CVAR_1943	greA					0	4.70084e+07	High	1	Met-loss [N-Term]; Met-loss+Acetyl [N-Term]
FALSE	High	Master Protein	G0HI75	YceI domain-containing protein OS=Corynebacterium variabile (strain DSM 44702 / CIP 107183 / JCM 12073 / NCIMB 30131) OX=858619 GN=CVAR_2995 PE=4 SV=1	0	66.361	59	9	12	9	182	19.5	4.7	21.66	9				Pf04264		CVAR_2995	CVAR_2995					0	3.92007e+07	High	1	Met-loss [N-Term]
FALSE	High	Master Protein	G0HAE9	Histidinol dehydrogenase OS=Corynebacterium variabile (strain DSM 44702 / CIP 107183 / JCM 12073 / NCIMB 30131) OX=858619 GN=hisD PE=3 SV=1	0	66.345	20	7	10	7	436	45.6	4.84	25.75	7	metabolic process		catalytic activity;metal ion binding;nucleotide binding	Pf00815		CVAR_1200	hisD	Histidine metabolism; Metabolic pathways; Biosynthesis of secondary metabolites; Biosynthesis of amino acids				4	1.44255e+07	High	1
FALSE	High	Master Protein	G0HBQ4	Aldo_ket_red domain-containing protein OS=Corynebacterium variabile (strain DSM 44702 / CIP 107183 / JCM 12073 / NCIMB 30131) OX=858619 GN=CVAR_0171 PE=4 SV=1	0	66.287	34	13	24	13	316	33.6	4.51	27.54	13	metabolic process		catalytic activity	Pf00248		CVAR_0171	CVAR_0171					0	6.56187e+07	High	1
FALSE	High	Master Protein	G0HHL7	50S ribosomal protein L23 OS=Corynebacterium variabile (strain DSM 44702 / CIP 107183 / JCM 12073 / NCIMB 30131) OX=858619 GN=rplW PE=3 SV=1	0	66.22	65	9	33	9	100	10.8	9.92	37.94	9	metabolic process	ribosome	RNA binding;structural molecule activity	Pf00276		CVAR_2392	rplW	Ribosome				1	1.08974e+09	High	1	Met-loss [N-Term]; Met-loss+Acetyl [N-Term]
FALSE	High	Master Protein	G0HBG2	Uncharacterized protein OS=Corynebacterium variabile (strain DSM 44702 / CIP 107183 / JCM 12073 / NCIMB 30131) OX=858619 GN=CVAR_1723 PE=4 SV=1	0	66.172	13	15	15	15	1235	132.2	4.82	17.08	15						CVAR_1723	CVAR_1723					0	1.15104e+07	High	1
FALSE	High	Master Protein	G0HDX2	Cell-surface hemin receptor OS=Corynebacterium variabile (strain DSM 44702 / CIP 107183 / JCM 12073 / NCIMB 30131) OX=858619 GN=htaA PE=4 SV=1	0	66.113	16	11	16	11	819	81.8	4.5	24.56	11		membrane		Pf04213		CVAR_1086	htaA					0	4.20003e+07	High	1
FALSE	High	Master Protein	G0HF81	Putative glycosyltransferase OS=Corynebacterium variabile (strain DSM 44702 / CIP 107183 / JCM 12073 / NCIMB 30131) OX=858619 GN=CVAR_2183 PE=4 SV=1	0	65.85	36	11	12	11	303	32.8	6	20.57	11			catalytic activity	Pf00535, Pf10111, Pf13506, Pf13632, Pf13641		CVAR_2183	CVAR_2183					0	1.14071e+07	High	1
FALSE	High	Master Protein	G0HF45	RCK N-terminal domain-containing protein OS=Corynebacterium variabile (strain DSM 44702 / CIP 107183 / JCM 12073 / NCIMB 30131) OX=858619 GN=CVAR_2147 PE=4 SV=1	0	65.829	33	9	10	9	345	37.3	5.62	24.43	9	transport	membrane		Pf02254, Pf07885		CVAR_2147	CVAR_2147					0	1.18024e+07	High	1
FALSE	High	Master Protein	G0HBR4	Putative short-chain type oxidoreductase OS=Corynebacterium variabile (strain DSM 44702 / CIP 107183 / JCM 12073 / NCIMB 30131) OX=858619 GN=serD PE=3 SV=1	0	65.48	38	7	9	7	258	27.5	4.86	25.47	7				Pf00106		CVAR_0182	serD					0	2.24401e+07	High	1
FALSE	High	Master Protein	G0HAF4	1-(5-phosphoribosyl)-5-[(5-phosphoribosylamino)methylideneamino] imidazole-4-carboxamide isomerase OS=Corynebacterium variabile (strain DSM 44702 / CIP 107183 / JCM 12073 / NCIMB 30131) OX=858619 GN=hisA PE=3 SV=1	0	65.408	45	13	15	13	253	26.6	4.49	29.5	13	metabolic process	cytoplasm	catalytic activity;nucleotide binding	Pf00977, Pf01207		CVAR_1205	hisA	Histidine metabolism; Biosynthesis of antibiotics; Metabolic pathways; Phenylalanine, tyrosine and tryptophan biosynthesis; Biosynthesis of secondary metabolites; Biosynthesis of amino acids				6	2.86911e+07	High	1	Met-loss [N-Term]
FALSE	High	Master Protein	G0HGJ0	Uncharacterized protein OS=Corynebacterium variabile (strain DSM 44702 / CIP 107183 / JCM 12073 / NCIMB 30131) OX=858619 GN=CVAR_2006 PE=4 SV=1	0	65.315	56	10	13	10	185	20	4.84	18.74	10				Pf04417		CVAR_2006	CVAR_2006					0	1.96827e+07	High	1	Met-loss [N-Term]
FALSE	High	Master Protein	G0HCM6	Polyketide synthase OS=Corynebacterium variabile (strain DSM 44702 / CIP 107183 / JCM 12073 / NCIMB 30131) OX=858619 GN=pks13 PE=4 SV=1	0	65.113	11	14	16	14	1642	172	4.74	16.51	14	metabolic process		catalytic activity	Pf00108, Pf00109, Pf00550, Pf00698, Pf00975, Pf02801, Pf12695, Pf12697		CVAR_0254	pks13					0	1.09883e+07	High	1	Met-loss [N-Term]
FALSE	High	Master Protein	G0HH62	Two-component system response regulator OS=Corynebacterium variabile (strain DSM 44702 / CIP 107183 / JCM 12073 / NCIMB 30131) OX=858619 GN=hrrA1 PE=4 SV=1	0	64.955	48	8	10	8	213	22.4	4.94	26.58	8	metabolic process;regulation of biological process;response to stimulus		DNA binding	Pf00072, Pf00196		CVAR_2871; CVAR_2827	hrrA1; hrrA2					0	2.17644e+07	High	1
FALSE	High	Master Protein	G0HDG4	Nucleotide-binding protein CVAR_1486 OS=Corynebacterium variabile (strain DSM 44702 / CIP 107183 / JCM 12073 / NCIMB 30131) OX=858619 GN=CVAR_1486 PE=3 SV=1	0	64.928	40	13	15	13	310	34.9	5.52	22.49	13			nucleotide binding	Pf03668		CVAR_1486	CVAR_1486					0	2.16899e+07	High	1
FALSE	High	Master Protein	G0HF84	ADP-dependent (S)-NAD(P)H-hydrate dehydratase OS=Corynebacterium variabile (strain DSM 44702 / CIP 107183 / JCM 12073 / NCIMB 30131) OX=858619 GN=nnrD PE=3 SV=1	0	64.753	19	9	11	9	606	62.9	4.98	22.06	9	metabolic process		catalytic activity;nucleotide binding	Pf01256, Pf03853		CVAR_2186	CVAR_2186					0	1.49426e+07	High	1
FALSE	High	Master Protein	G0HC79	ATP-dependent Clp protease proteolytic subunit OS=Corynebacterium variabile (strain DSM 44702 / CIP 107183 / JCM 12073 / NCIMB 30131) OX=858619 GN=clpP PE=3 SV=1	0	64.666	41	9	13	9	203	21.8	5.12	13.26	9	metabolic process	cytoplasm	catalytic activity	Pf00574		CVAR_0889	clpP1					0	2.31431e+07	High	1
FALSE	High	Master Protein	G0HAS1	Putative secreted protein OS=Corynebacterium variabile (strain DSM 44702 / CIP 107183 / JCM 12073 / NCIMB 30131) OX=858619 GN=CVAR_0149 PE=4 SV=1	0	64.486	14	11	13	11	765	80	4.46	17.93	11						CVAR_0149	CVAR_0149					0	1.86871e+07	High	1
FALSE	High	Master Protein	G0HCK8	Iron-siderophore binding protein OS=Corynebacterium variabile (strain DSM 44702 / CIP 107183 / JCM 12073 / NCIMB 30131) OX=858619 GN=siuS13 PE=4 SV=1	0	64.282	43	12	13	12	361	38.3	4.53	17.87	12				Pf01497		CVAR_0236	siuS13	ABC transporters				1	4.87853e+07	High	1
FALSE	High	Master Protein	G0HE59	Glutamine synthetase OS=Corynebacterium variabile (strain DSM 44702 / CIP 107183 / JCM 12073 / NCIMB 30131) OX=858619 GN=CVAR_1097 PE=3 SV=1	0	64.253	22	7	10	7	450	50.5	5.01	17.81	7	metabolic process		catalytic activity	Pf00120, Pf03951		CVAR_1097	CVAR_1097	Alanine, aspartate and glutamate metabolism; Arginine biosynthesis; Metabolic pathways; Nitrogen metabolism; Biosynthesis of amino acids; Glyoxylate and dicarboxylate metabolism; Two-component system; Microbial metabolism in diverse environments				8	1.83814e+07	High	1
FALSE	High	Master Protein	G0HC11	SpoU_sub_bind domain-containing protein OS=Corynebacterium variabile (strain DSM 44702 / CIP 107183 / JCM 12073 / NCIMB 30131) OX=858619 GN=CVAR_0516 PE=3 SV=1	0	63.911	40	9	17	9	318	34	9.86	19.21	9	metabolic process		catalytic activity;RNA binding	Pf00588, Pf08032		CVAR_0516	CVAR_0516					0	2.30265e+07	High	1
FALSE	High	Master Protein	G0HHX4	Hydroxymethylbilane synthase OS=Corynebacterium variabile (strain DSM 44702 / CIP 107183 / JCM 12073 / NCIMB 30131) OX=858619 GN=hemC PE=3 SV=1	0	63.834	46	10	13	10	336	34.5	5.34	15.59	10	metabolic process		catalytic activity	Pf01379, Pf03900		CVAR_2739	hemC	Metabolic pathways; Porphyrin and chlorophyll metabolism; Biosynthesis of secondary metabolites				3	1.72449e+07	High	1	Met-loss [N-Term]
FALSE	High	Master Protein	G0HFS3	Uracil phosphoribosyltransferase OS=Corynebacterium variabile (strain DSM 44702 / CIP 107183 / JCM 12073 / NCIMB 30131) OX=858619 GN=upp PE=3 SV=1	0	63.599	25	6	9	6	215	22.9	4.7	22.89	6	metabolic process		catalytic activity;metal ion binding;nucleotide binding	Pf00156, Pf14681		CVAR_2215	upp	Pyrimidine metabolism; Metabolic pathways				2	46766234	High	1
FALSE	High	Master Protein	G0HDC6	Dihydroorotate dehydrogenase (quinone) OS=Corynebacterium variabile (strain DSM 44702 / CIP 107183 / JCM 12073 / NCIMB 30131) OX=858619 GN=pyrD PE=3 SV=1	0	63.382	39	14	14	14	369	39.5	6.99	18.08	14	metabolic process	cytoplasm;membrane	catalytic activity	Pf01180		CVAR_1448	pyrD	Pyrimidine metabolism; Metabolic pathways				2	1.33574e+07	High	1	Met-loss [N-Term]
FALSE	High	Master Protein	G0HHH6	Putative secreted protein OS=Corynebacterium variabile (strain DSM 44702 / CIP 107183 / JCM 12073 / NCIMB 30131) OX=858619 GN=CVAR_2106 PE=4 SV=1	0	63.275	25	11	14	11	569	63.1	4.51	25.34	11	transport			Pf00496		CVAR_2106	CVAR_2106	Quorum sensing				1	1.10542e+07	High	1
FALSE	High	Master Protein	G0HIB9	Ribosomal RNA small subunit methyltransferase G OS=Corynebacterium variabile (strain DSM 44702 / CIP 107183 / JCM 12073 / NCIMB 30131) OX=858619 GN=gidB PE=3 SV=1	0	63.104	49	9	13	9	221	23.4	5.25	20.67	9	metabolic process	cytoplasm	catalytic activity	Pf02527, Pf05175, Pf12847, Pf13847		CVAR_3038	gidB					0	23213480	High	1	Met-loss [N-Term]
FALSE	High	Master Protein	G0HG36	Cyclopropane-fatty-acyl-phospholipid synthase OS=Corynebacterium variabile (strain DSM 44702 / CIP 107183 / JCM 12073 / NCIMB 30131) OX=858619 GN=cma PE=3 SV=1	0	62.97	33	10	13	10	458	51.3	5.74	18.71	10	metabolic process		catalytic activity	Pf01135, Pf01209, Pf02353, Pf08241, Pf08242, Pf12847, Pf13489, Pf13649, Pf13659, Pf13847		CVAR_2569	cma					0	1.71771e+07	High	1
FALSE	High	Master Protein	G0HBM4	Uncharacterized protein OS=Corynebacterium variabile (strain DSM 44702 / CIP 107183 / JCM 12073 / NCIMB 30131) OX=858619 GN=CVAR_1785 PE=4 SV=1	0	62.952	48	12	13	12	252	25.8	4.86	23.7	12				Pf00106, Pf08659, Pf13561		CVAR_1785	CVAR_1785	Biotin metabolism; Metabolic pathways; Biosynthesis of unsaturated fatty acids; Fatty acid metabolism; Fatty acid biosynthesis				5	1.78497e+07	High	1
FALSE	High	Master Protein	G0HEX9	Homoserine dehydrogenase OS=Corynebacterium variabile (strain DSM 44702 / CIP 107183 / JCM 12073 / NCIMB 30131) OX=858619 GN=hom PE=3 SV=1	0	62.545	27	9	12	9	440	45.8	4.84	22.02	9	metabolic process		catalytic activity;nucleotide binding	Pf00742, Pf01842, Pf03447, Pf13291		CVAR_1840	hom	Lysine biosynthesis; Glycine, serine and threonine metabolism; Biosynthesis of antibiotics; Metabolic pathways; Biosynthesis of secondary metabolites; Cysteine and methionine metabolism; Biosynthesis of amino acids; Microbial metabolism in diverse environments				8	7.80913e+07	High	1
FALSE	High	Master Protein	G0HEA2	Putative secreted protein OS=Corynebacterium variabile (strain DSM 44702 / CIP 107183 / JCM 12073 / NCIMB 30131) OX=858619 GN=CVAR_1138 PE=3 SV=1	0	62.541	43	10	12	10	383	40.1	4.97	16.46	10				Pf00877, Pf07313		CVAR_1138	CVAR_1138					0	1.72676e+07	High	1
FALSE	High	Master Protein	G0HGA6	Iron ABC transport system ATP-binding protein OS=Corynebacterium variabile (strain DSM 44702 / CIP 107183 / JCM 12073 / NCIMB 30131) OX=858619 GN=fiuA1 PE=4 SV=1	0	62.503	46	10	13	5	289	31.4	5.17	18.14	10			catalytic activity;nucleotide binding	Pf00005, Pf02463, Pf13175, Pf13207, Pf13304, Pf13476, Pf13555		CVAR_2806	fiuA1	ABC transporters				1	5.40622e+06	High	1	Met-loss [N-Term]
FALSE	High	Master Protein	G0HB37	Uncharacterized protein OS=Corynebacterium variabile (strain DSM 44702 / CIP 107183 / JCM 12073 / NCIMB 30131) OX=858619 GN=CVAR_0809 PE=4 SV=1	0	62.347	35	10	15	10	212	23	4.84	24.26	10						CVAR_0809	CVAR_0809					0	8.76459e+07	High	1
FALSE	High	Master Protein	G0HCZ0	Uncharacterized protein OS=Corynebacterium variabile (strain DSM 44702 / CIP 107183 / JCM 12073 / NCIMB 30131) OX=858619 GN=CVAR_0602 PE=4 SV=1	0	62.272	34	13	15	13	451	48.8	5.86	15.11	13						CVAR_0602	CVAR_0602					0	1.19131e+07	High	1
FALSE	High	Master Protein	G0HBV6	Zinc-type alcohol dehydrogenase-like protein OS=Corynebacterium variabile (strain DSM 44702 / CIP 107183 / JCM 12073 / NCIMB 30131) OX=858619 GN=CVAR_3058 PE=3 SV=1	0	62.259	42	12	14	12	358	36.9	5.53	16.11	12	metabolic process		catalytic activity;metal ion binding	Pf00107, Pf13602		CVAR_3058	CVAR_3058					0	1.84137e+07	High	1
FALSE	High	Master Protein	G0HI77	Replicative DNA helicase OS=Corynebacterium variabile (strain DSM 44702 / CIP 107183 / JCM 12073 / NCIMB 30131) OX=858619 GN=dnaB PE=3 SV=1	0	62.194	24	11	11	11	540	58	5.08	21.4	11	metabolic process		catalytic activity;DNA binding;nucleotide binding;protein binding	Pf00772, Pf03796, Pf06068, Pf13481		CVAR_2997	dnaB	DNA replication				1	1.39505e+07	High	1
FALSE	High	Master Protein	G0HFL3	Ribosome-binding ATPase YchF OS=Corynebacterium variabile (strain DSM 44702 / CIP 107183 / JCM 12073 / NCIMB 30131) OX=858619 GN=ychF PE=3 SV=1	0	62.184	35	10	12	10	370	39.7	4.65	20.96	10			catalytic activity;nucleotide binding	Pf01926, Pf02421, Pf06071		CVAR_1913	CVAR_1913					0	3.18422e+07	High	1
FALSE	High	Master Protein	G0HI70	Thioredoxin OS=Corynebacterium variabile (strain DSM 44702 / CIP 107183 / JCM 12073 / NCIMB 30131) OX=858619 GN=trxA PE=3 SV=1	0	62.128	59	10	24	10	123	13.8	4.49	28.49	10	cellular homeostasis;metabolic process;regulation of biological process		catalytic activity	Pf00085, Pf13098, Pf13905		CVAR_2990	trxA					0	1.11e+08	High	1	Met-loss [N-Term]
FALSE	High	Master Protein	G0HCX0	Phosphate uptake regulator OS=Corynebacterium variabile (strain DSM 44702 / CIP 107183 / JCM 12073 / NCIMB 30131) OX=858619 GN=phoU PE=3 SV=1	0	62.111	41	9	15	9	237	27.3	5.11	22.06	9	cellular homeostasis;regulation of biological process	cytoplasm		Pf01895		CVAR_0584	phoU					0	1.44604e+07	High	1
FALSE	High	Master Protein	G0HHB7	ABM domain-containing protein OS=Corynebacterium variabile (strain DSM 44702 / CIP 107183 / JCM 12073 / NCIMB 30131) OX=858619 GN=CVAR_2046 PE=4 SV=1	0	62.057	45	5	19	5	107	12.4	4.37	18.94	5				Pf03992		CVAR_2046	CVAR_2046					0	1.50551e+08	High	1
FALSE	High	Master Protein	G0HAJ4	50S ribosomal protein L20 OS=Corynebacterium variabile (strain DSM 44702 / CIP 107183 / JCM 12073 / NCIMB 30131) OX=858619 GN=rplT PE=3 SV=1	0	61.985	52	11	15	11	127	14.4	10.98	25.01	11	cell organization and biogenesis;metabolic process	ribosome	RNA binding;structural molecule activity	Pf00453		CVAR_1245	rplT	Ribosome				1	2.22562e+08	High	1
FALSE	High	Master Protein	G0HAX6	N-acetyltransferase domain-containing protein OS=Corynebacterium variabile (strain DSM 44702 / CIP 107183 / JCM 12073 / NCIMB 30131) OX=858619 GN=CVAR_3060 PE=4 SV=1	0	61.957	36	9	15	9	226	24.9	5.39	29.69	9			catalytic activity	Pf00583, Pf13508, Pf13673		CVAR_3060	CVAR_3060					0	9.77101e+07	High	1
FALSE	High	Master Protein	G0HDW0	DNA primase OS=Corynebacterium variabile (strain DSM 44702 / CIP 107183 / JCM 12073 / NCIMB 30131) OX=858619 GN=dnaG PE=3 SV=1	0	61.71	28	15	18	15	685	76.2	6.81	9.74	15	metabolic process		catalytic activity;DNA binding;metal ion binding	Pf01751, Pf01807, Pf08275, Pf08278, Pf10410, Pf13155, Pf13662		CVAR_1074	dnaG	DNA replication				1	1.33538e+07	High	1
FALSE	High	Master Protein	G0HE78	Acyl-CoA dehydrogenase OS=Corynebacterium variabile (strain DSM 44702 / CIP 107183 / JCM 12073 / NCIMB 30131) OX=858619 GN=fadE4 PE=3 SV=1	0	61.708	41	14	16	14	388	43	5.41	17.36	14	metabolic process		catalytic activity;nucleotide binding	Pf00441, Pf02770, Pf02771		CVAR_1114	fadE4					0	1.35165e+07	High	1	Met-loss [N-Term]
FALSE	High	Master Protein	G0HAI7	Putative secreted protein OS=Corynebacterium variabile (strain DSM 44702 / CIP 107183 / JCM 12073 / NCIMB 30131) OX=858619 GN=CVAR_1238 PE=4 SV=1	0	61.651	18	8	10	8	539	56.7	4.45	24.38	8				Pf00561, Pf08386, Pf12697		CVAR_1238	CVAR_1238					0	1.64416e+07	High	1
FALSE	High	Master Protein	G0HGM0	Acyl-CoA synthetase OS=Corynebacterium variabile (strain DSM 44702 / CIP 107183 / JCM 12073 / NCIMB 30131) OX=858619 GN=fadD8 PE=4 SV=1	0	61.347	24	13	14	13	620	68	6.33	14.39	13	metabolic process		catalytic activity	Pf00501		CVAR_2036	fadD8	Quorum sensing; Metabolic pathways; Fatty acid degradation; Fatty acid metabolism; Fatty acid biosynthesis				5	9.98413e+06	High	1	Met-loss+Acetyl [N-Term]
FALSE	High	Master Protein	G0HEK3	Riboflavin biosynthesis protein OS=Corynebacterium variabile (strain DSM 44702 / CIP 107183 / JCM 12073 / NCIMB 30131) OX=858619 GN=CVAR_1635 PE=3 SV=1	0	61.225	29	8	11	8	340	36.5	5.26	18.48	8	metabolic process		catalytic activity;nucleotide binding	Pf01687, Pf06574		CVAR_1635	CVAR_1635	Metabolic pathways; Biosynthesis of secondary metabolites; Riboflavin metabolism				3	15753738	High	1
FALSE	High	Master Protein	G0HH65	TetR DNA-binding transcription regulator OS=Corynebacterium variabile (strain DSM 44702 / CIP 107183 / JCM 12073 / NCIMB 30131) OX=858619 GN=mcbR PE=4 SV=1	0	61.123	33	9	13	9	234	26.3	8.43	13.83	9	metabolic process;regulation of biological process		DNA binding	Pf00440		CVAR_2874	mcbR					0	1.10313e+07	High	1	Met-loss [N-Term]; Met-loss+Acetyl [N-Term]
FALSE	High	Master Protein	G0HDP0	MarR DNA-binding transcription regulator OS=Corynebacterium variabile (strain DSM 44702 / CIP 107183 / JCM 12073 / NCIMB 30131) OX=858619 GN=CVAR_0699 PE=4 SV=1	0	61.049	24	5	9	5	300	32.4	6.81	15.55	5	metabolic process;regulation of biological process		DNA binding	Pf01047, Pf12802, Pf13463, Pf13545		CVAR_0699	CVAR_0699					0	5.2934e+06	High	1	Met-loss [N-Term]; Met-loss+Acetyl [N-Term]
FALSE	High	Master Protein	G0HH96	Aminotran_5 domain-containing protein OS=Corynebacterium variabile (strain DSM 44702 / CIP 107183 / JCM 12073 / NCIMB 30131) OX=858619 GN=CVAR_2905 PE=4 SV=1	0	61.04	28	9	13	9	442	46.1	4.98	23.83	9			catalytic activity	Pf00266		CVAR_2905	CVAR_2905					0	1.36234e+07	High	1
FALSE	High	Master Protein	G0HI89	Putative membrane protein OS=Corynebacterium variabile (strain DSM 44702 / CIP 107183 / JCM 12073 / NCIMB 30131) OX=858619 GN=CVAR_3009 PE=3 SV=1	0	60.974	15	8	11	8	765	79.2	4.87	17.58	8	transport	membrane	catalytic activity;metal ion binding;nucleotide binding;transporter activity	Pf00122, Pf00702, Pf12710		CVAR_3009	CVAR_3009					0	2.5493e+07	High	1	Met-loss [N-Term]
FALSE	High	Master Protein	G0H9Z5	Proline imino-peptidase OS=Corynebacterium variabile (strain DSM 44702 / CIP 107183 / JCM 12073 / NCIMB 30131) OX=858619 GN=pipB PE=3 SV=1	0	60.444	25	12	14	12	429	47.3	5.35	23.35	12	metabolic process		catalytic activity	Pf00561, Pf12697		CVAR_0351	pipB					0	3.51463e+07	High	1
FALSE	High	Master Protein	G0HE60	Glutamate-ammonia-ligase adenylyltransferase OS=Corynebacterium variabile (strain DSM 44702 / CIP 107183 / JCM 12073 / NCIMB 30131) OX=858619 GN=glnE PE=4 SV=1	0	60.378	17	14	18	14	1048	115	5.55	14.98	14	metabolic process		catalytic activity;nucleotide binding	Pf03710, Pf08335, Pf10335		CVAR_1098	glnE					0	1.45918e+07	High	1
FALSE	High	Master Protein	G0HBT2	UPF0145 protein CVAR_0200 OS=Corynebacterium variabile (strain DSM 44702 / CIP 107183 / JCM 12073 / NCIMB 30131) OX=858619 GN=CVAR_0200 PE=3 SV=1	0	60.311	78	6	11	6	104	10.8	4.72	18.91	6				Pf01906		CVAR_0200	CVAR_0200					0	4.7576e+07	High	1
FALSE	High	Master Protein	G0HGS1	Adenylate kinase OS=Corynebacterium variabile (strain DSM 44702 / CIP 107183 / JCM 12073 / NCIMB 30131) OX=858619 GN=adk PE=3 SV=1	0	60.201	45	8	15	8	181	19.7	4.54	19.16	8	metabolic process	cytoplasm	catalytic activity;nucleotide binding	Pf00406, Pf13207		CVAR_2333	adk	Biosynthesis of antibiotics; Metabolic pathways; Biosynthesis of secondary metabolites; Purine metabolism; Thiamine metabolism				5	7.11008e+07	High	1
FALSE	High	Master Protein	G0HEI0	Glutamate ABC transport system ATP-binding protein OS=Corynebacterium variabile (strain DSM 44702 / CIP 107183 / JCM 12073 / NCIMB 30131) OX=858619 GN=gluA PE=4 SV=1	0	60.175	30	8	15	8	251	27.4	5.26	18.67	8	transport		catalytic activity;nucleotide binding;transporter activity	Pf00005, Pf03193, Pf13191, Pf13207, Pf13304, Pf13558, Pf13671		CVAR_1612	gluA	ABC transporters				1	9.41046e+07	High	1	Met-loss [N-Term]; Met-loss+Acetyl [N-Term]
FALSE	High	Master Protein	G0HBU7	PlsC domain-containing protein OS=Corynebacterium variabile (strain DSM 44702 / CIP 107183 / JCM 12073 / NCIMB 30131) OX=858619 GN=CVAR_0214 PE=4 SV=1	0	60.165	40	11	15	11	308	34.3	9.26	20.86	11	metabolic process		catalytic activity	Pf01553, Pf03279		CVAR_0214	CVAR_0214					0	1.958e+07	High	1
FALSE	High	Master Protein	G0HG37	Delta(24)-sterol reductase OS=Corynebacterium variabile (strain DSM 44702 / CIP 107183 / JCM 12073 / NCIMB 30131) OX=858619 GN=CVAR_2570 PE=4 SV=1	0	60.089	23	11	14	11	506	56.2	5.02	21.18	11	metabolic process		catalytic activity;nucleotide binding	Pf01565		CVAR_2570	CVAR_2570					0	1.1476e+07	High	1	Met-loss [N-Term]
FALSE	High	Master Protein	G0HDA4	Thioredox_DsbH domain-containing protein OS=Corynebacterium variabile (strain DSM 44702 / CIP 107183 / JCM 12073 / NCIMB 30131) OX=858619 GN=CVAR_1426 PE=4 SV=1	0	59.882	22	11	13	11	652	69.3	4.86	18.56	11			catalytic activity	Pf03190, Pf13899		CVAR_1426	CVAR_1426					0	9.99169e+06	High	1
FALSE	High	Master Protein	G0HE52	LMWPc domain-containing protein OS=Corynebacterium variabile (strain DSM 44702 / CIP 107183 / JCM 12073 / NCIMB 30131) OX=858619 GN=CVAR_1090 PE=3 SV=1	0	59.594	28	13	13	13	692	72.1	4.87	19.4	13	metabolic process		catalytic activity	Pf00702, Pf01451, Pf13242, Pf13419		CVAR_1090	CVAR_1090					0	1.27064e+07	High	1
FALSE	High	Master Protein	G0HI81	Penicillin-insensitive transglycosylase OS=Corynebacterium variabile (strain DSM 44702 / CIP 107183 / JCM 12073 / NCIMB 30131) OX=858619 GN=pbpC PE=4 SV=1	0	59.57	18	10	12	10	726	76.4	4.53	21.07	10		membrane	catalytic activity	Pf00905, Pf00912		CVAR_3001	pbpC					0	2.47667e+07	High	1
FALSE	High	Master Protein	G0HCU8	Uncharacterized protein OS=Corynebacterium variabile (strain DSM 44702 / CIP 107183 / JCM 12073 / NCIMB 30131) OX=858619 GN=CVAR_0562 PE=4 SV=1	0	59.568	20	13	17	13	728	81	4.69	16.26	13	metabolic process		catalytic activity	Pf00326, Pf02897		CVAR_0562	CVAR_0562					0	1.23004e+07	High	1
FALSE	High	Master Protein	G0HC20	LacI DNA-binding transcription regulator OS=Corynebacterium variabile (strain DSM 44702 / CIP 107183 / JCM 12073 / NCIMB 30131) OX=858619 GN=lacI PE=4 SV=1	0	59.481	38	11	13	11	391	41.9	5.33	16.29	11	metabolic process;regulation of biological process		DNA binding	Pf00356, Pf00532, Pf13377, Pf13407		CVAR_0525	lacI					0	1.01177e+07	High	1
FALSE	High	Master Protein	G0HCV7	Phosphoribosylformylglycinamidine cyclo-ligase OS=Corynebacterium variabile (strain DSM 44702 / CIP 107183 / JCM 12073 / NCIMB 30131) OX=858619 GN=purM PE=3 SV=1	0	59.316	38	10	14	10	364	38.2	4.69	12.05	10	metabolic process	cytoplasm	catalytic activity;nucleotide binding	Pf00586, Pf02769		CVAR_0571	purM	Biosynthesis of antibiotics; Metabolic pathways; Biosynthesis of secondary metabolites; Purine metabolism				4	2.14261e+07	High	1	Met-loss [N-Term]
FALSE	High	Master Protein	G0H9R8	Putative short chain dehydrogenase OS=Corynebacterium variabile (strain DSM 44702 / CIP 107183 / JCM 12073 / NCIMB 30131) OX=858619 GN=CVAR_0035 PE=3 SV=1	0	59.28	54	13	14	13	257	27.8	8.53	22.66	13	metabolic process		catalytic activity	Pf00106		CVAR_0035	CVAR_0035					0	30713922	High	1	Met-loss [N-Term]
FALSE	High	Master Protein	G0HBY6	Pantothenate synthetase OS=Corynebacterium variabile (strain DSM 44702 / CIP 107183 / JCM 12073 / NCIMB 30131) OX=858619 GN=panC PE=3 SV=1	0	58.961	40	11	13	11	305	32.2	5	21.92	11	metabolic process	cytoplasm	catalytic activity;nucleotide binding	Pf02569		CVAR_0492	panC	Pantothenate and CoA biosynthesis; Metabolic pathways; Biosynthesis of secondary metabolites; beta-Alanine metabolism				4	1.5338e+07	High	1
FALSE	High	Master Protein	G0HI76	MarR DNA-binding transcription regulator OS=Corynebacterium variabile (strain DSM 44702 / CIP 107183 / JCM 12073 / NCIMB 30131) OX=858619 GN=marR3 PE=4 SV=1	0	58.867	38	8	10	8	170	19.2	6.8	21.84	8	metabolic process;regulation of biological process		DNA binding	Pf01047, Pf12802, Pf13463		CVAR_2996	marR3					0	2.70816e+07	High	1
FALSE	High	Master Protein	G0HD15	Dihydrolipoyl dehydrogenase OS=Corynebacterium variabile (strain DSM 44702 / CIP 107183 / JCM 12073 / NCIMB 30131) OX=858619 GN=phdD PE=3 SV=1	0	58.847	21	10	12	10	476	49.7	5.07	14.57	10	cellular homeostasis;metabolic process;regulation of biological process		catalytic activity;nucleotide binding	Pf00070, Pf00890, Pf01134, Pf02852, Pf03486, Pf07992, Pf12831, Pf13450		CVAR_0939	phdD	Glycine, serine and threonine metabolism; Biosynthesis of antibiotics; Carbon metabolism; Pyruvate metabolism; Metabolic pathways; Valine, leucine and isoleucine degradation; Biosynthesis of secondary metabolites; Glyoxylate and dicarboxylate metabolism; Glycolysis / Gluconeogenesis; Microbial metabolism in diverse environments; Propanoate metabolism; Citrate cycle (TCA cycle)				12	1.56528e+07	High	1	Met-loss [N-Term]
FALSE	High	Master Protein	G0HDF8	Phosphoenolpyruvate carboxylase OS=Corynebacterium variabile (strain DSM 44702 / CIP 107183 / JCM 12073 / NCIMB 30131) OX=858619 GN=ppc PE=3 SV=1	0	58.691	17	13	13	13	946	103.7	5.33	20.39	13	metabolic process		catalytic activity;metal ion binding	Pf00311, Pf14010		CVAR_1480	ppc	Carbon metabolism; Pyruvate metabolism; Metabolic pathways; Microbial metabolism in diverse environments; Methane metabolism				5	9.27861e+06	High	1	Met-loss [N-Term]
FALSE	High	Master Protein	G0HG33	Putative phenylalanine aminotransferase OS=Corynebacterium variabile (strain DSM 44702 / CIP 107183 / JCM 12073 / NCIMB 30131) OX=858619 GN=aroT PE=3 SV=1	0	58.566	33	11	15	11	364	38.9	4.73	23.39	11	metabolic process		catalytic activity	Pf00155, Pf01041, Pf06838		CVAR_2566	aroT	Histidine metabolism; Biosynthesis of antibiotics; Metabolic pathways; Phenylalanine, tyrosine and tryptophan biosynthesis; Tyrosine metabolism; Phenylalanine metabolism; Biosynthesis of secondary metabolites; Biosynthesis of amino acids; Novobiocin biosynthesis				9	1.24126e+07	High	1
FALSE	High	Master Protein	G0HGU0	Molybdopterin molybdenumtransferase OS=Corynebacterium variabile (strain DSM 44702 / CIP 107183 / JCM 12073 / NCIMB 30131) OX=858619 GN=moeA2 PE=3 SV=1	0	58.358	29	8	10	8	400	41.1	5.34	23.02	8	metabolic process			Pf00994, Pf03453, Pf03454		CVAR_2352	moeA2	Metabolic pathways; Folate biosynthesis				2	8.25594e+06	High	1	Met-loss [N-Term]
FALSE	High	Master Protein	G0HFR1	Biotin-protein ligase OS=Corynebacterium variabile (strain DSM 44702 / CIP 107183 / JCM 12073 / NCIMB 30131) OX=858619 GN=birA PE=4 SV=1	0	58.339	35	9	12	9	290	30.1	5.27	22.06	9	metabolic process		catalytic activity	Pf02237, Pf03099		CVAR_2203	birA	Biotin metabolism; Metabolic pathways				2	1.02796e+07	High	1
FALSE	High	Master Protein	G0HGP2	GntR DNA-binding transcription regulator OS=Corynebacterium variabile (strain DSM 44702 / CIP 107183 / JCM 12073 / NCIMB 30131) OX=858619 GN=CVAR_2304 PE=4 SV=1	0	58.032	45	11	17	11	249	27.1	5.14	22.9	11	metabolic process;regulation of biological process		DNA binding	Pf00392, Pf07729		CVAR_2304	CVAR_2304					0	1.78465e+07	High	1	Met-loss [N-Term]
FALSE	High	Master Protein	G0HD59	N-acetyltransferase domain-containing protein OS=Corynebacterium variabile (strain DSM 44702 / CIP 107183 / JCM 12073 / NCIMB 30131) OX=858619 GN=CVAR_0982 PE=4 SV=1	0	57.861	62	8	15	8	124	13.4	4.77	22.62	8				Pf14542		CVAR_0982	CVAR_0982					0	6.56119e+07	High	1	Met-loss [N-Term]
FALSE	High	Master Protein	G0H9V2	FHA domain-containing protein OS=Corynebacterium variabile (strain DSM 44702 / CIP 107183 / JCM 12073 / NCIMB 30131) OX=858619 GN=CVAR_0067 PE=4 SV=1	0	57.824	43	13	15	13	365	38.9	5.06	18.17	13			protein binding	Pf00498, Pf12401		CVAR_0067	CVAR_0067					0	1.68319e+07	High	1
FALSE	High	Master Protein	G0HA56	Ferritin OS=Corynebacterium variabile (strain DSM 44702 / CIP 107183 / JCM 12073 / NCIMB 30131) OX=858619 GN=ftn PE=3 SV=1	0	57.818	52	10	14	10	164	18.5	4.74	28.1	10	cellular homeostasis;metabolic process;transport	cytoplasm	catalytic activity;metal ion binding	Pf00210		CVAR_0721	ftn					0	1.20039e+08	High	1	Met-loss [N-Term]
FALSE	High	Master Protein	G0HCV3	Uncharacterized protein OS=Corynebacterium variabile (strain DSM 44702 / CIP 107183 / JCM 12073 / NCIMB 30131) OX=858619 GN=CVAR_0567 PE=4 SV=1	0	57.776	34	7	9	7	293	30.2	4.34	16.5	7						CVAR_0567	CVAR_0567					0	6.09326e+06	High	1	Met-loss [N-Term]
FALSE	High	Master Protein	G0HEZ7	Iron-sulfur cluster carrier protein OS=Corynebacterium variabile (strain DSM 44702 / CIP 107183 / JCM 12073 / NCIMB 30131) OX=858619 GN=CVAR_1858 PE=3 SV=1	0	57.643	24	8	11	8	377	39.4	5.08	17.99	8			catalytic activity;metal ion binding;nucleotide binding	Pf01883, Pf10609		CVAR_1858	CVAR_1858					0	9.73392e+06	High	1
FALSE	High	Master Protein	G0HEE7	Polyphosphate glucokinase OS=Corynebacterium variabile (strain DSM 44702 / CIP 107183 / JCM 12073 / NCIMB 30131) OX=858619 GN=ppgK PE=4 SV=1	0	57.526	31	9	12	9	259	27.7	5.27	21.01	9	metabolic process		catalytic activity	Pf00480		CVAR_1579	ppgK	Biosynthesis of antibiotics; Carbon metabolism; Amino sugar and nucleotide sugar metabolism; Metabolic pathways; Biosynthesis of secondary metabolites; Glycolysis / Gluconeogenesis; Microbial metabolism in diverse environments				7	3.21093e+07	High	1	Met-loss [N-Term]
FALSE	High	Master Protein	G0HAI0	PTS system glucose-specific component II OS=Corynebacterium variabile (strain DSM 44702 / CIP 107183 / JCM 12073 / NCIMB 30131) OX=858619 GN=ptsG PE=4 SV=1	0	57.299	21	12	13	12	675	72	4.89	16.79	12	metabolic process;transport	membrane	catalytic activity;transporter activity	Pf00358, Pf00367, Pf02378		CVAR_1231	ptsG	Phosphotransferase system (PTS)				1	9.46728e+06	High	1
FALSE	High	Master Protein	G0HHN7	Triacylglycerol lipase OS=Corynebacterium variabile (strain DSM 44702 / CIP 107183 / JCM 12073 / NCIMB 30131) OX=858619 GN=lip4 PE=4 SV=1	0	57.239	39	10	11	10	329	35.4	6.65	14.44	10			catalytic activity	Pf00561, Pf01674, Pf12695, Pf12697		CVAR_2412	lip4					0	8.34444e+07	High	1
FALSE	High	Master Protein	G0HET4	Glutamate dehydrogenase OS=Corynebacterium variabile (strain DSM 44702 / CIP 107183 / JCM 12073 / NCIMB 30131) OX=858619 GN=gdh PE=3 SV=1	0	56.919	41	15	17	15	447	49	6.48	11.97	15	metabolic process		catalytic activity	Pf00208, Pf02812		CVAR_1718	gdh	Alanine, aspartate and glutamate metabolism; Arginine biosynthesis; Metabolic pathways; Nitrogen metabolism				4	1.89355e+07	High	1
FALSE	High	Master Protein	G0HDJ3	Glutaredoxin domain-containing protein OS=Corynebacterium variabile (strain DSM 44702 / CIP 107183 / JCM 12073 / NCIMB 30131) OX=858619 GN=CVAR_0650 PE=4 SV=1	0	56.886	57	7	14	7	94	10.1	4.42	29.58	7	cellular homeostasis;metabolic process;regulation of biological process		catalytic activity	Pf00462		CVAR_0650	CVAR_0650					0	5.17291e+07	High	1
FALSE	High	Master Protein	G0HHA7	Uncharacterized protein OS=Corynebacterium variabile (strain DSM 44702 / CIP 107183 / JCM 12073 / NCIMB 30131) OX=858619 GN=CVAR_2916 PE=4 SV=1	0	56.752	34	10	12	10	424	45.7	4.69	17.8	10			protein binding			CVAR_2916	CVAR_2916					0	9.36591e+06	High	1
FALSE	High	Master Protein	G0HGZ5	Acyl-CoA synthetase OS=Corynebacterium variabile (strain DSM 44702 / CIP 107183 / JCM 12073 / NCIMB 30131) OX=858619 GN=fadD12 PE=4 SV=1	0	56.499	22	8	12	8	552	59.9	4.83	23.17	8	metabolic process		catalytic activity	Pf00501, Pf13193		CVAR_2642	fadD12	Sulfur metabolism				1	1.55584e+07	High	1
FALSE	High	Master Protein	G0HAJ5	SpoU_sub_bind domain-containing protein OS=Corynebacterium variabile (strain DSM 44702 / CIP 107183 / JCM 12073 / NCIMB 30131) OX=858619 GN=CVAR_1246 PE=3 SV=1	0	55.97	34	7	10	7	299	31.1	5.08	22.65	7	metabolic process		catalytic activity;RNA binding	Pf00588, Pf08032		CVAR_1246	CVAR_1246					0	1.48626e+07	High	1	Met-loss [N-Term]
FALSE	High	Master Protein	G0HFH5	Uncharacterized protein OS=Corynebacterium variabile (strain DSM 44702 / CIP 107183 / JCM 12073 / NCIMB 30131) OX=858619 GN=CVAR_2519 PE=4 SV=1	0	55.864	73	9	14	9	134	14.2	10.2	17.7	9						CVAR_2519	CVAR_2519					0	1.182e+07	High	1	Met-loss [N-Term]; Met-loss+Acetyl [N-Term]
FALSE	High	Master Protein	G0HAB6	Cell division protein OS=Corynebacterium variabile (strain DSM 44702 / CIP 107183 / JCM 12073 / NCIMB 30131) OX=858619 GN=sepF PE=4 SV=1	0	55.756	34	8	11	8	199	22.2	5.24	19.58	8	cell division;cell organization and biogenesis			Pf04472		CVAR_1167	sepF					0	4.46085e+07	High	1
FALSE	High	Master Protein	G0HBX9	GTP cyclohydrolase 1 OS=Corynebacterium variabile (strain DSM 44702 / CIP 107183 / JCM 12073 / NCIMB 30131) OX=858619 GN=folE PE=3 SV=1	0	55.641	54	9	12	9	205	22.5	6.8	16.68	9	metabolic process	cytoplasm	catalytic activity;metal ion binding;nucleotide binding	Pf01227		CVAR_0485	folE	Metabolic pathways; Folate biosynthesis				2	2.13947e+07	High	1	Met-loss [N-Term]
FALSE	High	Master Protein	G0HEI5	Protein RecA OS=Corynebacterium variabile (strain DSM 44702 / CIP 107183 / JCM 12073 / NCIMB 30131) OX=858619 GN=recA PE=3 SV=1	0	55.356	43	12	12	12	379	40.2	5.03	11.83	12	cell communication;metabolic process;response to stimulus	cytoplasm	catalytic activity;DNA binding;nucleotide binding	Pf00154, Pf06745		CVAR_1617	recA	Homologous recombination				1	8.92756e+06	High	1
FALSE	High	Master Protein	G0HH51	Thiol peroxidase OS=Corynebacterium variabile (strain DSM 44702 / CIP 107183 / JCM 12073 / NCIMB 30131) OX=858619 GN=tpx PE=3 SV=1	0	55.058	49	7	11	7	164	17	4.49	27.88	7	cellular homeostasis;metabolic process;regulation of biological process		antioxidant activity;catalytic activity	Pf00578, Pf08534		CVAR_2861	tpx					0	1.02968e+08	High	1
FALSE	High	Master Protein	G0HDZ5	Aspartate carbamoyltransferase OS=Corynebacterium variabile (strain DSM 44702 / CIP 107183 / JCM 12073 / NCIMB 30131) OX=858619 GN=pyrB PE=3 SV=1	0	54.978	37	9	11	9	324	34.3	6.54	16.58	9	metabolic process		catalytic activity	Pf00185, Pf02729		CVAR_1509	pyrB	Alanine, aspartate and glutamate metabolism; Pyrimidine metabolism; Metabolic pathways				3	8.22811e+06	High	1
FALSE	High	Master Protein	G0HGI9	Ppx-GppA domain-containing protein OS=Corynebacterium variabile (strain DSM 44702 / CIP 107183 / JCM 12073 / NCIMB 30131) OX=858619 GN=CVAR_2005 PE=4 SV=1	0	54.954	34	8	8	8	315	33.4	4.83	17.63	8				Pf02541		CVAR_2005	CVAR_2005	Purine metabolism				1	6.09953e+06	High	1	Met-loss [N-Term]
FALSE	High	Master Protein	G0HDD6	UPF0210 protein CVAR_1458 OS=Corynebacterium variabile (strain DSM 44702 / CIP 107183 / JCM 12073 / NCIMB 30131) OX=858619 GN=CVAR_1458 PE=3 SV=1	0	54.883	18	9	16	9	457	46.8	5.3	26.38	9				Pf05167		CVAR_1458	CVAR_1458					0	3.54187e+07	High	1
FALSE	High	Master Protein	G0HI94	Nudix hydrolase domain-containing protein OS=Corynebacterium variabile (strain DSM 44702 / CIP 107183 / JCM 12073 / NCIMB 30131) OX=858619 GN=CVAR_3013 PE=4 SV=1	0	54.715	52	7	9	7	184	20.3	4.97	21.22	7			catalytic activity	Pf00293		CVAR_3013	CVAR_3013					0	1.60468e+07	High	1	Met-loss [N-Term]
FALSE	High	Master Protein	G0HG45	Uncharacterized protein OS=Corynebacterium variabile (strain DSM 44702 / CIP 107183 / JCM 12073 / NCIMB 30131) OX=858619 GN=CVAR_2580 PE=4 SV=1	0	54.619	67	10	12	10	131	14.7	4.86	14.67	10				Pf04343		CVAR_2580	CVAR_2580					0	1.85822e+07	High	1	Met-loss [N-Term]
FALSE	High	Master Protein	G0HA71	Ribonuclease PH OS=Corynebacterium variabile (strain DSM 44702 / CIP 107183 / JCM 12073 / NCIMB 30131) OX=858619 GN=rph PE=3 SV=1	0	54.599	49	8	9	8	256	27.3	4.75	14.08	8	metabolic process		catalytic activity;RNA binding	Pf01138, Pf03725		CVAR_0735	CVAR_0735					0	1.6575e+07	High	1	Met-loss+Acetyl [N-Term]
FALSE	High	Master Protein	G0HFQ9	N5-carboxyaminoimidazole ribonucleotide synthase OS=Corynebacterium variabile (strain DSM 44702 / CIP 107183 / JCM 12073 / NCIMB 30131) OX=858619 GN=purK PE=3 SV=1	0	54.507	26	8	10	8	419	45.1	5.02	16.03	8	metabolic process		catalytic activity;metal ion binding;nucleotide binding	Pf02222, Pf13535		CVAR_2201	CVAR_2201	Biosynthesis of antibiotics; Metabolic pathways; Biosynthesis of secondary metabolites; Purine metabolism				4	8.19907e+06	High	1	Met-loss [N-Term]
FALSE	High	Master Protein	G0HEF5	RNA polymerase sigma factor OS=Corynebacterium variabile (strain DSM 44702 / CIP 107183 / JCM 12073 / NCIMB 30131) OX=858619 GN=sigB PE=3 SV=1	0	54.5	27	11	13	9	397	44	4.86	17.63	11	metabolic process;regulation of biological process		DNA binding	Pf00140, Pf04539, Pf04542, Pf04545		CVAR_1587	sigB					0	9.25719e+06	High	1
FALSE	High	Master Protein	G0HC02	Carbonic anhydrase OS=Corynebacterium variabile (strain DSM 44702 / CIP 107183 / JCM 12073 / NCIMB 30131) OX=858619 GN=bca PE=3 SV=1	0	54.483	29	7	19	7	226	24.5	5.02	17.36	7			catalytic activity;metal ion binding	Pf00484		CVAR_0508	bca	Nitrogen metabolism				1	7.35721e+07	High	1
FALSE	High	Master Protein	G0HEQ3	Putative secreted protein OS=Corynebacterium variabile (strain DSM 44702 / CIP 107183 / JCM 12073 / NCIMB 30131) OX=858619 GN=CVAR_1687 PE=4 SV=1	0	54.201	32	9	14	9	339	36.4	4.23	16.36	9				Pf01497		CVAR_1687	CVAR_1687	ABC transporters				1	5.14972e+07	High	1
FALSE	High	Master Protein	G0HGQ5	Uncharacterized protein OS=Corynebacterium variabile (strain DSM 44702 / CIP 107183 / JCM 12073 / NCIMB 30131) OX=858619 GN=CVAR_2317 PE=4 SV=1	0	54.142	24	11	12	11	500	54.9	8.97	13.95	11	metabolic process		catalytic activity;DNA binding	Pf00239, Pf07508, Pf13408		CVAR_2317	CVAR_2317					0	7.08764e+06	High	1
FALSE	High	Master Protein	G0HG06	Iron ABC transport system substrate-binding protein OS=Corynebacterium variabile (strain DSM 44702 / CIP 107183 / JCM 12073 / NCIMB 30131) OX=858619 GN=fiuS4 PE=4 SV=1	0	54.117	26	10	12	10	342	36.8	4.2	14.06	10				Pf01497		CVAR_2539	fiuS4	ABC transporters				1	5.3515e+07	High	1
FALSE	High	Master Protein	G0HD94	Uncharacterized protein OS=Corynebacterium variabile (strain DSM 44702 / CIP 107183 / JCM 12073 / NCIMB 30131) OX=858619 GN=CVAR_1414 PE=4 SV=1	0	53.985	36	7	11	7	192	20.5	6.58	21.12	7	metabolic process		catalytic activity	Pf00106		CVAR_1414	CVAR_1414					0	1.22115e+07	High	1
FALSE	High	Master Protein	G0HC63	Uncharacterized protein OS=Corynebacterium variabile (strain DSM 44702 / CIP 107183 / JCM 12073 / NCIMB 30131) OX=858619 GN=CVAR_0873 PE=4 SV=1	0	53.806	40	7	12	7	180	19.3	4.73	19.98	7						CVAR_0873	CVAR_0873					0	1.78228e+07	High	1	Met-loss [N-Term]
FALSE	High	Master Protein	G0H9S2	Bac_luciferase domain-containing protein OS=Corynebacterium variabile (strain DSM 44702 / CIP 107183 / JCM 12073 / NCIMB 30131) OX=858619 GN=CVAR_0039 PE=4 SV=1	0	53.735	52	9	9	9	358	37.5	5.06	14.75	9	metabolic process		catalytic activity	Pf00296		CVAR_0039	CVAR_0039					0	7.21693e+06	High	1
FALSE	High	Master Protein	G0HG56	Urease accessory protein UreG OS=Corynebacterium variabile (strain DSM 44702 / CIP 107183 / JCM 12073 / NCIMB 30131) OX=858619 GN=ureG PE=3 SV=1	0	53.579	33	7	10	7	220	23.3	4.53	14.22	7	metabolic process	cytoplasm	catalytic activity;metal ion binding;nucleotide binding	Pf02492, Pf03205, Pf03308		CVAR_2591	ureG					0	1.438e+07	High	1	Met-loss [N-Term]; Met-loss+Acetyl [N-Term]
FALSE	High	Master Protein	G0HEB8	Ribosomal RNA small subunit methyltransferase H OS=Corynebacterium variabile (strain DSM 44702 / CIP 107183 / JCM 12073 / NCIMB 30131) OX=858619 GN=mraW PE=3 SV=1	0	53.567	21	9	12	9	340	36.4	5.62	22.22	9	metabolic process	cytoplasm	catalytic activity	Pf01795, Pf08242, Pf12847		CVAR_1154	mraW					0	2.59416e+07	High	1
FALSE	High	Master Protein	G0HAH3	TetR DNA-binding transcription regulator OS=Corynebacterium variabile (strain DSM 44702 / CIP 107183 / JCM 12073 / NCIMB 30131) OX=858619 GN=CVAR_1224 PE=4 SV=1	0	53.509	29	9	10	9	261	28.5	6.38	17.68	9	metabolic process;regulation of biological process		DNA binding	Pf00440		CVAR_1224	CVAR_1224					0	1.64172e+07	High	1
FALSE	High	Master Protein	G0HF56	ECF-family sigma factor H OS=Corynebacterium variabile (strain DSM 44702 / CIP 107183 / JCM 12073 / NCIMB 30131) OX=858619 GN=sigH PE=3 SV=1	0	53.468	49	9	13	9	220	24.6	8.92	12.6	9	metabolic process;regulation of biological process		DNA binding	Pf04542, Pf04545, Pf08281		CVAR_2158	sigH					0	1.44533e+07	High	1
FALSE	High	Master Protein	G0HE43	Uncharacterized protein OS=Corynebacterium variabile (strain DSM 44702 / CIP 107183 / JCM 12073 / NCIMB 30131) OX=858619 GN=CVAR_1556 PE=4 SV=1	0	53.351	33	9	10	9	309	33.9	5.33	17.38	9			catalytic activity	Pf03279		CVAR_1556	CVAR_1556	Metabolic pathways				1	1.09952e+07	High	1	Met-loss [N-Term]
FALSE	High	Master Protein	G0HFR5	Sulfurtransferase OS=Corynebacterium variabile (strain DSM 44702 / CIP 107183 / JCM 12073 / NCIMB 30131) OX=858619 GN=sseA PE=4 SV=1	0	53.174	53	11	13	11	276	30.6	4.84	12.2	11			catalytic activity	Pf00581		CVAR_2207	sseA	Sulfur metabolism; Metabolic pathways; Sulfur relay system; Cysteine and methionine metabolism; Microbial metabolism in diverse environments				5	1.33417e+07	High	1	Met-loss [N-Term]
FALSE	High	Master Protein	G0HHA0	Putative secreted protein OS=Corynebacterium variabile (strain DSM 44702 / CIP 107183 / JCM 12073 / NCIMB 30131) OX=858619 GN=CVAR_2909 PE=4 SV=1	0	53.032	12	8	9	8	916	93.9	4.63	15.38	8		membrane		Pf13519		CVAR_2909	CVAR_2909					0	4.04358e+06	High	1
FALSE	High	Master Protein	G0HGJ8	MazG domain-containing protein OS=Corynebacterium variabile (strain DSM 44702 / CIP 107183 / JCM 12073 / NCIMB 30131) OX=858619 GN=CVAR_2014 PE=4 SV=1	0	52.903	29	9	10	9	374	40.9	4.51	16.47	9				Pf03819		CVAR_2014	CVAR_2014	Purine metabolism				1	1.3468e+07	High	1	Met-loss [N-Term]
FALSE	High	Master Protein	G0HEP2	Putative phage resistance protein OS=Corynebacterium variabile (strain DSM 44702 / CIP 107183 / JCM 12073 / NCIMB 30131) OX=858619 GN=CVAR_1676 PE=4 SV=1	0	52.891	19	12	12	12	951	100.6	5.6	14.1	12	metabolic process		catalytic activity			CVAR_1676	CVAR_1676					0	4.7908e+06	High	1
FALSE	High	Master Protein	G0HDX5	GTP cyclohydrolase-2 OS=Corynebacterium variabile (strain DSM 44702 / CIP 107183 / JCM 12073 / NCIMB 30131) OX=858619 GN=ribAB PE=3 SV=1	0	52.874	33	12	14	12	389	42.4	5.17	13.64	12	metabolic process		catalytic activity;metal ion binding;nucleotide binding	Pf00925, Pf00926		CVAR_1490	ribAB	Metabolic pathways; Biosynthesis of secondary metabolites; Riboflavin metabolism				3	9.42384e+06	High	1
FALSE	High	Master Protein	G0HAI1	MaoC-like domain-containing protein OS=Corynebacterium variabile (strain DSM 44702 / CIP 107183 / JCM 12073 / NCIMB 30131) OX=858619 GN=CVAR_1232 PE=3 SV=1	0	52.794	34	14	18	14	309	32.8	6.24	8.11	14	metabolic process		catalytic activity	Pf01575, Pf13452		CVAR_1232	CVAR_1232					0	1.75128e+07	High	1
FALSE	High	Master Protein	G0HDM9	Peptide chain release factor 2 OS=Corynebacterium variabile (strain DSM 44702 / CIP 107183 / JCM 12073 / NCIMB 30131) OX=858619 GN=prfB PE=3 SV=1	0	52.732	27	7	10	7	377	41.9	4.72	16.97	7	cell organization and biogenesis;metabolic process	cytoplasm	RNA binding	Pf00472, Pf03462		CVAR_0688	prfB					0	1.83861e+07	High	1
FALSE	High	Master Protein	G0HB85	Phenylalanine--tRNA ligase alpha subunit OS=Corynebacterium variabile (strain DSM 44702 / CIP 107183 / JCM 12073 / NCIMB 30131) OX=858619 GN=pheS PE=3 SV=1	0	52.686	35	13	16	13	340	37.4	5.58	23.59	13	metabolic process	cytoplasm	catalytic activity;metal ion binding;nucleotide binding;RNA binding	Pf01409, Pf02912		CVAR_1247	pheS	Aminoacyl-tRNA biosynthesis				1	3.71423e+07	High	1
FALSE	High	Master Protein	G0HAJ2	Translation initiation factor IF-3 OS=Corynebacterium variabile (strain DSM 44702 / CIP 107183 / JCM 12073 / NCIMB 30131) OX=858619 GN=infC PE=3 SV=1	0	52.647	44	5	12	5	118	13.9	9.95	22.85	5	metabolic process		RNA binding	Pf00707, Pf05198		CVAR_1243	infC					0	3.82356e+07	High	1
FALSE	High	Master Protein	G0HDB4	Phosphoribosyl-ATP pyrophosphatase OS=Corynebacterium variabile (strain DSM 44702 / CIP 107183 / JCM 12073 / NCIMB 30131) OX=858619 GN=hisEC PE=3 SV=1	0	52.425	57	9	21	9	87	9.8	4.63	19.46	9	cell organization and biogenesis;metabolic process	cytoplasm	catalytic activity;nucleotide binding	Pf01503, Pf04472		CVAR_1436	hisEC	Histidine metabolism; Metabolic pathways; Biosynthesis of secondary metabolites; Biosynthesis of amino acids				4	8.06236e+07	High	1
FALSE	High	Master Protein	G0HGH4	Uncharacterized protein OS=Corynebacterium variabile (strain DSM 44702 / CIP 107183 / JCM 12073 / NCIMB 30131) OX=858619 GN=CVAR_1990 PE=4 SV=1	0	52.328	29	7	8	7	233	24.2	5.53	16.42	7				Pf00300		CVAR_1990	CVAR_1990					0	1.03224e+07	High	1	Met-loss [N-Term]
FALSE	High	Master Protein	G0HET8	Signal recognition particle receptor FtsY OS=Corynebacterium variabile (strain DSM 44702 / CIP 107183 / JCM 12073 / NCIMB 30131) OX=858619 GN=ftsY PE=3 SV=1	0	52.099	19	8	8	8	526	55.4	4.42	15.08	8	cell organization and biogenesis;transport	cytoplasm;membrane	catalytic activity;nucleotide binding	Pf00448, Pf02881		CVAR_1722	ftsY	Protein export; Bacterial secretion system; Quorum sensing				3	8.01126e+06	High	1
FALSE	High	Master Protein	G0HEV8	Uncharacterized protein OS=Corynebacterium variabile (strain DSM 44702 / CIP 107183 / JCM 12073 / NCIMB 30131) OX=858619 GN=CVAR_1818 PE=4 SV=1	0	51.654	51	12	16	12	302	33.9	4.89	17.68	12			catalytic activity			CVAR_1818	CVAR_1818					0	9.64089e+06	High	1
FALSE	High	Master Protein	G0H9T9	Uncharacterized protein OS=Corynebacterium variabile (strain DSM 44702 / CIP 107183 / JCM 12073 / NCIMB 30131) OX=858619 GN=CVAR_3046 PE=3 SV=1	0	51.577	20	11	11	11	554	61	6.54	13.82	11	metabolic process		catalytic activity;nucleotide binding	Pf00070, Pf00743, Pf07992, Pf13450, Pf13738		CVAR_3046	CVAR_3046	Aminobenzoate degradation; Microbial metabolism in diverse environments				2	4.96602e+06	High	1
FALSE	High	Master Protein	G0H9S9	Uncharacterized protein OS=Corynebacterium variabile (strain DSM 44702 / CIP 107183 / JCM 12073 / NCIMB 30131) OX=858619 GN=CVAR_0046 PE=4 SV=1	0	51.508	36	10	13	10	305	33	4.87	15.57	10			catalytic activity	Pf05116, Pf08282, Pf13344		CVAR_0046	CVAR_0046					0	3.2236e+07	High	1
FALSE	High	Master Protein	G0HFV8	O-acetylhomoserine lyase OS=Corynebacterium variabile (strain DSM 44702 / CIP 107183 / JCM 12073 / NCIMB 30131) OX=858619 GN=metY PE=3 SV=1	0	51.428	26	9	12	9	446	47.5	5.07	15.19	9	metabolic process		catalytic activity	Pf00266, Pf01041, Pf01053, Pf01212, Pf02347		CVAR_2250	metY	Metabolic pathways; Cysteine and methionine metabolism				2	8.10419e+06	High	1	Met-loss [N-Term]
FALSE	High	Master Protein	G0HHC4	Deoxyribonuclease OS=Corynebacterium variabile (strain DSM 44702 / CIP 107183 / JCM 12073 / NCIMB 30131) OX=858619 GN=tatD PE=4 SV=1	0	51.099	60	11	12	11	280	31	5.12	16.49	11	metabolic process		catalytic activity	Pf01026, Pf04909		CVAR_2053	tatD					0	1.30419e+07	High	1
FALSE	High	Master Protein	G0HE86	Octanoyltransferase OS=Corynebacterium variabile (strain DSM 44702 / CIP 107183 / JCM 12073 / NCIMB 30131) OX=858619 GN=lipB PE=3 SV=1	0	51.039	45	9	11	9	250	27.1	5.45	14.13	9	metabolic process	cytoplasm	catalytic activity	Pf03099		CVAR_1122	lipB	Metabolic pathways; Lipoic acid metabolism				2	1.87538e+07	High	1
FALSE	High	Master Protein	G0H9W5	Putative glycosyltransferase OS=Corynebacterium variabile (strain DSM 44702 / CIP 107183 / JCM 12073 / NCIMB 30131) OX=858619 GN=CVAR_0321 PE=4 SV=1	0	50.898	34	11	12	11	366	39.6	6.92	13.49	11			catalytic activity	Pf00534, Pf08323, Pf13477, Pf13579, Pf13692		CVAR_0321	CVAR_0321					0	1.26057e+07	High	1
FALSE	High	Master Protein	G0HAS5	Uncharacterized protein OS=Corynebacterium variabile (strain DSM 44702 / CIP 107183 / JCM 12073 / NCIMB 30131) OX=858619 GN=CVAR_0153 PE=4 SV=1	0	50.835	22	9	10	9	569	62	5.78	14.29	9			nucleotide binding	Pf04326, Pf13749		CVAR_0153	CVAR_0153	Homologous recombination				1	5.61906e+06	High	1	Met-loss+Acetyl [N-Term]
FALSE	High	Master Protein	G0HF61	Catalase-peroxidase OS=Corynebacterium variabile (strain DSM 44702 / CIP 107183 / JCM 12073 / NCIMB 30131) OX=858619 GN=katG PE=3 SV=1	0	50.822	17	11	12	11	748	81.7	4.91	9.71	11	metabolic process;response to stimulus		antioxidant activity;catalytic activity;metal ion binding	Pf00141		CVAR_2163	katG	Metabolic pathways; Tryptophan metabolism; Phenylalanine metabolism; Biosynthesis of secondary metabolites				4	1.15029e+07	High	1
FALSE	High	Master Protein	G0HCD4	Putative acetyltransferase OS=Corynebacterium variabile (strain DSM 44702 / CIP 107183 / JCM 12073 / NCIMB 30131) OX=858619 GN=CVAR_1331 PE=4 SV=1	0	50.79	29	7	8	7	352	38.7	4.75	20.79	7	metabolic process	cytoplasm	catalytic activity	Pf00561, Pf12697		CVAR_1331	CVAR_1331	Biosynthesis of antibiotics; Metabolic pathways; Cysteine and methionine metabolism				3	14930323	High	1
FALSE	High	Master Protein	G0HE79	Acyl-CoA dehydrogenase OS=Corynebacterium variabile (strain DSM 44702 / CIP 107183 / JCM 12073 / NCIMB 30131) OX=858619 GN=fadE10 PE=3 SV=1	0	50.775	34	11	11	11	392	40.5	4.61	13.19	11	metabolic process		catalytic activity;nucleotide binding	Pf00441, Pf02771		CVAR_1115	fadE10					0	16986701	High	1
FALSE	High	Master Protein	G0HFG4	DNA polymerase III epsilon subunit OS=Corynebacterium variabile (strain DSM 44702 / CIP 107183 / JCM 12073 / NCIMB 30131) OX=858619 GN=dnaQ PE=4 SV=1	0	50.729	23	11	11	11	625	65.8	10.39	16.84	11	metabolic process		catalytic activity			CVAR_2508	dnaQ	Pyrimidine metabolism; Metabolic pathways; Mismatch repair; DNA replication; Homologous recombination; Purine metabolism				6	1.04739e+07	High	1	Met-loss [N-Term]
FALSE	High	Master Protein	G0HCZ1	Putative cysteine synthase/cystathionine beta-synthase OS=Corynebacterium variabile (strain DSM 44702 / CIP 107183 / JCM 12073 / NCIMB 30131) OX=858619 GN=CVAR_0603 PE=4 SV=1	0	50.724	32	8	8	8	405	44	5.21	16.32	8				Pf00291		CVAR_0603	CVAR_0603	Sulfur metabolism; Biosynthesis of antibiotics; Carbon metabolism; Metabolic pathways; Biosynthesis of secondary metabolites; Cysteine and methionine metabolism; Biosynthesis of amino acids; Microbial metabolism in diverse environments				8	6.5581e+06	High	1
FALSE	High	Master Protein	G0HGU3	Molybdopterin molybdenumtransferase OS=Corynebacterium variabile (strain DSM 44702 / CIP 107183 / JCM 12073 / NCIMB 30131) OX=858619 GN=moeA3 PE=3 SV=1	0	50.646	26	7	8	7	388	39.4	5.4	14.11	7	metabolic process			Pf00994, Pf03453, Pf03454		CVAR_2355	moeA3	Metabolic pathways; Folate biosynthesis				2	6.87712e+06	High	1
FALSE	High	Master Protein	G0HEE0	Uncharacterized protein OS=Corynebacterium variabile (strain DSM 44702 / CIP 107183 / JCM 12073 / NCIMB 30131) OX=858619 GN=CVAR_1572 PE=3 SV=1	0	50.489	26	9	12	9	446	46	5.99	18.38	9	metabolic process		catalytic activity	Pf05175, Pf13659		CVAR_1572	CVAR_1572					0	1.17494e+07	High	1	Met-loss [N-Term]
FALSE	High	Master Protein	G0HF55	Anti-sigma factor OS=Corynebacterium variabile (strain DSM 44702 / CIP 107183 / JCM 12073 / NCIMB 30131) OX=858619 GN=rshA PE=4 SV=1	0	50.48	58	6	8	6	105	11.7	5.49	21.61	6						CVAR_2157	rshA					0	1.65043e+07	High	1
FALSE	High	Master Protein	G0HH87	S4 RNA-binding domain-containing protein OS=Corynebacterium variabile (strain DSM 44702 / CIP 107183 / JCM 12073 / NCIMB 30131) OX=858619 GN=CVAR_2896 PE=4 SV=1	0	50.442	69	5	10	5	104	11.2	4.6	20.4	5			RNA binding	Pf01479, Pf13275		CVAR_2896	CVAR_2896					0	3.50976e+07	High	1	Acetyl [N-Term]
FALSE	High	Master Protein	G0HFY0	Methionine ABC transport system substrate-binding protein OS=Corynebacterium variabile (strain DSM 44702 / CIP 107183 / JCM 12073 / NCIMB 30131) OX=858619 GN=metQ PE=3 SV=1	0	50.439	32	9	10	9	299	32	4.4	9.76	9				Pf03180		CVAR_2275	metQ	ABC transporters				1	2.27528e+07	High	1
FALSE	High	Master Protein	G0HFW9	M18 family aminopeptidase OS=Corynebacterium variabile (strain DSM 44702 / CIP 107183 / JCM 12073 / NCIMB 30131) OX=858619 GN=CVAR_2264 PE=3 SV=1	0	50.391	21	7	8	7	432	45.3	5.66	14.62	7	metabolic process		catalytic activity;metal ion binding	Pf02127		CVAR_2264	CVAR_2264					0	7.59879e+06	High	1	Met-loss [N-Term]
FALSE	High	Master Protein	G0HAF5	Inositol-phosphate phosphatase OS=Corynebacterium variabile (strain DSM 44702 / CIP 107183 / JCM 12073 / NCIMB 30131) OX=858619 GN=impA PE=4 SV=1	0	50.25	29	7	8	7	341	36.4	5.01	19.89	7	metabolic process		catalytic activity;metal ion binding	Pf00459		CVAR_1206	impA	Streptomycin biosynthesis; Inositol phosphate metabolism; Metabolic pathways				3	7.1721e+06	High	1	Met-loss [N-Term]
FALSE	High	Master Protein	G0HFS7	Uncharacterized protein OS=Corynebacterium variabile (strain DSM 44702 / CIP 107183 / JCM 12073 / NCIMB 30131) OX=858619 GN=CVAR_2219 PE=4 SV=1	0	50.205	32	10	10	10	422	45.9	4.51	15.37	10						CVAR_2219	CVAR_2219					0	2.08984e+07	High	1
FALSE	High	Master Protein	G0HHY5	Uncharacterized protein OS=Corynebacterium variabile (strain DSM 44702 / CIP 107183 / JCM 12073 / NCIMB 30131) OX=858619 GN=CVAR_2750 PE=4 SV=1	0	50.175	50	9	12	9	200	21.6	4.79	14.96	9				Pf10722		CVAR_2750	CVAR_2750					0	2.30428e+07	High	1
FALSE	High	Master Protein	G0HFG2	2-isopropylmalate synthase OS=Corynebacterium variabile (strain DSM 44702 / CIP 107183 / JCM 12073 / NCIMB 30131) OX=858619 GN=leuA PE=3 SV=1	0	50.022	25	12	15	12	639	70.8	4.82	16.13	12	metabolic process		catalytic activity	Pf00682, Pf08502		CVAR_2506	leuA	Valine, leucine and isoleucine biosynthesis; Pyruvate metabolism; Metabolic pathways; Biosynthesis of secondary metabolites; Biosynthesis of amino acids; 2-Oxocarboxylic acid metabolism				6	1.62397e+07	High	1
FALSE	High	Master Protein	G0HC33	Two-component system response regulator OS=Corynebacterium variabile (strain DSM 44702 / CIP 107183 / JCM 12073 / NCIMB 30131) OX=858619 GN=phoR PE=4 SV=1	0	49.938	45	10	13	10	242	27.3	4.91	11.73	10	metabolic process;regulation of biological process;response to stimulus		DNA binding	Pf00072, Pf00486		CVAR_0538	phoR					0	2.18453e+07	High	1	Met-loss [N-Term]
FALSE	High	Master Protein	G0HAI6	Usp domain-containing protein OS=Corynebacterium variabile (strain DSM 44702 / CIP 107183 / JCM 12073 / NCIMB 30131) OX=858619 GN=CVAR_1237 PE=3 SV=1	0	49.918	57	7	10	7	144	14.7	4.67	16.81	7	response to stimulus			Pf00582		CVAR_1237	CVAR_1237					0	5.33155e+07	High	1	Met-loss [N-Term]
FALSE	High	Master Protein	G0HC12	Oxidored_FMN domain-containing protein OS=Corynebacterium variabile (strain DSM 44702 / CIP 107183 / JCM 12073 / NCIMB 30131) OX=858619 GN=CVAR_0517 PE=4 SV=1	0	49.86	23	9	12	9	436	45.7	5.53	13.98	9	metabolic process		catalytic activity;nucleotide binding	Pf00724		CVAR_0517	CVAR_0517					0	2.28611e+07	High	1
FALSE	High	Master Protein	G0HEJ6	Uncharacterized protein OS=Corynebacterium variabile (strain DSM 44702 / CIP 107183 / JCM 12073 / NCIMB 30131) OX=858619 GN=CVAR_1628 PE=4 SV=1	0	49.63	48	9	11	9	190	20.8	6.7	13.37	9						CVAR_1628	CVAR_1628					0	1.68009e+07	High	1
FALSE	High	Master Protein	G0HED6	Uroporphyrinogen decarboxylase OS=Corynebacterium variabile (strain DSM 44702 / CIP 107183 / JCM 12073 / NCIMB 30131) OX=858619 GN=hemE PE=3 SV=1	0	49.584	41	12	13	12	381	40.4	5.27	13.93	12	metabolic process	cytoplasm	catalytic activity	Pf01208		CVAR_1568	hemE	Metabolic pathways; Porphyrin and chlorophyll metabolism; Biosynthesis of secondary metabolites				3	1.31689e+07	High	1	Met-loss+Acetyl [N-Term]
FALSE	High	Master Protein	G0HIA2	Xaa-Pro aminopeptidase OS=Corynebacterium variabile (strain DSM 44702 / CIP 107183 / JCM 12073 / NCIMB 30131) OX=858619 GN=pepQ2 PE=4 SV=1	0	49.531	24	10	11	10	469	51.1	4.98	15.92	10	metabolic process		catalytic activity;metal ion binding	Pf00557, Pf05195		CVAR_3021	pepQ2					0	2.27151e+07	High	1
FALSE	High	Master Protein	G0HEK5	YrdC-like domain-containing protein OS=Corynebacterium variabile (strain DSM 44702 / CIP 107183 / JCM 12073 / NCIMB 30131) OX=858619 GN=CVAR_1637 PE=4 SV=1	0	49.496	36	10	13	10	259	28.7	5.06	10.08	10			RNA binding	Pf01300		CVAR_1637	CVAR_1637					0	2.49829e+07	High	1
FALSE	High	Master Protein	G0HFX4	Aminopeptidase OS=Corynebacterium variabile (strain DSM 44702 / CIP 107183 / JCM 12073 / NCIMB 30131) OX=858619 GN=CVAR_2269 PE=3 SV=1	0	49.44	26	9	13	9	450	49.8	4.97	15.78	9	metabolic process		catalytic activity	Pf03051		CVAR_2269	CVAR_2269					0	1.50707e+07	High	1
FALSE	High	Master Protein	G0HBY4	Uncharacterized protein OS=Corynebacterium variabile (strain DSM 44702 / CIP 107183 / JCM 12073 / NCIMB 30131) OX=858619 GN=CVAR_0490 PE=4 SV=1	0	49.397	26	5	6	5	372	40.3	5.47	12.86	5		membrane				CVAR_0490	CVAR_0490					0	2.35414e+06	High	1
FALSE	High	Master Protein	G0HF01	Uncharacterized protein OS=Corynebacterium variabile (strain DSM 44702 / CIP 107183 / JCM 12073 / NCIMB 30131) OX=858619 GN=CVAR_1862 PE=4 SV=1	0	49.327	36	7	11	7	225	23.2	4.94	14.28	7						CVAR_1862	CVAR_1862					0	2.13018e+07	High	1	Met-loss [N-Term]
FALSE	High	Master Protein	G0HG78	MDMPI_N domain-containing protein OS=Corynebacterium variabile (strain DSM 44702 / CIP 107183 / JCM 12073 / NCIMB 30131) OX=858619 GN=CVAR_2778 PE=4 SV=1	0	49.249	38	6	11	6	208	22.4	4.67	21.75	6			metal ion binding	Pf11716		CVAR_2778	CVAR_2778					0	2.31164e+07	High	1
FALSE	High	Master Protein	G0HEC4	UDP-N-acetylmuramoylalanine--D-glutamate ligase OS=Corynebacterium variabile (strain DSM 44702 / CIP 107183 / JCM 12073 / NCIMB 30131) OX=858619 GN=murD PE=3 SV=1	0	49.191	31	10	12	10	473	47.3	4.67	16.19	10	cell division;cell organization and biogenesis;metabolic process;regulation of biological process	cytoplasm	catalytic activity;nucleotide binding	Pf02875, Pf08245		CVAR_1160	murD	D-Glutamine and D-glutamate metabolism; Metabolic pathways; Peptidoglycan biosynthesis				3	9.94853e+06	High	1	Met-loss [N-Term]
FALSE	High	Master Protein	G0HDK5	Uncharacterized protein OS=Corynebacterium variabile (strain DSM 44702 / CIP 107183 / JCM 12073 / NCIMB 30131) OX=858619 GN=CVAR_0661 PE=4 SV=1	0	48.943	51	9	10	9	143	15.6	4.81	13.71	9				Pf03364, Pf10604		CVAR_0661	CVAR_0661					0	2.2917e+07	High	1
FALSE	High	Master Protein	G0HI06	Decaprenylphosphoryl-beta-D-ribose 2-epimerase component OS=Corynebacterium variabile (strain DSM 44702 / CIP 107183 / JCM 12073 / NCIMB 30131) OX=858619 GN=dprE2 PE=4 SV=1	0	48.856	32	8	14	8	250	26.6	6.81	20.03	8	metabolic process		catalytic activity	Pf00106, Pf08659, Pf13561		CVAR_2926	dprE2					0	2.21407e+07	High	1
FALSE	High	Master Protein	G0HB90	Acetylornithine aminotransferase OS=Corynebacterium variabile (strain DSM 44702 / CIP 107183 / JCM 12073 / NCIMB 30131) OX=858619 GN=argD PE=3 SV=1	0	48.842	28	7	11	7	376	38.8	5.2	15.82	7	metabolic process	cytoplasm	catalytic activity	Pf00155, Pf00202		CVAR_1252	CVAR_1252	Biosynthesis of antibiotics; Arginine biosynthesis; Metabolic pathways; Biosynthesis of secondary metabolites; Biosynthesis of amino acids; 2-Oxocarboxylic acid metabolism				6	4.35633e+07	High	1
FALSE	High	Master Protein	G0HEJ9	Flavin-dependent thymidylate synthase OS=Corynebacterium variabile (strain DSM 44702 / CIP 107183 / JCM 12073 / NCIMB 30131) OX=858619 GN=thyX2 PE=3 SV=1	0	48.767	42	12	12	12	256	28.6	5.5	21.51	12	metabolic process		catalytic activity;nucleotide binding	Pf02511		CVAR_1631	thyX2	Pyrimidine metabolism; Metabolic pathways; One carbon pool by folate				3	1.51266e+07	High	1
FALSE	High	Master Protein	G0HCC7	Hydroxymethylpyrimidine kinase OS=Corynebacterium variabile (strain DSM 44702 / CIP 107183 / JCM 12073 / NCIMB 30131) OX=858619 GN=CVAR_1324 PE=4 SV=1	0	48.757	28	9	14	9	324	34.7	5.52	16.81	9	metabolic process		catalytic activity;nucleotide binding	Pf00294, Pf08543		CVAR_1324	CVAR_1324	Vitamin B6 metabolism; Metabolic pathways				2	145530890	High	1
FALSE	High	Master Protein	G0HBF1	Cyclopropane-fatty-acyl-phospholipid synthase OS=Corynebacterium variabile (strain DSM 44702 / CIP 107183 / JCM 12073 / NCIMB 30131) OX=858619 GN=cfa2 PE=4 SV=1	0	48.666	24	10	12	10	511	55	6.19	12.55	10	metabolic process		catalytic activity	Pf02353		CVAR_1313	cfa2					0	7.91038e+06	High	1
FALSE	High	Master Protein	G0HA99	HTH3 DNA-binding transcription regulator OS=Corynebacterium variabile (strain DSM 44702 / CIP 107183 / JCM 12073 / NCIMB 30131) OX=858619 GN=CVAR_0762 PE=4 SV=1	0	48.589	68	8	9	8	109	12.4	6.68	16.7	8			DNA binding	Pf01381, Pf12844, Pf13443, Pf13560		CVAR_0762	CVAR_0762					0	1.268e+07	High	1
FALSE	High	Master Protein	G0HBD5	AB hydrolase-1 domain-containing protein OS=Corynebacterium variabile (strain DSM 44702 / CIP 107183 / JCM 12073 / NCIMB 30131) OX=858619 GN=CVAR_1297 PE=4 SV=1	0	48.349	43	10	12	10	287	29.8	5.71	15.04	10				Pf00561, Pf12695, Pf12697		CVAR_1297	CVAR_1297					0	4.92924e+06	High	1
FALSE	High	Master Protein	G0HDY3	Methionyl-tRNA formyltransferase OS=Corynebacterium variabile (strain DSM 44702 / CIP 107183 / JCM 12073 / NCIMB 30131) OX=858619 GN=fmt PE=3 SV=1	0	48.075	29	8	10	8	326	34.5	5.06	15.06	8	metabolic process		catalytic activity	Pf00551, Pf02911		CVAR_1497	CVAR_1497	One carbon pool by folate; Aminoacyl-tRNA biosynthesis				2	9.82279e+06	High	1
FALSE	High	Master Protein	G0HHP0	Transcription termination/antitermination protein NusG OS=Corynebacterium variabile (strain DSM 44702 / CIP 107183 / JCM 12073 / NCIMB 30131) OX=858619 GN=nusG PE=3 SV=1	0	48.058	35	11	11	11	285	30.4	4.58	21.13	11	metabolic process;regulation of biological process			Pf02357		CVAR_2415	nusG					0	4.22404e+07	High	1
FALSE	High	Master Protein	G0HB54	HTH cro/C1-type domain-containing protein OS=Corynebacterium variabile (strain DSM 44702 / CIP 107183 / JCM 12073 / NCIMB 30131) OX=858619 GN=CVAR_0826 PE=4 SV=1	0	48.024	68	10	14	10	157	17.5	7.84	15.66	10			DNA binding	Pf01381, Pf12844, Pf13560		CVAR_0826	CVAR_0826					0	1.20584e+07	High	1
FALSE	High	Master Protein	G0HFB2	Cold shock-like protein A OS=Corynebacterium variabile (strain DSM 44702 / CIP 107183 / JCM 12073 / NCIMB 30131) OX=858619 GN=cspA PE=4 SV=1	0	47.944	60	5	19	5	100	10.7	4.75	33.44	5	regulation of biological process	cytoplasm	DNA binding	Pf00313		CVAR_2456	cspA					0	3.72731e+08	High	1
FALSE	High	Master Protein	G0HBS1	Uncharacterized protein OS=Corynebacterium variabile (strain DSM 44702 / CIP 107183 / JCM 12073 / NCIMB 30131) OX=858619 GN=CVAR_0189 PE=3 SV=1	0	47.896	69	5	7	5	89	9.7	5.52	20.48	5	regulation of biological process		DNA binding;metal ion binding	Pf02583		CVAR_0189	CVAR_0189					0	1.20035e+07	High	1
FALSE	High	Master Protein	G0HCE3	Serine-pyruvate aminotransferase OS=Corynebacterium variabile (strain DSM 44702 / CIP 107183 / JCM 12073 / NCIMB 30131) OX=858619 GN=agxT PE=4 SV=1	0	47.727	28	12	16	12	379	40.4	4.89	12.65	12			catalytic activity	Pf00266		CVAR_1340	agxT					0	1.98747e+07	High	1
FALSE	High	Master Protein	G0HGC1	Superoxide dismutase OS=Corynebacterium variabile (strain DSM 44702 / CIP 107183 / JCM 12073 / NCIMB 30131) OX=858619 GN=sodA2 PE=3 SV=1	0	47.562	21	8	11	8	357	38.3	7.72	14.87	8	metabolic process;response to stimulus;transport	membrane	antioxidant activity;catalytic activity;metal ion binding;nucleotide binding;transporter activity	Pf00081, Pf02777		CVAR_2821	sodA2					0	6.50727e+07	High	1
FALSE	High	Master Protein	G0HAZ7	MarR DNA-binding transcription regulator OS=Corynebacterium variabile (strain DSM 44702 / CIP 107183 / JCM 12073 / NCIMB 30131) OX=858619 GN=marR2 PE=4 SV=1	0	47.473	53	9	13	9	179	20.1	6.6	16.65	9	metabolic process;regulation of biological process		DNA binding	Pf01047, Pf12802		CVAR_0462	marR2					0	1.50301e+07	High	1	Met-loss [N-Term]; Met-loss+Acetyl [N-Term]
FALSE	High	Master Protein	G0HEF1	Uncharacterized protein OS=Corynebacterium variabile (strain DSM 44702 / CIP 107183 / JCM 12073 / NCIMB 30131) OX=858619 GN=CVAR_1583 PE=4 SV=1	0	47.225	75	6	13	6	84	9.3	7.08	13.1	6	metabolic process;response to stimulus		DNA binding;nucleotide binding	Pf00488, Pf01624, Pf05188, Pf05190, Pf05192		CVAR_1583	CVAR_1583					0	8.6209e+07	High	1
FALSE	High	Master Protein	G0HBH9	Lipoyl-binding domain-containing protein OS=Corynebacterium variabile (strain DSM 44702 / CIP 107183 / JCM 12073 / NCIMB 30131) OX=858619 GN=CVAR_1740 PE=4 SV=1	0	46.92	58	4	10	4	71	7.4	4.35	20.35	4				Pf12700		CVAR_1740	CVAR_1740					0	51529912	High	1	Met-loss [N-Term]
FALSE	High	Master Protein	G0HGK0	Bifunctional protein GlmU OS=Corynebacterium variabile (strain DSM 44702 / CIP 107183 / JCM 12073 / NCIMB 30131) OX=858619 GN=glmU PE=3 SV=1	0	46.807	26	9	11	9	480	50	5.12	14.33	9	cell organization and biogenesis;metabolic process;regulation of biological process	cytoplasm	catalytic activity;metal ion binding	Pf00483, Pf12804		CVAR_2016	glmU	Biosynthesis of antibiotics; Amino sugar and nucleotide sugar metabolism; Metabolic pathways				3	1.59202e+07	High	1	Met-loss [N-Term]
FALSE	High	Master Protein	G0HF31	HTH cro/C1-type domain-containing protein OS=Corynebacterium variabile (strain DSM 44702 / CIP 107183 / JCM 12073 / NCIMB 30131) OX=858619 GN=CVAR_2133 PE=4 SV=1	0	46.556	72	8	14	8	99	11.2	10.71	12.36	8			DNA binding	Pf01381, Pf12844, Pf13443, Pf13560		CVAR_2133	CVAR_2133					0	1.73833e+07	High	1
FALSE	High	Master Protein	G0HBU9	Ribonucleoside-diphosphate reductase OS=Corynebacterium variabile (strain DSM 44702 / CIP 107183 / JCM 12073 / NCIMB 30131) OX=858619 GN=nrdE1 PE=3 SV=1	0	46.553	21	12	13	12	693	78.2	5.26	12.57	12	metabolic process		catalytic activity;nucleotide binding	Pf00317, Pf02867, Pf08343		CVAR_0218	nrdE1	Pyrimidine metabolism; Metabolic pathways; Purine metabolism				3	1.04483e+07	High	1
FALSE	High	Master Protein	G0HHI1	Chorismate mutase OS=Corynebacterium variabile (strain DSM 44702 / CIP 107183 / JCM 12073 / NCIMB 30131) OX=858619 GN=csm PE=4 SV=1	0	46.543	60	8	11	8	95	10.3	6.76	15.58	8	metabolic process			Pf01817		CVAR_2111	csm	Biosynthesis of antibiotics; Metabolic pathways; Phenylalanine, tyrosine and tryptophan biosynthesis; Biosynthesis of secondary metabolites; Biosynthesis of amino acids				5	5.01667e+07	High	1
FALSE	High	Master Protein	G0HCV8	Uncharacterized protein OS=Corynebacterium variabile (strain DSM 44702 / CIP 107183 / JCM 12073 / NCIMB 30131) OX=858619 GN=CVAR_0572 PE=4 SV=1	0	46.528	75	3	10	3	60	6.9	4.96	19.55	3				Pf11273		CVAR_0572	CVAR_0572					0	3.73008e+07	High	1
FALSE	High	Master Protein	G0HD43	Elongation factor 4 OS=Corynebacterium variabile (strain DSM 44702 / CIP 107183 / JCM 12073 / NCIMB 30131) OX=858619 GN=lepA PE=3 SV=1	0	46.256	21	12	12	12	616	68.6	5.12	13.35	12	metabolic process;regulation of biological process	membrane	catalytic activity;nucleotide binding;RNA binding	Pf00009, Pf00025, Pf00679, Pf02421, Pf03144, Pf06421, Pf10662, Pf14492		CVAR_0966	CVAR_0966					0	1.09909e+07	High	1	Met-loss [N-Term]
FALSE	High	Master Protein	G0HCT8	Protein-tyrosine phosphatase OS=Corynebacterium variabile (strain DSM 44702 / CIP 107183 / JCM 12073 / NCIMB 30131) OX=858619 GN=CVAR_0315 PE=3 SV=1	0	46.183	64	8	10	8	182	19.4	6.38	15.75	8	metabolic process		catalytic activity	Pf01451		CVAR_0315	CVAR_0315					0	1.07484e+07	High	1
FALSE	High	Master Protein	G0HC88	ATP-dependent Clp protease ATP-binding subunit ClpX OS=Corynebacterium variabile (strain DSM 44702 / CIP 107183 / JCM 12073 / NCIMB 30131) OX=858619 GN=clpX PE=3 SV=1	0	45.942	26	11	12	11	424	46.3	5	10.74	11	metabolic process;response to stimulus		catalytic activity;metal ion binding;nucleotide binding;protein binding	Pf00004, Pf01078, Pf05496, Pf06689, Pf07724, Pf07728, Pf10431, Pf13207, Pf13401		CVAR_0897	CVAR_0897					0	3.11774e+07	High	1
FALSE	High	Master Protein	G0HE88	Probable cytosol aminopeptidase OS=Corynebacterium variabile (strain DSM 44702 / CIP 107183 / JCM 12073 / NCIMB 30131) OX=858619 GN=pepB1 PE=3 SV=1	0	45.92	17	6	7	6	521	53.1	4.94	15.13	6	metabolic process	cytoplasm	catalytic activity;metal ion binding	Pf00883, Pf02789		CVAR_1124	pepB1	Glutathione metabolism; Metabolic pathways				2	9.1464e+06	High	1
FALSE	High	Master Protein	G0HFS1	Phosphomannomutase OS=Corynebacterium variabile (strain DSM 44702 / CIP 107183 / JCM 12073 / NCIMB 30131) OX=858619 GN=pmmB PE=3 SV=1	0	45.915	16	7	8	7	526	54.8	4.92	17.7	7	metabolic process		catalytic activity;metal ion binding	Pf02878, Pf02879, Pf02880		CVAR_2213	pmmB	Amino sugar and nucleotide sugar metabolism; Metabolic pathways; Biosynthesis of secondary metabolites; Fructose and mannose metabolism				4	1.15512e+07	High	1
FALSE	High	Master Protein	G0HAI9	Lactamase_B domain-containing protein OS=Corynebacterium variabile (strain DSM 44702 / CIP 107183 / JCM 12073 / NCIMB 30131) OX=858619 GN=CVAR_1240 PE=4 SV=1	0	45.785	29	5	9	5	245	25.6	4.82	18.33	5				Pf00753		CVAR_1240	CVAR_1240					0	2.64122e+07	High	1
FALSE	High	Master Protein	G0HGA1	Acyl-CoA dehydrogenase OS=Corynebacterium variabile (strain DSM 44702 / CIP 107183 / JCM 12073 / NCIMB 30131) OX=858619 GN=fadE8 PE=3 SV=1	0	45.673	27	9	10	9	390	42.8	5.14	5.29	9	metabolic process		catalytic activity;nucleotide binding	Pf00441, Pf02770, Pf02771, Pf08028		CVAR_1933; CVAR_2801	fadE6; fadE8					0	5.29228e+06	High	1
FALSE	High	Master Protein	G0HI02	Uncharacterized protein OS=Corynebacterium variabile (strain DSM 44702 / CIP 107183 / JCM 12073 / NCIMB 30131) OX=858619 GN=CVAR_2923 PE=4 SV=1	0	45.607	60	7	9	7	122	13.3	6.57	17.8	7						CVAR_2923	CVAR_2923					0	2.74981e+07	High	1
FALSE	High	Master Protein	G0HHU4	O-succinylbenzoate-CoA synthase OS=Corynebacterium variabile (strain DSM 44702 / CIP 107183 / JCM 12073 / NCIMB 30131) OX=858619 GN=CVAR_2709 PE=4 SV=1	0	45.566	28	9	10	9	340	36.2	4.73	17.29	9	metabolic process		catalytic activity	Pf01188, Pf07476, Pf13378		CVAR_2709	CVAR_2709	Ubiquinone and other terpenoid-quinone biosynthesis; Metabolic pathways; Biosynthesis of secondary metabolites				3	1.12633e+07	High	1
FALSE	High	Master Protein	G0HAY6	ATP-sulfurylase large subunit OS=Corynebacterium variabile (strain DSM 44702 / CIP 107183 / JCM 12073 / NCIMB 30131) OX=858619 GN=cysN PE=4 SV=1	0	45.475	27	8	8	8	425	45.4	5.17	13.61	8	metabolic process		catalytic activity;nucleotide binding	Pf00009, Pf01926, Pf02421		CVAR_0452	cysN	Sulfur metabolism; Selenocompound metabolism; Biosynthesis of antibiotics; Metabolic pathways; Microbial metabolism in diverse environments; Purine metabolism; Monobactam biosynthesis				7	9.36123e+06	High	1
FALSE	High	Master Protein	G0HEU1	Probable NAD-dependent malic enzyme OS=Corynebacterium variabile (strain DSM 44702 / CIP 107183 / JCM 12073 / NCIMB 30131) OX=858619 GN=malL PE=4 SV=1	0	45.437	39	4	6	4	220	23.1	4.5	15.96	4	metabolic process		catalytic activity			CVAR_1801	malL					0	4.00402e+06	High	1
FALSE	High	Master Protein	G0HI42	Uncharacterized protein OS=Corynebacterium variabile (strain DSM 44702 / CIP 107183 / JCM 12073 / NCIMB 30131) OX=858619 GN=CVAR_2962 PE=4 SV=1	0	45.337	92	6	8	6	66	7.5	4.88	18.26	6						CVAR_2962	CVAR_2962					0	1.96716e+07	High	1	Met-loss [N-Term]
FALSE	High	Master Protein	G0HB87	N-acetyl-gamma-glutamyl-phosphate reductase OS=Corynebacterium variabile (strain DSM 44702 / CIP 107183 / JCM 12073 / NCIMB 30131) OX=858619 GN=argC PE=3 SV=1	0	45.096	29	8	9	8	344	35.9	5.35	16.23	8	metabolic process	cytoplasm	catalytic activity;nucleotide binding;protein binding	Pf01113, Pf01118, Pf02774		CVAR_1249	argC	Biosynthesis of antibiotics; Arginine biosynthesis; Metabolic pathways; Biosynthesis of secondary metabolites; Biosynthesis of amino acids; 2-Oxocarboxylic acid metabolism				6	8.48439e+06	High	1
FALSE	High	Master Protein	G0HDF6	6-phosphogluconolactonase OS=Corynebacterium variabile (strain DSM 44702 / CIP 107183 / JCM 12073 / NCIMB 30131) OX=858619 GN=pgl PE=3 SV=1	0	44.983	43	7	9	7	256	26.8	4.94	15.94	7	metabolic process		catalytic activity	Pf01182		CVAR_1478	pgl	Biosynthesis of antibiotics; Carbon metabolism; Metabolic pathways; Pentose phosphate pathway; Biosynthesis of secondary metabolites; Microbial metabolism in diverse environments				6	5.13541e+06	High	1
FALSE	High	Master Protein	G0HDU3	Chaperone protein DnaJ OS=Corynebacterium variabile (strain DSM 44702 / CIP 107183 / JCM 12073 / NCIMB 30131) OX=858619 GN=dnaJ PE=3 SV=1	0	44.5	23	8	10	8	345	36.3	5.14	17.57	8	metabolic process;response to stimulus	cytoplasm	metal ion binding;nucleotide binding;protein binding	Pf00226, Pf00684, Pf01556		CVAR_1057	CVAR_1057					0	1.06039e+07	High	1
FALSE	High	Master Protein	G0HHM2	Uncharacterized protein OS=Corynebacterium variabile (strain DSM 44702 / CIP 107183 / JCM 12073 / NCIMB 30131) OX=858619 GN=CVAR_2397 PE=4 SV=1	0	44.286	60	9	9	9	162	18.8	10.04	19.09	9						CVAR_2397	CVAR_2397					0	1.6924e+07	High	1
FALSE	High	Master Protein	G0HCL1	Iron ABC transport system ATP-binding protein OS=Corynebacterium variabile (strain DSM 44702 / CIP 107183 / JCM 12073 / NCIMB 30131) OX=858619 GN=fiuA2 PE=4 SV=1	0	44.281	32	6	10	1	277	29.9	5.62	15.49	6	transport		catalytic activity;nucleotide binding;transporter activity	Pf00005, Pf02463, Pf13207, Pf13304, Pf13476, Pf13555		CVAR_0239	fiuA2	ABC transporters				1	1.45694e+06	High	1
FALSE	High	Master Protein	G0HBJ2	Phosphoglycerate mutase (2,3-diphosphoglycerate-dependent) OS=Corynebacterium variabile (strain DSM 44702 / CIP 107183 / JCM 12073 / NCIMB 30131) OX=858619 GN=CVAR_1753 PE=3 SV=1	0	44.223	42	12	12	12	274	31.8	7.08	16.08	12	metabolic process		catalytic activity	Pf00300		CVAR_1753	CVAR_1753					0	1.16116e+07	High	1
FALSE	High	Master Protein	G0HC22	Alpha,alpha-trehalose-phosphate synthase (ADP-forming) OS=Corynebacterium variabile (strain DSM 44702 / CIP 107183 / JCM 12073 / NCIMB 30131) OX=858619 GN=otsA PE=3 SV=1	0	44.118	15	8	9	8	512	56.2	5.16	12.73	8	metabolic process		catalytic activity	Pf00534, Pf00982		CVAR_0527	otsA	Metabolic pathways; Starch and sucrose metabolism				2	7.89959e+06	High	1	Met-loss [N-Term]
FALSE	High	Master Protein	G0HDH1	SpoU_methylase domain-containing protein OS=Corynebacterium variabile (strain DSM 44702 / CIP 107183 / JCM 12073 / NCIMB 30131) OX=858619 GN=CVAR_0628 PE=3 SV=1	0	44.101	34	8	8	8	281	29.5	5.2	13.72	8	metabolic process		catalytic activity;RNA binding	Pf00588		CVAR_0628	CVAR_0628					0	9.50761e+06	High	1
FALSE	High	Master Protein	G0HBD9	MerR DNA-binding transcription regulator OS=Corynebacterium variabile (strain DSM 44702 / CIP 107183 / JCM 12073 / NCIMB 30131) OX=858619 GN=merR2 PE=4 SV=1	0	43.895	35	7	7	7	181	19.8	5.27	14.44	7	regulation of biological process		DNA binding	Pf13411		CVAR_1301	merR2					0	1.31927e+07	High	1
FALSE	High	Master Protein	G0HGJ4	Diphtheria toxin repressor OS=Corynebacterium variabile (strain DSM 44702 / CIP 107183 / JCM 12073 / NCIMB 30131) OX=858619 GN=mntR PE=3 SV=1	0	43.783	41	10	10	10	240	25.8	5.12	12.52	10	metabolic process;regulation of biological process		DNA binding;metal ion binding;protein binding	Pf01325, Pf02742, Pf04023		CVAR_2010	mntR					0	7.29928e+06	High	1
FALSE	High	Master Protein	G0HEW8	ATP synthase subunit b OS=Corynebacterium variabile (strain DSM 44702 / CIP 107183 / JCM 12073 / NCIMB 30131) OX=858619 GN=atpF PE=3 SV=1	0	43.712	48	9	11	9	185	20.1	4.86	15.57	9	metabolic process;transport	membrane	catalytic activity;transporter activity	Pf00430, Pf02326, Pf05933, Pf06188		CVAR_1828	atpF	Metabolic pathways; Oxidative phosphorylation				2	1.29505e+07	High	1
FALSE	High	Master Protein	G0HH61	Multifunctional histone-like protein OS=Corynebacterium variabile (strain DSM 44702 / CIP 107183 / JCM 12073 / NCIMB 30131) OX=858619 GN=lsr2A PE=4 SV=1	0	43.684	38	5	14	5	120	13.3	5.59	25.77	5				Pf11774		CVAR_2870; CVAR_2826	lsr2A; lsr2B					0	3.13679e+08	High	1
FALSE	High	Master Protein	G0HHA4	Uncharacterized protein OS=Corynebacterium variabile (strain DSM 44702 / CIP 107183 / JCM 12073 / NCIMB 30131) OX=858619 GN=CVAR_2913 PE=4 SV=1	0	43.626	18	9	13	9	579	61.8	5.2	13.97	9						CVAR_2913	CVAR_2913					0	1.30138e+07	High	1	Met-loss [N-Term]
FALSE	High	Master Protein	G0HI72	Short chain dehydrogenase/reductase family oxidoreductase OS=Corynebacterium variabile (strain DSM 44702 / CIP 107183 / JCM 12073 / NCIMB 30131) OX=858619 GN=butA PE=4 SV=1	0	43.575	37	6	7	6	253	25.7	4.87	16.44	6	metabolic process		catalytic activity;nucleotide binding	Pf00106, Pf00670, Pf02737, Pf05221, Pf08659, Pf13561		CVAR_2992	butA					0	9.87848e+06	High	1	Met-loss [N-Term]
FALSE	High	Master Protein	G0HC91	Lipase/esterase OS=Corynebacterium variabile (strain DSM 44702 / CIP 107183 / JCM 12073 / NCIMB 30131) OX=858619 GN=lipN PE=3 SV=1	0	43.491	40	12	14	12	377	40.5	6.07	8.38	12	metabolic process		catalytic activity	Pf07859, Pf12695		CVAR_0900	lipN					0	8.14473e+06	High	1
FALSE	High	Master Protein	G0HHI4	1-phosphofructokinase OS=Corynebacterium variabile (strain DSM 44702 / CIP 107183 / JCM 12073 / NCIMB 30131) OX=858619 GN=fruK PE=3 SV=1	0	43.424	21	7	7	7	325	33	4.67	13.7	7	metabolic process		catalytic activity;nucleotide binding	Pf00294		CVAR_2114	fruK	Fructose and mannose metabolism				1	1.49605e+07	High	1
FALSE	High	Master Protein	G0HAN0	Uncharacterized protein OS=Corynebacterium variabile (strain DSM 44702 / CIP 107183 / JCM 12073 / NCIMB 30131) OX=858619 GN=CVAR_0109 PE=4 SV=1	0	43.394	43	6	8	6	191	21	4.67	19.46	6				Pf03364, Pf10604		CVAR_0109	CVAR_0109					0	8.30066e+06	High	1
FALSE	High	Master Protein	G0HFI1	NAD(P)-bd_dom domain-containing protein OS=Corynebacterium variabile (strain DSM 44702 / CIP 107183 / JCM 12073 / NCIMB 30131) OX=858619 GN=CVAR_1881 PE=4 SV=1	0	43.049	21	5	8	5	235	24.6	4.6	17.57	5	transport		catalytic activity	Pf01370, Pf02254, Pf13460		CVAR_1881	CVAR_1881					0	1.23509e+07	High	1	Met-loss [N-Term]
FALSE	High	Master Protein	G0HDH9	ABC transporter domain-containing protein OS=Corynebacterium variabile (strain DSM 44702 / CIP 107183 / JCM 12073 / NCIMB 30131) OX=858619 GN=CVAR_0636 PE=4 SV=1	0	43.015	34	9	10	9	296	32.1	4.98	10.22	9			catalytic activity;nucleotide binding	Pf00005, Pf13304, Pf13732		CVAR_0636	CVAR_0636					0	1.13157e+07	High	1	Met-loss [N-Term]
FALSE	High	Master Protein	G0HG03	Iron ABC transport system ATP-binding protein OS=Corynebacterium variabile (strain DSM 44702 / CIP 107183 / JCM 12073 / NCIMB 30131) OX=858619 GN=fiuA5 PE=4 SV=1	0	42.972	39	11	15	11	266	28.3	5.33	5.79	11			catalytic activity;nucleotide binding	Pf00005, Pf13304		CVAR_2536	fiuA5	ABC transporters				1	1.70663e+07	High	1
FALSE	High	Master Protein	G0HDW1	PKS_ER domain-containing protein OS=Corynebacterium variabile (strain DSM 44702 / CIP 107183 / JCM 12073 / NCIMB 30131) OX=858619 GN=CVAR_1075 PE=3 SV=1	0	42.923	17	7	10	7	591	61	4.88	11	7	metabolic process		catalytic activity;metal ion binding	Pf00107, Pf08240		CVAR_1075	CVAR_1075					0	6.23071e+06	High	1
FALSE	High	Master Protein	G0HGK6	Uncharacterized protein OS=Corynebacterium variabile (strain DSM 44702 / CIP 107183 / JCM 12073 / NCIMB 30131) OX=858619 GN=CVAR_2022 PE=4 SV=1	0	42.742	32	10	10	10	273	29.5	5.73	11.05	10				Pf01564, Pf12847, Pf13659		CVAR_2022	CVAR_2022					0	1.18957e+07	High	1
FALSE	High	Master Protein	G0HFL9	Exodeoxyribonuclease 7 small subunit OS=Corynebacterium variabile (strain DSM 44702 / CIP 107183 / JCM 12073 / NCIMB 30131) OX=858619 GN=CVAR_1919 PE=3 SV=1	0	42.677	73	5	12	5	44	5.1	4.59	16.12	5	metabolic process	cytoplasm	catalytic activity	Pf02609		CVAR_1919	CVAR_1919	Mismatch repair				1	6.55489e+07	High	1
FALSE	High	Master Protein	G0HA84	Bac_luciferase domain-containing protein OS=Corynebacterium variabile (strain DSM 44702 / CIP 107183 / JCM 12073 / NCIMB 30131) OX=858619 GN=CVAR_0747 PE=4 SV=1	0	42.586	33	8	10	8	334	36.1	5.02	12.71	8	metabolic process		catalytic activity	Pf00296		CVAR_0747	CVAR_0747					0	8.17711e+06	High	1	Met-loss [N-Term]
FALSE	High	Master Protein	G0HCW4	Mycothiol acetyltransferase OS=Corynebacterium variabile (strain DSM 44702 / CIP 107183 / JCM 12073 / NCIMB 30131) OX=858619 GN=mshD PE=3 SV=1	0	42.571	25	8	8	8	330	35.4	4.91	13.02	8	metabolic process		catalytic activity	Pf00583, Pf08445, Pf13527		CVAR_0578	mshD					0	1.10823e+07	High	1
FALSE	High	Master Protein	G0HCP6	Alpha-acetolactate decarboxylase OS=Corynebacterium variabile (strain DSM 44702 / CIP 107183 / JCM 12073 / NCIMB 30131) OX=858619 GN=alsD PE=3 SV=1	0	42.181	41	6	10	6	243	26.9	4.94	16.82	6	metabolic process		catalytic activity	Pf03306		CVAR_0273	alsD	C5-Branched dibasic acid metabolism; Butanoate metabolism				2	3.44201e+07	High	1
FALSE	High	Master Protein	G0HA36	Glycine cleavage system T protein OS=Corynebacterium variabile (strain DSM 44702 / CIP 107183 / JCM 12073 / NCIMB 30131) OX=858619 GN=CVAR_0392 PE=3 SV=1	0	41.803	26	7	10	7	372	38.7	4.69	14.73	7	metabolic process		catalytic activity	Pf01571, Pf08669		CVAR_0392	CVAR_0392	Glycine, serine and threonine metabolism; Biosynthesis of antibiotics; Carbon metabolism; Metabolic pathways; One carbon pool by folate; Biosynthesis of secondary metabolites; Glyoxylate and dicarboxylate metabolism				7	2.09298e+07	High	1
FALSE	High	Master Protein	G0HCP5	Aldo_ket_red domain-containing protein OS=Corynebacterium variabile (strain DSM 44702 / CIP 107183 / JCM 12073 / NCIMB 30131) OX=858619 GN=CVAR_0272 PE=4 SV=1	0	41.704	42	9	11	9	285	30.8	4.72	9.8	9	metabolic process		catalytic activity	Pf00248		CVAR_0272	CVAR_0272					0	1.69549e+07	High	1
FALSE	High	Master Protein	G0HEG7	LexA repressor OS=Corynebacterium variabile (strain DSM 44702 / CIP 107183 / JCM 12073 / NCIMB 30131) OX=858619 GN=lexA PE=3 SV=1	0	41.697	20	5	6	5	253	27.2	6.71	14.77	5	cell communication;metabolic process;regulation of biological process;response to stimulus		catalytic activity;DNA binding	Pf00717, Pf01022, Pf01047, Pf01726, Pf08461, Pf09339, Pf12802, Pf12840, Pf13412, Pf13463, Pf13730		CVAR_1599	lexA					0	1.2853e+07	High	1	Met-loss [N-Term]
FALSE	High	Master Protein	G0HBG4	Acylphosphatase OS=Corynebacterium variabile (strain DSM 44702 / CIP 107183 / JCM 12073 / NCIMB 30131) OX=858619 GN=acyP PE=3 SV=1	0	41.572	61	5	6	5	101	10.8	5.16	10.7	5			catalytic activity	Pf00708		CVAR_1725	acyP	Aminobenzoate degradation; Pyruvate metabolism; Microbial metabolism in diverse environments				3	6.65402e+06	High	1	Met-loss [N-Term]
FALSE	High	Master Protein	G0HHI5	PTS system fructose-specific component II OS=Corynebacterium variabile (strain DSM 44702 / CIP 107183 / JCM 12073 / NCIMB 30131) OX=858619 GN=ptsF PE=4 SV=1	0	41.536	16	10	14	10	716	73.6	4.96	12.02	10	transport	membrane	catalytic activity;transporter activity	Pf00359, Pf02302, Pf02378		CVAR_2115	ptsF	Metabolic pathways; Phosphotransferase system (PTS); Fructose and mannose metabolism; Microbial metabolism in diverse environments				4	1.29204e+07	High	1
FALSE	High	Master Protein	G0HCV1	Phosphoribosylformylglycinamidine synthase subunit PurQ OS=Corynebacterium variabile (strain DSM 44702 / CIP 107183 / JCM 12073 / NCIMB 30131) OX=858619 GN=purQ PE=3 SV=1	0	41.505	25	4	5	4	223	23.1	5.06	15.13	4	metabolic process	cytoplasm	catalytic activity;nucleotide binding	Pf07685, Pf13507		CVAR_0565	purQ	Biosynthesis of antibiotics; Metabolic pathways; Biosynthesis of secondary metabolites; Purine metabolism				4	2.66424e+07	High	1
FALSE	High	Master Protein	G0H9U1	Peptidyl-prolyl cis-trans isomerase OS=Corynebacterium variabile (strain DSM 44702 / CIP 107183 / JCM 12073 / NCIMB 30131) OX=858619 GN=ppiA PE=3 SV=1	0	41.401	35	3	8	3	178	19.2	5.05	16.28	3	metabolic process		catalytic activity	Pf00160		CVAR_0056	ppiA	Cationic antimicrobial peptide (CAMP) resistance				1	2.08466e+07	High	1
FALSE	High	Master Protein	G0HHW4	Uncharacterized protein OS=Corynebacterium variabile (strain DSM 44702 / CIP 107183 / JCM 12073 / NCIMB 30131) OX=858619 GN=CVAR_2729 PE=4 SV=1	0	41.264	34	6	9	6	208	23.2	6.09	15.83	6				Pf00300		CVAR_2729	CVAR_2729					0	8.85201e+06	High	1	Met-loss [N-Term]
FALSE	High	Master Protein	G0HAI4	Dephospho-CoA kinase OS=Corynebacterium variabile (strain DSM 44702 / CIP 107183 / JCM 12073 / NCIMB 30131) OX=858619 GN=coaE PE=3 SV=1	0	41.145	40	8	9	8	198	21.6	4.83	19.73	8	metabolic process	cytoplasm	catalytic activity;nucleotide binding	Pf01121, Pf13189, Pf13207, Pf13238, Pf13521, Pf13671		CVAR_1235	coaE	Pantothenate and CoA biosynthesis; Metabolic pathways				2	2.5431e+07	High	1
FALSE	High	Master Protein	G0HDG2	Probable cell division protein WhiA OS=Corynebacterium variabile (strain DSM 44702 / CIP 107183 / JCM 12073 / NCIMB 30131) OX=858619 GN=whiA PE=3 SV=1	0	40.714	37	8	8	8	318	33.9	6.39	14.36	8	metabolic process;regulation of biological process		DNA binding	Pf02650, Pf10298, Pf14527		CVAR_1484	whiA					0	3.57162e+07	High	1
FALSE	High	Master Protein	G0HEU0	Aspartyl/glutamyl-tRNA(Asn/Gln) amidotransferase subunit C OS=Corynebacterium variabile (strain DSM 44702 / CIP 107183 / JCM 12073 / NCIMB 30131) OX=858619 GN=gatC PE=3 SV=1	0	40.659	43	4	9	4	101	11.1	4.37	18.81	4	metabolic process;regulation of biological process		catalytic activity;nucleotide binding	Pf02686		CVAR_1800	gatC	Metabolic pathways; Aminoacyl-tRNA biosynthesis				2	6.3822e+07	High	1	Met-loss [N-Term]
FALSE	High	Master Protein	G0HE05	Endolytic murein transglycosylase OS=Corynebacterium variabile (strain DSM 44702 / CIP 107183 / JCM 12073 / NCIMB 30131) OX=858619 GN=mltG PE=3 SV=1	0	40.626	19	6	7	6	394	42.8	4.46	10.23	6	cell organization and biogenesis;metabolic process	membrane	catalytic activity	Pf02618		CVAR_1519	CVAR_1519					0	3.90519e+06	High	1
FALSE	High	Master Protein	G0HH13	Uncharacterized protein OS=Corynebacterium variabile (strain DSM 44702 / CIP 107183 / JCM 12073 / NCIMB 30131) OX=858619 GN=CVAR_2660 PE=4 SV=1	0	40.609	33	10	11	10	322	34.5	6.87	9.67	10			catalytic activity;nucleotide binding	Pf00004, Pf07726, Pf07728		CVAR_2660	CVAR_2660					0	1.22294e+07	High	1	Met-loss [N-Term]
FALSE	High	Master Protein	G0HDK4	NAD(P)-bd_dom domain-containing protein OS=Corynebacterium variabile (strain DSM 44702 / CIP 107183 / JCM 12073 / NCIMB 30131) OX=858619 GN=CVAR_0660 PE=4 SV=1	0	40.569	24	9	10	9	515	56.7	6.9	6.25	9	metabolic process		catalytic activity	Pf01073, Pf01370, Pf05368, Pf11066, Pf13460		CVAR_0660	CVAR_0660					0	3.13212e+06	High	1
FALSE	High	Master Protein	G0HHK3	Iron ABC transport system ATP-binding protein OS=Corynebacterium variabile (strain DSM 44702 / CIP 107183 / JCM 12073 / NCIMB 30131) OX=858619 GN=fiuA3 PE=4 SV=1	0	40.33	26	6	9	6	276	30.2	5.39	12.18	6	transport		catalytic activity;nucleotide binding;transporter activity	Pf00005, Pf02223, Pf02463, Pf09818, Pf13304, Pf13476, Pf13555, Pf13604		CVAR_2378	fiuA3	ABC transporters				1	9.29783e+06	High	1	Met-loss [N-Term]
FALSE	High	Master Protein	G0HE01	Multifunctional fusion protein OS=Corynebacterium variabile (strain DSM 44702 / CIP 107183 / JCM 12073 / NCIMB 30131) OX=858619 GN=aroB PE=3 SV=1	0	40.154	13	6	8	6	545	58.7	5.19	13.94	6	metabolic process	cytoplasm	catalytic activity;metal ion binding;nucleotide binding	Pf00465, Pf01202, Pf01761, Pf13207, Pf13685		CVAR_1515	aroB					0	5.26217e+06	High	1
FALSE	High	Master Protein	G0HH14	5-hydroxyisourate hydrolase OS=Corynebacterium variabile (strain DSM 44702 / CIP 107183 / JCM 12073 / NCIMB 30131) OX=858619 GN=CVAR_2661 PE=3 SV=1	0	40.137	55	6	7	6	122	13.3	4.74	13.68	6	metabolic process		catalytic activity	Pf00576, Pf05738, Pf08400, Pf10670, Pf13115, Pf13620		CVAR_2661	CVAR_2661	Metabolic pathways; Microbial metabolism in diverse environments; Purine metabolism				3	1.99584e+07	High	1	Met-loss [N-Term]
FALSE	High	Master Protein	G0HHI0	DNA helicase OS=Corynebacterium variabile (strain DSM 44702 / CIP 107183 / JCM 12073 / NCIMB 30131) OX=858619 GN=pcrA1 PE=3 SV=1	0	40.063	10	8	9	8	931	100.1	4.91	8.86	8	metabolic process		catalytic activity;DNA binding;nucleotide binding	Pf00580, Pf13245, Pf13361, Pf13538		CVAR_2110	pcrA1	Nucleotide excision repair; Mismatch repair				2	4.85454e+06	High	1
FALSE	High	Master Protein	G0HG79	Uncharacterized protein OS=Corynebacterium variabile (strain DSM 44702 / CIP 107183 / JCM 12073 / NCIMB 30131) OX=858619 GN=CVAR_2779 PE=4 SV=1	0	40.057	65	5	7	5	83	9.3	4.6	9.56	5						CVAR_2779	CVAR_2779					0	1.43458e+07	High	1	Met-loss [N-Term]
FALSE	High	Master Protein	G0H9X6	Protein GrpE OS=Corynebacterium variabile (strain DSM 44702 / CIP 107183 / JCM 12073 / NCIMB 30131) OX=858619 GN=grpE PE=3 SV=1	0	39.958	35	8	11	8	201	21.5	4.3	19.41	8	metabolic process;regulation of biological process	cytoplasm	enzyme regulator activity;nucleotide binding;protein binding	Pf01025		CVAR_0332	grpE					0	5.243e+07	High	1
FALSE	High	Master Protein	G0HHE3	Trypsin-like serine protease OS=Corynebacterium variabile (strain DSM 44702 / CIP 107183 / JCM 12073 / NCIMB 30131) OX=858619 GN=pepD PE=3 SV=1	0	39.877	16	8	9	8	467	46.1	4.37	16.69	8	metabolic process	membrane	catalytic activity;protein binding	Pf00089, Pf00595, Pf13180, Pf13365		CVAR_2071	pepD	Two-component system				1	1.7844e+07	High	1
FALSE	High	Master Protein	G0HDP4	Acyl-CoA synthetase OS=Corynebacterium variabile (strain DSM 44702 / CIP 107183 / JCM 12073 / NCIMB 30131) OX=858619 GN=fadD10 PE=4 SV=1	0	39.807	17	10	10	10	566	60.6	5.1	13.76	10	metabolic process		catalytic activity	Pf00501, Pf13193		CVAR_0703	fadD10					0	9.07557e+06	High	1	Met-loss [N-Term]
FALSE	High	Master Protein	G0HDS7	2-Hacid_dh_C domain-containing protein OS=Corynebacterium variabile (strain DSM 44702 / CIP 107183 / JCM 12073 / NCIMB 30131) OX=858619 GN=CVAR_1041 PE=4 SV=1	0	39.784	18	7	7	7	361	37.9	4.98	13.26	7	metabolic process		catalytic activity;nucleotide binding	Pf00389, Pf01488, Pf02826		CVAR_1041	CVAR_1041					0	1.34852e+07	High	1
FALSE	High	Master Protein	G0HDV7	HD domain-containing protein OS=Corynebacterium variabile (strain DSM 44702 / CIP 107183 / JCM 12073 / NCIMB 30131) OX=858619 GN=CVAR_1071 PE=4 SV=1	0	39.72	17	6	7	6	432	46.6	5.76	10.05	6			catalytic activity	Pf01966, Pf08668, Pf13286		CVAR_1071	CVAR_1071	Purine metabolism				1	3.62034e+06	High	1
FALSE	High	Master Protein	G0HFM8	N-acetyltransferase domain-containing protein OS=Corynebacterium variabile (strain DSM 44702 / CIP 107183 / JCM 12073 / NCIMB 30131) OX=858619 GN=CVAR_1928 PE=4 SV=1	0	39.45	51	10	12	10	195	21.5	5.26	6.27	10			catalytic activity	Pf00583, Pf13302, Pf13420, Pf13508, Pf13527, Pf13673		CVAR_1928	CVAR_1928	Biosynthesis of antibiotics				1	2.25627e+07	High	1
FALSE	High	Master Protein	G0HB52	Uncharacterized protein OS=Corynebacterium variabile (strain DSM 44702 / CIP 107183 / JCM 12073 / NCIMB 30131) OX=858619 GN=CVAR_0824 PE=4 SV=1	0	39.259	89	6	11	6	72	8.1	8.22	10.99	6						CVAR_0824	CVAR_0824					0	1.08726e+08	High	1
FALSE	High	Master Protein	G0HBK2	Uncharacterized protein OS=Corynebacterium variabile (strain DSM 44702 / CIP 107183 / JCM 12073 / NCIMB 30131) OX=858619 GN=CVAR_1763 PE=4 SV=1	0	39.244	14	8	10	8	633	68	5.81	7.25	8	metabolic process		catalytic activity	Pf00027, Pf00478, Pf00571, Pf03445, Pf10335		CVAR_1763	CVAR_1763					0	4.97461e+06	High	1
FALSE	High	Master Protein	G0HC90	Malate dehydrogenase OS=Corynebacterium variabile (strain DSM 44702 / CIP 107183 / JCM 12073 / NCIMB 30131) OX=858619 GN=mdh PE=3 SV=1	0	39.22	26	8	8	8	336	34.6	4.73	14.34	8	metabolic process		catalytic activity	Pf00056, Pf02866		CVAR_0899	mdh	Biosynthesis of antibiotics; Carbon metabolism; Pyruvate metabolism; Metabolic pathways; Biosynthesis of secondary metabolites; Cysteine and methionine metabolism; Glyoxylate and dicarboxylate metabolism; Microbial metabolism in diverse environments; Methane metabolism; Citrate cycle (TCA cycle)				10	2.41015e+07	High	1
FALSE	High	Master Protein	G0HHY6	D-inositol-3-phosphate glycosyltransferase OS=Corynebacterium variabile (strain DSM 44702 / CIP 107183 / JCM 12073 / NCIMB 30131) OX=858619 GN=mshA PE=3 SV=1	0	39.196	30	10	10	10	441	47.2	5.27	11.44	10	metabolic process		catalytic activity;metal ion binding	Pf00534, Pf00982, Pf13439, Pf13524, Pf13579, Pf13692		CVAR_2751	mshA					0	5.57934e+07	High	1
FALSE	High	Master Protein	G0HA37	Glycine cleavage system H protein OS=Corynebacterium variabile (strain DSM 44702 / CIP 107183 / JCM 12073 / NCIMB 30131) OX=858619 GN=gcvH PE=3 SV=1	0	39.033	23	3	5	3	127	13.6	3.85	12.68	3	metabolic process			Pf01597		CVAR_0393	gcvH	Glycine, serine and threonine metabolism; Biosynthesis of antibiotics; Metabolic pathways; Biosynthesis of secondary metabolites; Glyoxylate and dicarboxylate metabolism				5	2.40519e+07	High	1	Met-loss [N-Term]
FALSE	High	Master Protein	G0HI19	Uncharacterized protein OS=Corynebacterium variabile (strain DSM 44702 / CIP 107183 / JCM 12073 / NCIMB 30131) OX=858619 GN=CVAR_2939 PE=3 SV=1	0	39.008	29	4	7	4	290	29.6	4.7	17.43	4	metabolic process		catalytic activity	Pf00106, Pf08659, Pf13561		CVAR_2939	CVAR_2939					0	8.36061e+06	High	1
FALSE	High	Master Protein	G0HDU1	Heme chaperone HemW OS=Corynebacterium variabile (strain DSM 44702 / CIP 107183 / JCM 12073 / NCIMB 30131) OX=858619 GN=CVAR_1055 PE=3 SV=1	0	38.947	26	8	9	8	385	41.1	4.98	10.82	8	metabolic process	cytoplasm	catalytic activity;metal ion binding	Pf04055, Pf06969		CVAR_1055	CVAR_1055	Metabolic pathways; Porphyrin and chlorophyll metabolism; Biosynthesis of secondary metabolites				3	4.52662e+06	High	1
FALSE	High	Master Protein	G0HBA8	LysR DNA-binding transcription regulator OS=Corynebacterium variabile (strain DSM 44702 / CIP 107183 / JCM 12073 / NCIMB 30131) OX=858619 GN=CVAR_1270 PE=3 SV=1	0	38.942	30	7	7	7	333	34.6	6.24	8.4	7	metabolic process;regulation of biological process		DNA binding	Pf00126, Pf03466		CVAR_1270	CVAR_1270					0	6.64189e+06	High	1
FALSE	High	Master Protein	G0HCR1	Acetyl-CoA C-acetyltransferase OS=Corynebacterium variabile (strain DSM 44702 / CIP 107183 / JCM 12073 / NCIMB 30131) OX=858619 GN=fadA1 PE=3 SV=1	0	38.932	22	5	5	5	411	42.7	5.05	13.67	5	metabolic process		catalytic activity	Pf00108, Pf00109, Pf02803		CVAR_0288	fadA1	Biosynthesis of antibiotics; Benzoate degradation; Carbon metabolism; Pyruvate metabolism; Metabolic pathways; Valine, leucine and isoleucine degradation; Tryptophan metabolism; Biosynthesis of secondary metabolites; Glyoxylate and dicarboxylate metabolism; Fatty acid degradation; Two-component system; Butanoate metabolism; Lysine degradation; Fatty acid metabolism; Microbial metabolism in divers…				18	4.37531e+06	High	1
FALSE	High	Master Protein	G0HEM3	Short chain dehydrogenase OS=Corynebacterium variabile (strain DSM 44702 / CIP 107183 / JCM 12073 / NCIMB 30131) OX=858619 GN=CVAR_1655 PE=4 SV=1	0	38.753	37	9	9	9	311	32.5	7.5	8.81	9	metabolic process		catalytic activity	Pf00106, Pf01370, Pf02719, Pf08659		CVAR_1655	CVAR_1655					0	7.96514e+06	High	1
FALSE	High	Master Protein	G0HI55	Transposase for insertion sequence element OS=Corynebacterium variabile (strain DSM 44702 / CIP 107183 / JCM 12073 / NCIMB 30131) OX=858619 GN=CVAR_2975 PE=4 SV=1	0	38.728	63	7	9	7	109	12.1	7.52	10.8	7	metabolic process		catalytic activity;DNA binding	Pf01527, Pf04218		CVAR_2975	CVAR_2975					0	1.30772e+07	High	1
FALSE	High	Master Protein	G0HDS5	Uncharacterized protein OS=Corynebacterium variabile (strain DSM 44702 / CIP 107183 / JCM 12073 / NCIMB 30131) OX=858619 GN=CVAR_1039 PE=4 SV=1	0	38.628	42	9	9	9	287	30.2	4.98	12.1	9			catalytic activity	Pf02515		CVAR_1039	CVAR_1039					0	6.69574e+06	High	1	Met-loss [N-Term]
FALSE	High	Master Protein	G0HDJ6	Inositol-1-monophosphatase family protein OS=Corynebacterium variabile (strain DSM 44702 / CIP 107183 / JCM 12073 / NCIMB 30131) OX=858619 GN=cysQ PE=4 SV=1	0	38.596	16	6	7	6	335	35.8	5.26	14.03	6	metabolic process		catalytic activity	Pf00459		CVAR_0652	cysQ	Sulfur metabolism; Biosynthesis of antibiotics; Metabolic pathways; Microbial metabolism in diverse environments				4	7.84058e+06	High	1
FALSE	High	Master Protein	G0HAM1	Putative secreted protein OS=Corynebacterium variabile (strain DSM 44702 / CIP 107183 / JCM 12073 / NCIMB 30131) OX=858619 GN=CVAR_0100 PE=4 SV=1	0	38.514	14	4	5	4	292	29.1	4.11	12.64	4						CVAR_0100	CVAR_0100					0	9.43387e+06	High	1
FALSE	High	Master Protein	G0HDE6	ArsR DNA-binding transcription regulator OS=Corynebacterium variabile (strain DSM 44702 / CIP 107183 / JCM 12073 / NCIMB 30131) OX=858619 GN=sufR PE=4 SV=1	0	38.423	41	7	7	7	221	23.4	6.05	12.28	7	regulation of biological process		DNA binding	Pf01022, Pf01978, Pf04703, Pf08279, Pf12802, Pf12840, Pf13412		CVAR_1468	sufR					0	5.09967e+06	High	1
FALSE	High	Master Protein	G0HHZ6	Succinate dehydrogenase (quinone) OS=Corynebacterium variabile (strain DSM 44702 / CIP 107183 / JCM 12073 / NCIMB 30131) OX=858619 GN=sdhB PE=3 SV=1	0	38.416	20	5	9	5	249	26.5	5.9	13.67	5	metabolic process			Pf13085		CVAR_2761	sdhB	Biosynthesis of antibiotics; Carbon metabolism; Metabolic pathways; Oxidative phosphorylation; Biosynthesis of secondary metabolites; Butanoate metabolism; Microbial metabolism in diverse environments; Citrate cycle (TCA cycle)				8	1.62154e+07	High	1
FALSE	High	Master Protein	G0HHF6	Acetyl-CoA C-acetyltransferase OS=Corynebacterium variabile (strain DSM 44702 / CIP 107183 / JCM 12073 / NCIMB 30131) OX=858619 GN=fadA4 PE=3 SV=1	0	38.363	15	4	7	4	402	40.4	5.19	9.96	4	metabolic process		catalytic activity	Pf00108, Pf00109, Pf02803		CVAR_2084	fadA4	Biosynthesis of antibiotics; Benzoate degradation; Carbon metabolism; Pyruvate metabolism; Metabolic pathways; Valine, leucine and isoleucine degradation; Tryptophan metabolism; Biosynthesis of secondary metabolites; Glyoxylate and dicarboxylate metabolism; Fatty acid degradation; Two-component system; Butanoate metabolism; Lysine degradation; Fatty acid metabolism; Microbial metabolism in divers…				18	4.03666e+06	High	1	Met-loss [N-Term]
FALSE	High	Master Protein	G0HE54	Uncharacterized protein OS=Corynebacterium variabile (strain DSM 44702 / CIP 107183 / JCM 12073 / NCIMB 30131) OX=858619 GN=CVAR_1092 PE=4 SV=1	0	38.304	39	8	10	8	230	24.7	5.12	6.62	8				Pf00300		CVAR_1092	CVAR_1092	Glycine, serine and threonine metabolism; Biosynthesis of antibiotics; Carbon metabolism; Metabolic pathways; Biosynthesis of secondary metabolites; Biosynthesis of amino acids; Glycolysis / Gluconeogenesis; Microbial metabolism in diverse environments; Methane metabolism				9	5.54176e+06	High	1
FALSE	High	Master Protein	G0HDE1	NifU-like protein involved in Fe-S cluster formation OS=Corynebacterium variabile (strain DSM 44702 / CIP 107183 / JCM 12073 / NCIMB 30131) OX=858619 GN=nifU PE=4 SV=1	0	38.283	39	5	9	5	148	16.1	4.75	19.01	5	cell organization and biogenesis;metabolic process		metal ion binding	Pf01592		CVAR_1463	nifU					0	1.80668e+07	High	1
FALSE	High	Master Protein	G0H9W0	Putative glycosyltransferase OS=Corynebacterium variabile (strain DSM 44702 / CIP 107183 / JCM 12073 / NCIMB 30131) OX=858619 GN=CVAR_0316 PE=4 SV=1	0	38.193	29	6	7	6	248	27.1	6.62	12.36	6			catalytic activity	Pf00534, Pf13524, Pf13692		CVAR_0316	CVAR_0316					0	7.14192e+06	High	1
FALSE	High	Master Protein	G0HEZ5	Uncharacterized protein OS=Corynebacterium variabile (strain DSM 44702 / CIP 107183 / JCM 12073 / NCIMB 30131) OX=858619 GN=CVAR_1856 PE=4 SV=1	0	38.19	24	9	10	9	423	46.2	4.75	7.87	9				Pf00571, Pf03448, Pf05239		CVAR_1856	CVAR_1856					0	6.70332e+06	High	1
FALSE	High	Master Protein	G0HE74	Putative acetyltransferase OS=Corynebacterium variabile (strain DSM 44702 / CIP 107183 / JCM 12073 / NCIMB 30131) OX=858619 GN=CVAR_1110 PE=4 SV=1	0	38.176	30	5	7	5	189	19.8	5.29	13.53	5			catalytic activity	Pf00583, Pf08445, Pf13508, Pf13523, Pf13527, Pf13673		CVAR_1110	CVAR_1110					0	5341140	High	1	Met-loss [N-Term]
FALSE	High	Master Protein	G0HA70	Lactamase_B domain-containing protein OS=Corynebacterium variabile (strain DSM 44702 / CIP 107183 / JCM 12073 / NCIMB 30131) OX=858619 GN=CVAR_0734 PE=4 SV=1	0	38.091	22	4	7	4	269	28.7	5.01	11.37	4				Pf00753, Pf12706		CVAR_0734	CVAR_0734					0	6.9286e+06	High	1
FALSE	High	Master Protein	G0HFN2	Uncharacterized protein OS=Corynebacterium variabile (strain DSM 44702 / CIP 107183 / JCM 12073 / NCIMB 30131) OX=858619 GN=CVAR_1932 PE=4 SV=1	0	38.059	37	6	14	6	126	14	5.17	25.49	6						CVAR_1932	CVAR_1932					0	7.97127e+07	High	1
FALSE	High	Master Protein	G0H9V0	PPM-type phosphatase domain-containing protein OS=Corynebacterium variabile (strain DSM 44702 / CIP 107183 / JCM 12073 / NCIMB 30131) OX=858619 GN=CVAR_0065 PE=4 SV=1	0	37.95	14	8	8	8	580	59.7	4.82	12.56	8	metabolic process	membrane	catalytic activity	Pf00481, Pf13672		CVAR_0065	CVAR_0065					0	7.77205e+06	High	1	Met-loss [N-Term]
FALSE	High	Master Protein	G0HCY1	Uncharacterized protein OS=Corynebacterium variabile (strain DSM 44702 / CIP 107183 / JCM 12073 / NCIMB 30131) OX=858619 GN=CVAR_3050 PE=4 SV=1	0	37.945	26	4	5	4	158	17.2	4.7	10.52	4				Pf10698		CVAR_3050	CVAR_3050					0	9.21622e+06	High	1
FALSE	High	Master Protein	G0HBB8	Pseudouridine synthase OS=Corynebacterium variabile (strain DSM 44702 / CIP 107183 / JCM 12073 / NCIMB 30131) OX=858619 GN=CVAR_1280 PE=3 SV=1	0	37.929	24	9	11	9	301	33.5	9.64	15.95	9	metabolic process		catalytic activity;RNA binding	Pf00849, Pf01479		CVAR_1280	CVAR_1280					0	1.1067e+07	High	1
FALSE	High	Master Protein	G0HCE2	Thiamine_BP domain-containing protein OS=Corynebacterium variabile (strain DSM 44702 / CIP 107183 / JCM 12073 / NCIMB 30131) OX=858619 GN=CVAR_1339 PE=3 SV=1	0	37.852	63	5	8	5	101	10.8	4.88	13.66	5				Pf01910		CVAR_1339	CVAR_1339					0	2.3911e+07	High	1
FALSE	High	Master Protein	G0HB18	Putative oxidoreductase OS=Corynebacterium variabile (strain DSM 44702 / CIP 107183 / JCM 12073 / NCIMB 30131) OX=858619 GN=CVAR_0790 PE=4 SV=1	0	37.781	27	7	9	7	422	45.2	5.35	12.93	7	metabolic process		catalytic activity;nucleotide binding	Pf00070, Pf00890, Pf01266, Pf02558, Pf03486, Pf03721, Pf05834, Pf07992, Pf13450, Pf13454		CVAR_0790	CVAR_0790					0	3.44336e+06	High	1
FALSE	High	Master Protein	G0HBC2	5-methyltetrahydrofolate-homocysteinemethyltransferase OS=Corynebacterium variabile (strain DSM 44702 / CIP 107183 / JCM 12073 / NCIMB 30131) OX=858619 GN=metH PE=4 SV=1	0	37.779	38	8	8	8	325	33.9	4.72	11.13	8	metabolic process	cytoplasm	catalytic activity;metal ion binding	Pf02574		CVAR_1284	metH	Metabolic pathways; Biosynthesis of secondary metabolites; Cysteine and methionine metabolism				3	3.33415e+06	High	1	Met-loss [N-Term]
FALSE	High	Master Protein	G0HGK4	Peptidyl-tRNA hydrolase OS=Corynebacterium variabile (strain DSM 44702 / CIP 107183 / JCM 12073 / NCIMB 30131) OX=858619 GN=pthA PE=3 SV=1	0	37.691	31	6	8	6	223	23.9	9.69	12.1	6	metabolic process	cytoplasm	catalytic activity	Pf01195		CVAR_2020	pthA					0	4.31996e+07	High	1	Met-loss [N-Term]
FALSE	High	Master Protein	G0HD78	Thiosulfate sulfurtransferase OS=Corynebacterium variabile (strain DSM 44702 / CIP 107183 / JCM 12073 / NCIMB 30131) OX=858619 GN=sseB2 PE=4 SV=1	0	37.532	50	9	11	9	287	29.8	4.67	7.96	9			catalytic activity	Pf00581		CVAR_1001	sseB2	Sulfur metabolism; Metabolic pathways; Sulfur relay system; Cysteine and methionine metabolism; Microbial metabolism in diverse environments				5	6.43477e+06	High	1	Met-loss [N-Term]
FALSE	High	Master Protein	G0HBM9	GST C-terminal domain-containing protein OS=Corynebacterium variabile (strain DSM 44702 / CIP 107183 / JCM 12073 / NCIMB 30131) OX=858619 GN=CVAR_1790 PE=4 SV=1	0	37.512	61	12	13	12	353	39.2	5.45	10.12	12			catalytic activity	Pf00043, Pf13410, Pf14497		CVAR_1790	CVAR_1790					0	1.1734e+07	High	1	Met-loss [N-Term]
FALSE	High	Master Protein	G0HHW5	Fe/B12 periplasmic-binding domain-containing protein OS=Corynebacterium variabile (strain DSM 44702 / CIP 107183 / JCM 12073 / NCIMB 30131) OX=858619 GN=CVAR_2730 PE=4 SV=1	0	37.468	19	5	9	5	388	41.4	4.31	7.71	5				Pf01497		CVAR_2730	CVAR_2730	ABC transporters				1	1.82598e+07	High	1
FALSE	High	Master Protein	G0HGT1	Iron ABC transport system substrate-binding protein OS=Corynebacterium variabile (strain DSM 44702 / CIP 107183 / JCM 12073 / NCIMB 30131) OX=858619 GN=CVAR_2343 PE=4 SV=1	0	37.41	13	5	6	5	382	39.1	4.3	12.54	5				Pf01497		CVAR_2343	CVAR_2343	ABC transporters				1	1.47808e+07	High	1
FALSE	High	Master Protein	G0HEH2	GTPase HflX OS=Corynebacterium variabile (strain DSM 44702 / CIP 107183 / JCM 12073 / NCIMB 30131) OX=858619 GN=hflX PE=3 SV=1	0	37.369	28	8	9	8	483	52.3	4.97	8.33	8	regulation of biological process;response to stimulus	cytoplasm	catalytic activity;nucleotide binding	Pf00009, Pf00350, Pf01926, Pf02421, Pf08477, Pf13167		CVAR_1604	hflX					0	7.00311e+06	High	1	Met-loss [N-Term]
FALSE	High	Master Protein	G0HCY3	UDP-N-acetylglucosamine 1-carboxyvinyltransferase OS=Corynebacterium variabile (strain DSM 44702 / CIP 107183 / JCM 12073 / NCIMB 30131) OX=858619 GN=murA PE=3 SV=1	0	37.319	17	7	8	7	420	44.7	5.3	12.36	7	cell division;cell organization and biogenesis;metabolic process;regulation of biological process	cytoplasm	catalytic activity	Pf00275		CVAR_0595	murA	Amino sugar and nucleotide sugar metabolism; Metabolic pathways; Peptidoglycan biosynthesis				3	6.5765e+06	High	1
FALSE	High	Master Protein	G0HEP8	SGL domain-containing protein OS=Corynebacterium variabile (strain DSM 44702 / CIP 107183 / JCM 12073 / NCIMB 30131) OX=858619 GN=CVAR_1682 PE=4 SV=1	0	37.301	36	7	8	7	306	33	4.53	11.7	7	metabolic process		catalytic activity	Pf03088, Pf08450		CVAR_1682	CVAR_1682					0	5.93576e+06	High	1	Met-loss [N-Term]
FALSE	High	Master Protein	G0HIB8	Chromosome partitioning protein OS=Corynebacterium variabile (strain DSM 44702 / CIP 107183 / JCM 12073 / NCIMB 30131) OX=858619 GN=parA PE=4 SV=1	0	37.252	35	8	9	8	314	34.4	5	11.46	8				Pf00142, Pf01656, Pf02374, Pf09140, Pf13614		CVAR_3037	parA					0	4.73439e+06	High	1
FALSE	High	Master Protein	G0HCC1	Ribosomal silencing factor RsfS OS=Corynebacterium variabile (strain DSM 44702 / CIP 107183 / JCM 12073 / NCIMB 30131) OX=858619 GN=rsfS PE=3 SV=1	0	37.171	24	5	7	5	166	18.3	4.48	10.6	5	cell organization and biogenesis;regulation of biological process	cytoplasm		Pf02410		CVAR_0930	CVAR_0930					0	1.34858e+07	High	1	Met-loss [N-Term]
FALSE	High	Master Protein	G0HEV7	Thump_like domain-containing protein OS=Corynebacterium variabile (strain DSM 44702 / CIP 107183 / JCM 12073 / NCIMB 30131) OX=858619 GN=CVAR_1817 PE=4 SV=1	0	37.151	27	9	9	9	437	45.4	6.23	9.52	9						CVAR_1817	CVAR_1817					0	1.07116e+07	High	1	Met-loss [N-Term]
FALSE	High	Master Protein	G0HCX8	Serine acetyltransferase OS=Corynebacterium variabile (strain DSM 44702 / CIP 107183 / JCM 12073 / NCIMB 30131) OX=858619 GN=cysE PE=3 SV=1	0	37.131	47	6	9	6	194	20.6	7.8	8.41	6	metabolic process	cytoplasm	catalytic activity	Pf00132		CVAR_0592	cysE	Sulfur metabolism; Carbon metabolism; Metabolic pathways; Biosynthesis of secondary metabolites; Cysteine and methionine metabolism; Biosynthesis of amino acids; Microbial metabolism in diverse environments				7	1.09829e+07	High	1	Met-loss [N-Term]
FALSE	High	Master Protein	G0HDY8	DNA-directed RNA polymerase subunit omega OS=Corynebacterium variabile (strain DSM 44702 / CIP 107183 / JCM 12073 / NCIMB 30131) OX=858619 GN=rpoZ PE=3 SV=1	0	37.047	66	7	11	7	93	10.3	4.59	12.28	7	metabolic process		catalytic activity;DNA binding	Pf01192		CVAR_1502	rpoZ	Pyrimidine metabolism; Metabolic pathways; RNA polymerase; Purine metabolism				4	1.26281e+08	High	1
FALSE	High	Master Protein	G0HD10	Resuscitation-promoting factor OS=Corynebacterium variabile (strain DSM 44702 / CIP 107183 / JCM 12073 / NCIMB 30131) OX=858619 GN=CVAR_0622 PE=3 SV=1	0	36.889	30	5	7	5	203	21.1	5.1	12.84	5				Pf06737, Pf11574		CVAR_0622	CVAR_0622					0	14547835	High	1
FALSE	High	Master Protein	G0HG60	Uncharacterized protein OS=Corynebacterium variabile (strain DSM 44702 / CIP 107183 / JCM 12073 / NCIMB 30131) OX=858619 GN=CVAR_2595 PE=4 SV=1	0	36.734	31	6	6	6	252	27.1	6.19	14.35	6						CVAR_2595	CVAR_2595					0	7.0662e+06	High	1
FALSE	High	Master Protein	G0HFZ8	Putative dehydrogenase OS=Corynebacterium variabile (strain DSM 44702 / CIP 107183 / JCM 12073 / NCIMB 30131) OX=858619 GN=CVAR_2531 PE=4 SV=1	0	36.716	43	6	8	6	232	24.4	4.74	4.91	6				Pf03807		CVAR_2531	CVAR_2531					0	4.0203e+06	High	1	Met-loss [N-Term]
FALSE	High	Master Protein	G0HA49	Putative secreted protein OS=Corynebacterium variabile (strain DSM 44702 / CIP 107183 / JCM 12073 / NCIMB 30131) OX=858619 GN=CVAR_0714 PE=4 SV=1	0	36.595	45	5	7	5	139	14.3	10.15	12.02	5		membrane				CVAR_0714	CVAR_0714					0	2.3028e+07	High	1
FALSE	High	Master Protein	G0HB32	Uncharacterized protein OS=Corynebacterium variabile (strain DSM 44702 / CIP 107183 / JCM 12073 / NCIMB 30131) OX=858619 GN=CVAR_0804 PE=4 SV=1	0	36.506	37	7	8	7	166	19	4.94	17.34	7	metabolic process		catalytic activity	Pf01643, Pf03061, Pf13279		CVAR_0804	CVAR_0804					0	1.08442e+07	High	1	Met-loss [N-Term]
FALSE	High	Master Protein	G0HE37	Uncharacterized protein OS=Corynebacterium variabile (strain DSM 44702 / CIP 107183 / JCM 12073 / NCIMB 30131) OX=858619 GN=CVAR_1550 PE=4 SV=1	0	36.41	20	8	8	8	473	52	6.93	9.58	8				Pf10009		CVAR_1550	CVAR_1550					0	6.78191e+06	High	1	Met-loss [N-Term]
FALSE	High	Master Protein	G0HF94	Sugar ABC transport system subunit OS=Corynebacterium variabile (strain DSM 44702 / CIP 107183 / JCM 12073 / NCIMB 30131) OX=858619 GN=sugB PE=4 SV=1	0	36.309	26	8	10	8	422	45.1	4.44	10.25	8	transport		transporter activity	Pf01547, Pf13416		CVAR_2196	sugB					0	2.64414e+07	High	1
FALSE	High	Master Protein	G0HE26	GTP pyrophosphokinase OS=Corynebacterium variabile (strain DSM 44702 / CIP 107183 / JCM 12073 / NCIMB 30131) OX=858619 GN=CVAR_1539 PE=3 SV=1	0	36.274	12	7	9	7	732	81.5	6.54	11.49	7	metabolic process		catalytic activity	Pf01842, Pf01966, Pf02824, Pf04607, Pf13291, Pf13328		CVAR_1539	CVAR_1539	Purine metabolism				1	7.79257e+06	High	1
FALSE	High	Master Protein	G0HAF0	Histidinol-phosphate aminotransferase OS=Corynebacterium variabile (strain DSM 44702 / CIP 107183 / JCM 12073 / NCIMB 30131) OX=858619 GN=hisC PE=3 SV=1	0	36.259	32	9	10	9	370	40.5	4.83	9.92	9	metabolic process		catalytic activity	Pf00155		CVAR_1201	hisC	Histidine metabolism; Biosynthesis of antibiotics; Metabolic pathways; Phenylalanine, tyrosine and tryptophan biosynthesis; Tyrosine metabolism; Phenylalanine metabolism; Biosynthesis of secondary metabolites; Biosynthesis of amino acids; Novobiocin biosynthesis				9	1.34655e+07	High	1	Met-loss [N-Term]
FALSE	High	Master Protein	G0HHZ3	Uncharacterized protein OS=Corynebacterium variabile (strain DSM 44702 / CIP 107183 / JCM 12073 / NCIMB 30131) OX=858619 GN=CVAR_2758 PE=4 SV=1	0	36.14	25	7	7	7	298	31.5	4.78	7.91	7	metabolic process		catalytic activity	Pf00106, Pf08659, Pf13561		CVAR_2758	CVAR_2758					0	6.81886e+06	High	1
FALSE	High	Master Protein	G0HDU8	GTPase Era OS=Corynebacterium variabile (strain DSM 44702 / CIP 107183 / JCM 12073 / NCIMB 30131) OX=858619 GN=era PE=3 SV=1	0	35.998	27	8	10	8	290	32.4	6	8.63	8	metabolic process	cytoplasm;membrane	catalytic activity;nucleotide binding;RNA binding	Pf00009, Pf00350, Pf01926, Pf02421, Pf03193, Pf07650, Pf10662		CVAR_1062	CVAR_1062					0	1.51479e+07	High	1
FALSE	High	Master Protein	G0HEG0	Uncharacterized protein OS=Corynebacterium variabile (strain DSM 44702 / CIP 107183 / JCM 12073 / NCIMB 30131) OX=858619 GN=CVAR_1592 PE=4 SV=1	0	35.934	15	11	11	11	860	95.1	5.1	6.97	11			nucleotide binding	Pf00270, Pf00271, Pf12029		CVAR_1592	CVAR_1592					0	5.91098e+06	High	1
FALSE	High	Master Protein	G0HER7	Uridylate kinase OS=Corynebacterium variabile (strain DSM 44702 / CIP 107183 / JCM 12073 / NCIMB 30131) OX=858619 GN=pyrH PE=3 SV=1	0	35.915	32	6	9	6	283	30.5	5.2	11.15	6	metabolic process	cytoplasm	catalytic activity;nucleotide binding	Pf00696		CVAR_1701	pyrH	Pyrimidine metabolism; Metabolic pathways				2	2.00922e+07	High	1
FALSE	High	Master Protein	G0HBW3	Iron-siderophore binding protein OS=Corynebacterium variabile (strain DSM 44702 / CIP 107183 / JCM 12073 / NCIMB 30131) OX=858619 GN=siuS11 PE=4 SV=1	0	35.905	27	8	8	5	327	35.3	4.34	14.01	8				Pf01497		CVAR_0231	siuS11	ABC transporters				1	43244326	High	1
FALSE	High	Master Protein	G0HBA0	Galactose-1-phosphate uridylyltransferase OS=Corynebacterium variabile (strain DSM 44702 / CIP 107183 / JCM 12073 / NCIMB 30131) OX=858619 GN=CVAR_1262 PE=3 SV=1	0	35.9	25	9	11	9	364	41.4	5.17	4.28	9	metabolic process		catalytic activity;metal ion binding	Pf01087, Pf01230, Pf02744		CVAR_1262	CVAR_1262	Amino sugar and nucleotide sugar metabolism; Metabolic pathways; Galactose metabolism				3	4.13796e+06	High	1
FALSE	High	Master Protein	G0HAD7	DNA polymerase III subunit alpha OS=Corynebacterium variabile (strain DSM 44702 / CIP 107183 / JCM 12073 / NCIMB 30131) OX=858619 GN=dnaE PE=4 SV=1	0	35.827	12	11	11	11	1220	135.1	5.36	9.48	11	metabolic process		catalytic activity	Pf01336, Pf02811, Pf07733, Pf14579		CVAR_1188	dnaE	Pyrimidine metabolism; Metabolic pathways; Mismatch repair; DNA replication; Homologous recombination; Purine metabolism				6	5.69828e+06	High	1
FALSE	High	Master Protein	G0HBE6	4HBT domain-containing protein OS=Corynebacterium variabile (strain DSM 44702 / CIP 107183 / JCM 12073 / NCIMB 30131) OX=858619 GN=CVAR_1308 PE=4 SV=1	0	35.563	33	5	7	5	174	18.3	6.07	14.26	5				Pf03061		CVAR_1308	CVAR_1308					0	3.12304e+07	High	1	Met-loss [N-Term]
FALSE	High	Master Protein	G0HAT8	N-acetyltransferase domain-containing protein OS=Corynebacterium variabile (strain DSM 44702 / CIP 107183 / JCM 12073 / NCIMB 30131) OX=858619 GN=CVAR_0406 PE=4 SV=1	0	35.508	29	4	5	4	200	22.4	5.3	12.15	4			catalytic activity	Pf00583, Pf08445, Pf13508, Pf13527, Pf14542		CVAR_0406	CVAR_0406					0	1.0322e+07	High	1
FALSE	High	Master Protein	G0HBD1	Uncharacterized protein OS=Corynebacterium variabile (strain DSM 44702 / CIP 107183 / JCM 12073 / NCIMB 30131) OX=858619 GN=CVAR_1293 PE=4 SV=1	0	35.493	21	10	10	10	545	59.8	4.94	11.28	10				Pf04174, Pf13535, Pf14398, Pf14403		CVAR_1293	CVAR_1293					0	5.83182e+06	High	1
FALSE	High	Master Protein	G0HCT4	Putative serine acetyltransferase OS=Corynebacterium variabile (strain DSM 44702 / CIP 107183 / JCM 12073 / NCIMB 30131) OX=858619 GN=CVAR_0311 PE=4 SV=1	0	35.486	55	8	8	8	184	18.8	6.3	6.61	8	metabolic process	cytoplasm	catalytic activity	Pf00132		CVAR_0311	CVAR_0311	Sulfur metabolism; Carbon metabolism; Metabolic pathways; Biosynthesis of secondary metabolites; Cysteine and methionine metabolism; Biosynthesis of amino acids; Microbial metabolism in diverse environments				7	1.4549e+07	High	1	Met-loss [N-Term]
FALSE	High	Master Protein	G0HDY9	Guanylate kinase OS=Corynebacterium variabile (strain DSM 44702 / CIP 107183 / JCM 12073 / NCIMB 30131) OX=858619 GN=gmk PE=3 SV=1	0	35.463	26	5	6	5	191	20.8	4.69	12.2	5	metabolic process	cytoplasm	catalytic activity;nucleotide binding	Pf00625, Pf13191, Pf13671		CVAR_1503	gmk	Metabolic pathways; Purine metabolism				2	1.27127e+07	High	1
FALSE	High	Master Protein	G0HBX8	ATP-dependent zinc metalloprotease FtsH OS=Corynebacterium variabile (strain DSM 44702 / CIP 107183 / JCM 12073 / NCIMB 30131) OX=858619 GN=ftsH PE=3 SV=1	0	35.223	17	10	10	10	821	89.6	5.21	4.75	10	cell division;metabolic process;response to stimulus	membrane	catalytic activity;metal ion binding;nucleotide binding;RNA binding	Pf00004, Pf00910, Pf01057, Pf01078, Pf01434, Pf05496, Pf06068, Pf06480, Pf07724, Pf07728, Pf13191, Pf13401		CVAR_0484	ftsH					0	4.14563e+06	High	1
FALSE	High	Master Protein	G0HA51	50S ribosomal protein L36 OS=Corynebacterium variabile (strain DSM 44702 / CIP 107183 / JCM 12073 / NCIMB 30131) OX=858619 GN=rpmJ PE=3 SV=1	0	35.21	73	7	19	7	40	4.7	12.03	21.1	7	metabolic process	ribosome	structural molecule activity	Pf00444		CVAR_0716	rpmJ	Ribosome				1	1.78523e+08	High	1
FALSE	High	Master Protein	G0HEP1	Putative phage resistance protein OS=Corynebacterium variabile (strain DSM 44702 / CIP 107183 / JCM 12073 / NCIMB 30131) OX=858619 GN=CVAR_1675 PE=4 SV=1	0	35.161	11	8	10	8	1304	140.8	5.4	9.19	8						CVAR_1675	CVAR_1675					0	4.62764e+06	High	1
FALSE	High	Master Protein	G0HG58	Urease subunit alpha OS=Corynebacterium variabile (strain DSM 44702 / CIP 107183 / JCM 12073 / NCIMB 30131) OX=858619 GN=ureC PE=3 SV=1	0	35.123	18	8	8	8	575	60.8	5.2	9.17	8	metabolic process	cytoplasm	catalytic activity;metal ion binding	Pf00449, Pf01979, Pf13594		CVAR_2593	ureC	Arginine biosynthesis; Metabolic pathways; Microbial metabolism in diverse environments; Purine metabolism				4	8.87539e+06	High	1
FALSE	High	Master Protein	G0HBB0	TPPK_C domain-containing protein OS=Corynebacterium variabile (strain DSM 44702 / CIP 107183 / JCM 12073 / NCIMB 30131) OX=858619 GN=CVAR_1272 PE=4 SV=1	0	35.016	18	5	6	5	397	42.2	4.82	13.36	5	metabolic process	membrane	catalytic activity;nucleotide binding			CVAR_1272	CVAR_1272					0	4.55012e+06	High	1
FALSE	High	Master Protein	G0HG17	Queuine tRNA-ribosyltransferase OS=Corynebacterium variabile (strain DSM 44702 / CIP 107183 / JCM 12073 / NCIMB 30131) OX=858619 GN=tgt PE=3 SV=1	0	35.003	16	6	7	6	460	51.2	6.57	11.67	6	metabolic process		catalytic activity;metal ion binding	Pf01702		CVAR_2550	tgt					0	7.71559e+06	High	1
FALSE	High	Master Protein	G0HEH3	Uncharacterized protein OS=Corynebacterium variabile (strain DSM 44702 / CIP 107183 / JCM 12073 / NCIMB 30131) OX=858619 GN=CVAR_1605 PE=4 SV=1	0	34.973	28	4	4	4	261	26.6	4.32	12.12	4						CVAR_1605	CVAR_1605					0	8.20599e+06	High	1
FALSE	High	Master Protein	G0HBH3	Uncharacterized protein OS=Corynebacterium variabile (strain DSM 44702 / CIP 107183 / JCM 12073 / NCIMB 30131) OX=858619 GN=CVAR_1734 PE=4 SV=1	0	34.946	29	4	6	4	198	21	4.02	10.24	4				Pf02620		CVAR_1734	CVAR_1734					0	2.36228e+07	High	1	Met-loss [N-Term]
FALSE	High	Master Protein	G0HF58	3-phosphoshikimate 1-carboxyvinyltransferase OS=Corynebacterium variabile (strain DSM 44702 / CIP 107183 / JCM 12073 / NCIMB 30131) OX=858619 GN=aroA PE=3 SV=1	0	34.934	19	5	6	5	439	45.5	5.17	11.32	5	metabolic process	cytoplasm	catalytic activity	Pf00275		CVAR_2160	aroA	Biosynthesis of antibiotics; Metabolic pathways; Phenylalanine, tyrosine and tryptophan biosynthesis; Biosynthesis of secondary metabolites; Biosynthesis of amino acids				5	7.97709e+06	High	1
FALSE	High	Master Protein	G0HEG5	Transcriptional repressor NrdR OS=Corynebacterium variabile (strain DSM 44702 / CIP 107183 / JCM 12073 / NCIMB 30131) OX=858619 GN=nrdR PE=3 SV=1	0	34.917	40	6	7	6	157	17.6	7.28	13.66	6	metabolic process;regulation of biological process		DNA binding;metal ion binding;nucleotide binding	Pf03477		CVAR_1597	nrdR					0	1.35031e+07	High	1
FALSE	High	Master Protein	G0HEN7	Uncharacterized protein OS=Corynebacterium variabile (strain DSM 44702 / CIP 107183 / JCM 12073 / NCIMB 30131) OX=858619 GN=CVAR_1671 PE=4 SV=1	0	34.906	95	5	8	5	75	8.3	4.84	11.53	5						CVAR_1671	CVAR_1671					0	7.15462e+06	High	1	Met-loss [N-Term]; Met-loss+Acetyl [N-Term]
FALSE	High	Master Protein	G0HD41	Uncharacterized protein OS=Corynebacterium variabile (strain DSM 44702 / CIP 107183 / JCM 12073 / NCIMB 30131) OX=858619 GN=CVAR_0964 PE=4 SV=1	0	34.718	53	7	9	7	187	21.2	8.13	12.97	7			DNA binding	Pf02452		CVAR_0964	CVAR_0964					0	9.39536e+06	High	1
FALSE	High	Master Protein	G0HD90	Polyprenol-phosphate-mannose synthase domain 1 OS=Corynebacterium variabile (strain DSM 44702 / CIP 107183 / JCM 12073 / NCIMB 30131) OX=858619 GN=ppm1 PE=4 SV=1	0	34.687	41	8	10	8	257	28	5.69	6.18	8			catalytic activity	Pf00535, Pf13641		CVAR_1410	ppm1	Metabolic pathways				1	9.10188e+06	High	1
FALSE	High	Master Protein	G0HFR3	Acetyl-CoA carboxylase subunit OS=Corynebacterium variabile (strain DSM 44702 / CIP 107183 / JCM 12073 / NCIMB 30131) OX=858619 GN=accE PE=4 SV=1	0	34.68	45	3	9	3	86	9	5.29	14.49	3						CVAR_2205	accE					0	4.377e+07	High	1	Met-loss [N-Term]; Met-loss+Acetyl [N-Term]
FALSE	High	Master Protein	G0HB09	ATP-dependent DNA helicase OS=Corynebacterium variabile (strain DSM 44702 / CIP 107183 / JCM 12073 / NCIMB 30131) OX=858619 GN=CVAR_0781 PE=4 SV=1	0	34.638	18	10	11	10	720	76.9	5.29	9.36	10	metabolic process		catalytic activity;nucleotide binding	Pf00270, Pf00271		CVAR_0781	CVAR_0781	RNA degradation				1	6.21975e+06	High	1
FALSE	High	Master Protein	G0HCS4	Putative secreted protein OS=Corynebacterium variabile (strain DSM 44702 / CIP 107183 / JCM 12073 / NCIMB 30131) OX=858619 GN=CVAR_0301 PE=3 SV=1	0	34.635	20	6	6	6	446	44.9	4.54	12.34	6	metabolic process		catalytic activity	Pf00933		CVAR_0301	CVAR_0301	Amino sugar and nucleotide sugar metabolism; Metabolic pathways; beta-Lactam resistance				3	1.35321e+07	High	1
FALSE	High	Master Protein	G0HET0	S1 motif domain-containing protein OS=Corynebacterium variabile (strain DSM 44702 / CIP 107183 / JCM 12073 / NCIMB 30131) OX=858619 GN=CVAR_1714 PE=4 SV=1	0	34.613	13	8	8	8	794	85.1	5.81	11.61	8	metabolic process			Pf00575, Pf09371, Pf12836, Pf14635, Pf14639		CVAR_1714	CVAR_1714					0	6.09176e+06	High	1
FALSE	High	Master Protein	G0HAT0	Uncharacterized protein OS=Corynebacterium variabile (strain DSM 44702 / CIP 107183 / JCM 12073 / NCIMB 30131) OX=858619 GN=CVAR_0398 PE=4 SV=1	0	34.526	23	7	8	7	398	44	7.75	8.52	7			catalytic activity	Pf03663		CVAR_0398	CVAR_0398					0	2.41026e+06	High	1
FALSE	High	Master Protein	G0HAS3	Cystathionine gamma-synthase OS=Corynebacterium variabile (strain DSM 44702 / CIP 107183 / JCM 12073 / NCIMB 30131) OX=858619 GN=metB PE=3 SV=1	0	34.525	23	7	8	7	422	44.2	5.01	11.63	7			catalytic activity	Pf01053		CVAR_0151	metB	Sulfur metabolism; Selenocompound metabolism; Biosynthesis of antibiotics; Metabolic pathways; Biosynthesis of secondary metabolites; Cysteine and methionine metabolism; Biosynthesis of amino acids				7	6.43439e+06	High	1	Met-loss+Acetyl [N-Term]
FALSE	High	Master Protein	G0HI64	Acyl-CoA synthetase OS=Corynebacterium variabile (strain DSM 44702 / CIP 107183 / JCM 12073 / NCIMB 30131) OX=858619 GN=fadD4 PE=4 SV=1	0	34.328	19	7	9	7	506	54.3	5.21	8.58	7	metabolic process		catalytic activity	Pf00501, Pf13193		CVAR_2984	fadD4					0	4.12137e+06	High	1
FALSE	High	Master Protein	G0HBJ1	Uncharacterized protein OS=Corynebacterium variabile (strain DSM 44702 / CIP 107183 / JCM 12073 / NCIMB 30131) OX=858619 GN=CVAR_1752 PE=4 SV=1	0	34.248	29	6	8	6	331	35	5.69	10.87	6				Pf06224		CVAR_1752	CVAR_1752					0	8.19877e+06	High	1	Met-loss [N-Term]
FALSE	High	Master Protein	G0HCS5	PG_binding_4 domain-containing protein OS=Corynebacterium variabile (strain DSM 44702 / CIP 107183 / JCM 12073 / NCIMB 30131) OX=858619 GN=CVAR_0302 PE=4 SV=1	0	34.218	17	8	9	8	573	62.2	4.86	6.17	8		membrane	catalytic activity	Pf04294, Pf12229		CVAR_0302	CVAR_0302					0	1.16947e+07	High	1
FALSE	High	Master Protein	G0HBF7	2-dehydropantoate 2-reductase OS=Corynebacterium variabile (strain DSM 44702 / CIP 107183 / JCM 12073 / NCIMB 30131) OX=858619 GN=panE PE=3 SV=1	0	34.195	21	5	6	5	317	32.9	4.81	11.62	5	metabolic process	cytoplasm	catalytic activity;nucleotide binding	Pf01210, Pf02558, Pf03446, Pf03721, Pf03807, Pf08546, Pf13450		CVAR_1319	panE	Pantothenate and CoA biosynthesis; Metabolic pathways; Biosynthesis of secondary metabolites				3	5.59998e+06	High	1
FALSE	High	Master Protein	G0HGS0	Methionine aminopeptidase OS=Corynebacterium variabile (strain DSM 44702 / CIP 107183 / JCM 12073 / NCIMB 30131) OX=858619 GN=mapA PE=3 SV=1	0	34.185	39	7	8	7	264	27.8	5.02	10.36	7	metabolic process		catalytic activity;metal ion binding	Pf00557		CVAR_2332	mapA					0	7.89986e+06	High	1
FALSE	High	Master Protein	G0HHD8	Molybdopterin molybdenumtransferase OS=Corynebacterium variabile (strain DSM 44702 / CIP 107183 / JCM 12073 / NCIMB 30131) OX=858619 GN=moeA1 PE=3 SV=1	0	34.168	15	7	7	7	426	44.7	5.53	11.95	7	metabolic process			Pf00994, Pf03453, Pf03454		CVAR_2067	moeA1	Metabolic pathways; Folate biosynthesis				2	6.86361e+06	High	1
FALSE	High	Master Protein	G0HHD2	Ribosomal RNA small subunit methyltransferase I OS=Corynebacterium variabile (strain DSM 44702 / CIP 107183 / JCM 12073 / NCIMB 30131) OX=858619 GN=rsmI PE=3 SV=1	0	34.13	32	8	8	8	307	32	5.01	10.9	8	metabolic process	cytoplasm	catalytic activity	Pf00590		CVAR_2061	CVAR_2061					0	7.19414e+06	High	1
FALSE	High	Master Protein	G0HFL8	Exodeoxyribonuclease 7 large subunit OS=Corynebacterium variabile (strain DSM 44702 / CIP 107183 / JCM 12073 / NCIMB 30131) OX=858619 GN=xseA PE=3 SV=1	0	34.069	20	8	9	8	440	48	6.29	7.99	8	metabolic process	cytoplasm	catalytic activity	Pf01336, Pf02601, Pf13742		CVAR_1918	xseA	Mismatch repair				1	8.62209e+06	High	1
FALSE	High	Master Protein	G0HHY7	UDP-N-acetylenolpyruvoylglucosamine reductase OS=Corynebacterium variabile (strain DSM 44702 / CIP 107183 / JCM 12073 / NCIMB 30131) OX=858619 GN=murB PE=3 SV=1	0	33.67	24	7	8	7	394	41.1	4.86	15.48	7	cell division;cell organization and biogenesis;metabolic process;regulation of biological process	cytoplasm	catalytic activity;nucleotide binding	Pf01565, Pf02873		CVAR_2752	murB	Amino sugar and nucleotide sugar metabolism; Metabolic pathways; Peptidoglycan biosynthesis				3	6.6238e+06	High	1
FALSE	High	Master Protein	G0HBJ0	IclR DNA-binding transcription regulator OS=Corynebacterium variabile (strain DSM 44702 / CIP 107183 / JCM 12073 / NCIMB 30131) OX=858619 GN=ltbR PE=4 SV=1	0	33.612	49	7	8	7	241	25.5	6.54	7.34	7	metabolic process;regulation of biological process		DNA binding	Pf01614, Pf09339, Pf12802		CVAR_1751	ltbR					0	4.57345e+06	High	1	Met-loss [N-Term]
FALSE	High	Master Protein	G0HG64	Uncharacterized protein OS=Corynebacterium variabile (strain DSM 44702 / CIP 107183 / JCM 12073 / NCIMB 30131) OX=858619 GN=CVAR_2764 PE=4 SV=1	0	33.5	12	9	11	9	904	101	5.2	7.4	9	metabolic process		catalytic activity	Pf03632, Pf03633, Pf03636		CVAR_2764	CVAR_2764	Metabolic pathways; Starch and sucrose metabolism				2	5546468	High	1	Met-loss [N-Term]
FALSE	High	Master Protein	G0HET3	Ribosome maturation factor RimM OS=Corynebacterium variabile (strain DSM 44702 / CIP 107183 / JCM 12073 / NCIMB 30131) OX=858619 GN=rimM PE=3 SV=1	0	33.422	32	6	6	6	205	21.7	4.74	13.11	6	metabolic process	cytoplasm;ribosome		Pf01782		CVAR_1717	rimM					0	2.1729e+07	High	1	Met-loss [N-Term]
FALSE	High	Master Protein	G0HD63	Uncharacterized protein OS=Corynebacterium variabile (strain DSM 44702 / CIP 107183 / JCM 12073 / NCIMB 30131) OX=858619 GN=CVAR_0986 PE=4 SV=1	0	33.312	21	4	4	4	324	33.8	4.37	8.99	4						CVAR_0986	CVAR_0986					0	3.1876e+06	High	1
FALSE	High	Master Protein	G0HB01	Peptide deformylase OS=Corynebacterium variabile (strain DSM 44702 / CIP 107183 / JCM 12073 / NCIMB 30131) OX=858619 GN=defB PE=3 SV=1	0	33.201	24	5	6	5	215	23.1	4.53	9.01	5	metabolic process		catalytic activity;metal ion binding	Pf01327		CVAR_0466	defB					0	8.80012e+06	High	1
FALSE	High	Master Protein	G0HGU2	LysR DNA-binding transcription regulator OS=Corynebacterium variabile (strain DSM 44702 / CIP 107183 / JCM 12073 / NCIMB 30131) OX=858619 GN=CVAR_2354 PE=3 SV=1	0	33.178	31	8	10	8	313	33.3	5.33	6.19	8	metabolic process;regulation of biological process		DNA binding	Pf00126, Pf03466		CVAR_2354	CVAR_2354					0	1.03026e+07	High	1
FALSE	High	Master Protein	G0HDW9	Putative acyl carrier protein OS=Corynebacterium variabile (strain DSM 44702 / CIP 107183 / JCM 12073 / NCIMB 30131) OX=858619 GN=CVAR_1083 PE=4 SV=1	0	33.133	49	5	8	5	114	12.1	4.25	11.37	5	metabolic process			Pf00550		CVAR_1083	CVAR_1083					0	2.24042e+07	High	1
FALSE	High	Master Protein	G0HHP2	Geranylgeranyl pyrophosphate synthase OS=Corynebacterium variabile (strain DSM 44702 / CIP 107183 / JCM 12073 / NCIMB 30131) OX=858619 GN=ispB PE=3 SV=1	0	33.127	28	5	6	5	338	36.7	4.74	12.37	5	metabolic process		catalytic activity	Pf00348		CVAR_2417	ispB	Biosynthesis of secondary metabolites; Terpenoid backbone biosynthesis				2	2.65323e+07	High	1
FALSE	High	Master Protein	G0HAL6	ABC transporter domain-containing protein OS=Corynebacterium variabile (strain DSM 44702 / CIP 107183 / JCM 12073 / NCIMB 30131) OX=858619 GN=CVAR_0095 PE=4 SV=1	0	33.127	24	5	6	5	255	27.1	5.15	7.29	5			catalytic activity;nucleotide binding	Pf00005, Pf13304, Pf13476, Pf13555, Pf13558		CVAR_0095	CVAR_0095					0	7.84758e+06	High	1	Met-loss [N-Term]
FALSE	High	Master Protein	G0HHV3	Glucose-1-phosphate thymidylyltransferase OS=Corynebacterium variabile (strain DSM 44702 / CIP 107183 / JCM 12073 / NCIMB 30131) OX=858619 GN=rmlA PE=3 SV=1	0	33.052	27	7	7	7	291	31.4	4.94	9.5	7	metabolic process		catalytic activity;metal ion binding	Pf00483, Pf12804		CVAR_2718	rmlA	Streptomycin biosynthesis; Biosynthesis of antibiotics; Metabolic pathways; Polyketide sugar unit biosynthesis; Acarbose and validamycin biosynthesis				5	5.2885e+06	High	1
FALSE	High	Master Protein	G0HGN2	tRNA N6-adenosine threonylcarbamoyltransferase OS=Corynebacterium variabile (strain DSM 44702 / CIP 107183 / JCM 12073 / NCIMB 30131) OX=858619 GN=gcp PE=3 SV=1	0	32.985	14	5	8	5	784	81.4	5.27	5.81	5	metabolic process	cytoplasm	catalytic activity;metal ion binding	Pf00583, Pf00814, Pf08445, Pf13508, Pf13523, Pf13673		CVAR_2292	gcp					0	4.52099e+06	High	1
FALSE	High	Master Protein	G0HFF8	Siderophore-binding protein OS=Corynebacterium variabile (strain DSM 44702 / CIP 107183 / JCM 12073 / NCIMB 30131) OX=858619 GN=siuS8 PE=4 SV=1	0	32.961	25	7	7	7	366	38.9	4.37	8.92	7				Pf01497, Pf13407		CVAR_2502	siuS8	ABC transporters				1	7.49533e+06	High	1
FALSE	High	Master Protein	G0HB02	Uncharacterized protein OS=Corynebacterium variabile (strain DSM 44702 / CIP 107183 / JCM 12073 / NCIMB 30131) OX=858619 GN=CVAR_0469 PE=4 SV=1	0	32.83	87	5	6	5	69	8.3	5.48	11.57	5				Pf11662		CVAR_0469	CVAR_0469					0	1.3662e+07	High	1	Met-loss [N-Term]
FALSE	High	Master Protein	G0HEY6	Sodium/proline symporter OS=Corynebacterium variabile (strain DSM 44702 / CIP 107183 / JCM 12073 / NCIMB 30131) OX=858619 GN=putP PE=3 SV=1	0	32.665	5	3	5	3	537	57.7	4.93	11.94	3	transport	membrane	metal ion binding;transporter activity	Pf00474		CVAR_1847	putP					0	5.76763e+06	High	1
FALSE	High	Master Protein	G0HFD7	Penicillin-insensitive transglycosylase OS=Corynebacterium variabile (strain DSM 44702 / CIP 107183 / JCM 12073 / NCIMB 30131) OX=858619 GN=CVAR_2481 PE=4 SV=1	0	32.32	15	7	7	7	696	72.8	4.6	7.35	7			catalytic activity	Pf00905, Pf00912		CVAR_2481	CVAR_2481					0	4.66226e+06	High	1
FALSE	High	Master Protein	G0HHE4	Two-component system response regulator OS=Corynebacterium variabile (strain DSM 44702 / CIP 107183 / JCM 12073 / NCIMB 30131) OX=858619 GN=mprA PE=4 SV=1	0	32.294	27	5	8	5	234	26.3	5.45	14.8	5	metabolic process;regulation of biological process;response to stimulus		DNA binding	Pf00072, Pf00486		CVAR_2072	mprA	Two-component system				1	2.13344e+07	High	1
FALSE	High	Master Protein	G0HDJ4	Dihydrofolate reductase OS=Corynebacterium variabile (strain DSM 44702 / CIP 107183 / JCM 12073 / NCIMB 30131) OX=858619 GN=folA PE=3 SV=1	0	32.276	53	7	7	7	208	22.5	5.01	8.21	7	metabolic process		catalytic activity;nucleotide binding	Pf00186		CVAR_3047	folA	Metabolic pathways; One carbon pool by folate; Folate biosynthesis				3	8.91509e+06	High	1	Met-loss [N-Term]
FALSE	High	Master Protein	G0HHH5	Peptidase_M23 domain-containing protein OS=Corynebacterium variabile (strain DSM 44702 / CIP 107183 / JCM 12073 / NCIMB 30131) OX=858619 GN=CVAR_2105 PE=4 SV=1	0	32.259	11	3	5	3	242	25	5.96	11.26	3				Pf01551		CVAR_2105	CVAR_2105					0	5.12154e+06	High	1
FALSE	High	Master Protein	G0HDL5	Uncharacterized protein OS=Corynebacterium variabile (strain DSM 44702 / CIP 107183 / JCM 12073 / NCIMB 30131) OX=858619 GN=CVAR_0672 PE=4 SV=1	0	31.917	6	7	7	7	1636	171.9	5.38	4.98	7			catalytic activity;DNA binding;nucleotide binding	Pf00270, Pf00271, Pf04851, Pf06224, Pf08494		CVAR_0672	CVAR_0672					0	2.06698e+06	High	1
FALSE	High	Master Protein	G0HG65	Uncharacterized protein OS=Corynebacterium variabile (strain DSM 44702 / CIP 107183 / JCM 12073 / NCIMB 30131) OX=858619 GN=CVAR_2765 PE=4 SV=1	0	31.766	26	5	7	5	284	29.3	4.64	9.64	5	metabolic process		catalytic activity	Pf00702, Pf13419		CVAR_2765	CVAR_2765					0	4.94875e+06	High	1
FALSE	High	Master Protein	G0HE58	3-methyl-2-oxobutanoate hydroxymethyltransferase OS=Corynebacterium variabile (strain DSM 44702 / CIP 107183 / JCM 12073 / NCIMB 30131) OX=858619 GN=panB PE=3 SV=1	0	31.742	20	5	5	5	298	31.1	5.22	12.6	5	metabolic process	cytoplasm	catalytic activity;metal ion binding	Pf02548, Pf13714		CVAR_1096	panB	Pantothenate and CoA biosynthesis; Metabolic pathways; Biosynthesis of secondary metabolites				3	7.9772e+06	High	1
FALSE	High	Master Protein	G0HEA5	1-acyl-sn-glycerol-3-phosphate acyltransferase OS=Corynebacterium variabile (strain DSM 44702 / CIP 107183 / JCM 12073 / NCIMB 30131) OX=858619 GN=CVAR_1141 PE=4 SV=1	0	31.728	26	5	6	5	247	27	9.38	10.18	5	metabolic process		catalytic activity	Pf01553		CVAR_1141	CVAR_1141	Glycerophospholipid metabolism; Metabolic pathways; Glycerolipid metabolism; Biosynthesis of secondary metabolites				4	5.03515e+06	High	1
FALSE	High	Master Protein	G0HI60	Glutathione peroxidase OS=Corynebacterium variabile (strain DSM 44702 / CIP 107183 / JCM 12073 / NCIMB 30131) OX=858619 GN=gpx PE=3 SV=1	0	31.671	43	6	9	6	170	18.2	4.31	14.92	6	metabolic process;response to stimulus		antioxidant activity;catalytic activity	Pf00255		CVAR_2980	gpx	Glutathione metabolism; Arachidonic acid metabolism				2	3.96607e+07	High	1	Met-loss [N-Term]
FALSE	High	Master Protein	G0HAT2	Uncharacterized protein OS=Corynebacterium variabile (strain DSM 44702 / CIP 107183 / JCM 12073 / NCIMB 30131) OX=858619 GN=CVAR_0400 PE=4 SV=1	0	31.656	53	7	11	7	148	15.9	5.33	11.74	7			protein binding	Pf11349		CVAR_0400	CVAR_0400					0	1.84938e+07	High	1
FALSE	High	Master Protein	G0HD19	Glutaryl-CoA dehydrogenase OS=Corynebacterium variabile (strain DSM 44702 / CIP 107183 / JCM 12073 / NCIMB 30131) OX=858619 GN=gcdH PE=3 SV=1	0	31.596	24	7	8	7	394	42.8	5.2	9.99	7	metabolic process		catalytic activity;nucleotide binding	Pf00441, Pf02770, Pf02771, Pf08028		CVAR_0943	gcdH	Biosynthesis of antibiotics; Benzoate degradation; Metabolic pathways; Tryptophan metabolism; Fatty acid degradation; Lysine degradation; Microbial metabolism in diverse environments				7	1.03659e+07	High	1
FALSE	High	Master Protein	G0HFY9	Nucleoid-associated protein CVAR_2522 OS=Corynebacterium variabile (strain DSM 44702 / CIP 107183 / JCM 12073 / NCIMB 30131) OX=858619 GN=CVAR_2522 PE=3 SV=1	0	31.576	40	2	11	2	104	11	3.94	11.96	2		cytoplasm	DNA binding	Pf02575		CVAR_2522	CVAR_2522					0	2.26011e+07	High	1	Met-loss [N-Term]
FALSE	High	Master Protein	G0HAZ1	Serine/threonine protein kinase OS=Corynebacterium variabile (strain DSM 44702 / CIP 107183 / JCM 12073 / NCIMB 30131) OX=858619 GN=pknG PE=4 SV=1	0	31.352	13	9	9	9	815	89.1	5	8.27	9	metabolic process		catalytic activity;nucleotide binding;protein binding	Pf00069, Pf07714		CVAR_0457	pknG					0	4.7116e+06	High	1
FALSE	High	Master Protein	G0HFZ1	Uncharacterized protein OS=Corynebacterium variabile (strain DSM 44702 / CIP 107183 / JCM 12073 / NCIMB 30131) OX=858619 GN=CVAR_2524 PE=4 SV=1	0	31.338	38	6	7	6	212	22.8	4.7	7.51	6						CVAR_2524	CVAR_2524					0	5.59124e+06	High	1
FALSE	High	Master Protein	G0HG50	Gamma-type carbonic anhydratase-like protein OS=Corynebacterium variabile (strain DSM 44702 / CIP 107183 / JCM 12073 / NCIMB 30131) OX=858619 GN=gca PE=4 SV=1	0	31.129	28	4	6	4	192	19.9	5.19	12.52	4						CVAR_2585	gca					0	1.10353e+07	High	1
FALSE	High	Master Protein	G0HC32	Putative secreted protein OS=Corynebacterium variabile (strain DSM 44702 / CIP 107183 / JCM 12073 / NCIMB 30131) OX=858619 GN=CVAR_0537 PE=4 SV=1	0	31.06	21	3	4	3	240	25.5	5.01	7.8	3			catalytic activity	Pf03734		CVAR_0537	CVAR_0537					0	5.79212e+06	High	1
FALSE	High	Master Protein	G0HFZ4	Glutamine-dependent NAD(+) synthetase OS=Corynebacterium variabile (strain DSM 44702 / CIP 107183 / JCM 12073 / NCIMB 30131) OX=858619 GN=nadE PE=3 SV=1	0	31.018	13	7	8	7	714	77.7	5.27	8.21	7	metabolic process		catalytic activity;nucleotide binding	Pf00795, Pf02540		CVAR_2527	nadE	Nicotinate and nicotinamide metabolism; Metabolic pathways				2	2.96261e+06	High	1
FALSE	High	Master Protein	G0HBY8	Uncharacterized protein OS=Corynebacterium variabile (strain DSM 44702 / CIP 107183 / JCM 12073 / NCIMB 30131) OX=858619 GN=CVAR_0494 PE=4 SV=1	0	30.965	60	5	7	5	98	11.1	6.68	12.01	5				Pf04456		CVAR_0494	CVAR_0494					0	9.79726e+06	High	1
FALSE	High	Master Protein	G0HF63	Uncharacterized protein OS=Corynebacterium variabile (strain DSM 44702 / CIP 107183 / JCM 12073 / NCIMB 30131) OX=858619 GN=CVAR_2165 PE=4 SV=1	0	30.946	58	4	5	4	139	15	4.65	7.9	4	metabolic process		catalytic activity	Pf00702, Pf13242, Pf13419		CVAR_2165	CVAR_2165					0	2.25377e+06	High	1
FALSE	High	Master Protein	G0HHP7	2-succinyl-5-enolpyruvyl-6-hydroxy-3-cyclohexene-1-carboxylate synthase OS=Corynebacterium variabile (strain DSM 44702 / CIP 107183 / JCM 12073 / NCIMB 30131) OX=858619 GN=menD PE=3 SV=1	0	30.906	24	10	10	10	664	68.8	5.24	5.81	10	metabolic process		catalytic activity;metal ion binding	Pf02776		CVAR_2422	menD	Ubiquinone and other terpenoid-quinone biosynthesis; Metabolic pathways; Biosynthesis of secondary metabolites				3	4.67483e+06	High	1
FALSE	High	Master Protein	G0HCN7	tRNA (guanine-N(7)-)-methyltransferase OS=Corynebacterium variabile (strain DSM 44702 / CIP 107183 / JCM 12073 / NCIMB 30131) OX=858619 GN=trmB PE=3 SV=1	0	30.618	27	7	9	7	275	30.8	5.66	11.53	7	metabolic process		catalytic activity	Pf00398, Pf02390, Pf08242, Pf12847, Pf13659		CVAR_0264	CVAR_0264					0	1.17179e+07	High	1
FALSE	High	Master Protein	G0HI66	Acyl-CoA dehydrogenase OS=Corynebacterium variabile (strain DSM 44702 / CIP 107183 / JCM 12073 / NCIMB 30131) OX=858619 GN=fadE9 PE=3 SV=1	0	30.599	26	10	11	10	548	59	5.77	6.05	10	metabolic process		catalytic activity;nucleotide binding	Pf00441, Pf02770		CVAR_2986	fadE9					0	6.38821e+06	High	1	Met-loss [N-Term]
FALSE	High	Master Protein	G0HE84	Uncharacterized protein OS=Corynebacterium variabile (strain DSM 44702 / CIP 107183 / JCM 12073 / NCIMB 30131) OX=858619 GN=CVAR_1120 PE=4 SV=1	0	30.552	31	6	8	6	257	28.8	11.22	7.57	6		membrane		Pf13829		CVAR_1120	CVAR_1120					0	6.2764e+06	High	1
FALSE	High	Master Protein	G0HCX6	Aminodeoxychorismate synthase OS=Corynebacterium variabile (strain DSM 44702 / CIP 107183 / JCM 12073 / NCIMB 30131) OX=858619 GN=pabAB PE=3 SV=1	0	30.533	14	8	8	8	724	77.4	5.34	8.79	8	metabolic process		catalytic activity	Pf00117, Pf00425, Pf04715, Pf07722		CVAR_0590	pabAB	Folate biosynthesis				1	6.37313e+06	High	1
FALSE	High	Master Protein	G0HER3	Probable dual-specificity RNA methyltransferase RlmN OS=Corynebacterium variabile (strain DSM 44702 / CIP 107183 / JCM 12073 / NCIMB 30131) OX=858619 GN=rlmN PE=3 SV=1	0	30.524	27	7	7	7	370	40.7	6.46	5.39	7	metabolic process	cytoplasm	catalytic activity;metal ion binding;RNA binding	Pf04055		CVAR_1697	CVAR_1697					0	2.37756e+06	High	1
FALSE	High	Master Protein	G0HB00	N-acetyltransferase domain-containing protein OS=Corynebacterium variabile (strain DSM 44702 / CIP 107183 / JCM 12073 / NCIMB 30131) OX=858619 GN=CVAR_0465 PE=4 SV=1	0	30.475	24	5	5	5	371	39.7	7.52	4.99	5			catalytic activity	Pf00583, Pf08445		CVAR_0465	CVAR_0465					0	2.51133e+06	High	1
FALSE	High	Master Protein	G0HGX5	Aspartate racemase OS=Corynebacterium variabile (strain DSM 44702 / CIP 107183 / JCM 12073 / NCIMB 30131) OX=858619 GN=CVAR_2622 PE=3 SV=1	0	30.458	26	6	7	6	297	31.8	5.17	9.3	6	metabolic process		catalytic activity	Pf01177, Pf03249		CVAR_2622	CVAR_2622	Alanine, aspartate and glutamate metabolism; Nonribosomal peptide structures				2	1.12649e+07	High	1
FALSE	High	Master Protein	G0HB91	Ornithine carbamoyltransferase OS=Corynebacterium variabile (strain DSM 44702 / CIP 107183 / JCM 12073 / NCIMB 30131) OX=858619 GN=CVAR_1253 PE=3 SV=1	0	30.456	19	5	6	5	277	30.1	5.39	10.33	5	metabolic process		catalytic activity	Pf00185, Pf02729		CVAR_1253	CVAR_1253	Biosynthesis of antibiotics; Arginine biosynthesis; Metabolic pathways; Biosynthesis of secondary metabolites; Biosynthesis of amino acids				5	1.37391e+07	High	1
FALSE	High	Master Protein	G0HCZ9	DNA helicase OS=Corynebacterium variabile (strain DSM 44702 / CIP 107183 / JCM 12073 / NCIMB 30131) OX=858619 GN=CVAR_0611 PE=3 SV=1	0	30.394	24	10	10	10	548	60.8	5.44	2.33	10			catalytic activity;DNA binding;nucleotide binding	Pf00176, Pf00270, Pf00271, Pf04851, Pf13625		CVAR_0611	CVAR_0611	Nucleotide excision repair				1	4.46311e+06	High	1
FALSE	High	Master Protein	G0HEE5	Uncharacterized protein OS=Corynebacterium variabile (strain DSM 44702 / CIP 107183 / JCM 12073 / NCIMB 30131) OX=858619 GN=CVAR_1577 PE=4 SV=1	0	30.29	45	4	7	4	99	10.9	4.01	14.97	4				Pf13834		CVAR_1577	CVAR_1577					0	9.4637e+06	High	1	Met-loss [N-Term]
FALSE	High	Master Protein	G0HGZ6	Uncharacterized protein OS=Corynebacterium variabile (strain DSM 44702 / CIP 107183 / JCM 12073 / NCIMB 30131) OX=858619 GN=CVAR_2643 PE=4 SV=1	0	30.225	35	6	6	6	255	26.6	4.75	9.02	6			catalytic activity	Pf00106, Pf01370, Pf08659, Pf13561		CVAR_2643	CVAR_2643	Biotin metabolism; Metabolic pathways; Biosynthesis of unsaturated fatty acids; Fatty acid metabolism; Fatty acid biosynthesis				5	1.62015e+07	High	1
FALSE	High	Master Protein	G0HA57	Ribonucleoside-diphosphate reductase subunit beta OS=Corynebacterium variabile (strain DSM 44702 / CIP 107183 / JCM 12073 / NCIMB 30131) OX=858619 GN=nrdF2 PE=3 SV=1	0	30.206	24	5	7	5	332	37.9	4.75	9.93	5	metabolic process		catalytic activity;metal ion binding	Pf00268		CVAR_0722	nrdF2	Pyrimidine metabolism; Metabolic pathways; Purine metabolism				3	5.17255e+06	High	1
FALSE	High	Master Protein	G0HH28	Putative aminotransferase OS=Corynebacterium variabile (strain DSM 44702 / CIP 107183 / JCM 12073 / NCIMB 30131) OX=858619 GN=CVAR_2675 PE=3 SV=1	0	30.199	18	7	7	7	461	50.5	5.21	8.87	7			catalytic activity	Pf00202		CVAR_2675	CVAR_2675					0	3.10252e+06	High	1
FALSE	High	Master Protein	G0HF57	Abasic site processing protein OS=Corynebacterium variabile (strain DSM 44702 / CIP 107183 / JCM 12073 / NCIMB 30131) OX=858619 GN=CVAR_2159 PE=3 SV=1	0	30.047	48	5	7	5	180	19.3	4.81	6.89	5	metabolic process		catalytic activity	Pf02586		CVAR_2159	CVAR_2159					0	4.0244e+06	High	1
FALSE	High	Master Protein	G0HI82	Myo-inositol-1-phosphate synthase OS=Corynebacterium variabile (strain DSM 44702 / CIP 107183 / JCM 12073 / NCIMB 30131) OX=858619 GN=ino PE=3 SV=1	0	30.031	21	8	9	8	432	47.2	5	5.88	8	metabolic process		catalytic activity	Pf01658, Pf07994		CVAR_3002	ino	Streptomycin biosynthesis; Biosynthesis of antibiotics; Inositol phosphate metabolism; Metabolic pathways				4	9.18174e+06	High	1
FALSE	High	Master Protein	G0HB24	Corynebacterineae mycolate reductase A OS=Corynebacterium variabile (strain DSM 44702 / CIP 107183 / JCM 12073 / NCIMB 30131) OX=858619 GN=cmrA PE=3 SV=1	0	29.807	21	7	11	7	329	34.9	8.88	9.03	7				Pf00106, Pf08659, Pf13460, Pf13561		CVAR_0796	cmrA					0	8.36448e+06	High	1
FALSE	High	Master Protein	G0HDM2	Histidinol-phosphatase OS=Corynebacterium variabile (strain DSM 44702 / CIP 107183 / JCM 12073 / NCIMB 30131) OX=858619 GN=CVAR_0679 PE=3 SV=1	0	29.787	21	6	6	6	289	30	4.75	6.45	6	metabolic process		catalytic activity	Pf00459		CVAR_0679	CVAR_0679	Histidine metabolism; Metabolic pathways; Biosynthesis of secondary metabolites; Biosynthesis of amino acids				4	1.04855e+07	High	1
FALSE	High	Master Protein	G0HDA0	Prokaryotic ubiquitin-like protein Pup OS=Corynebacterium variabile (strain DSM 44702 / CIP 107183 / JCM 12073 / NCIMB 30131) OX=858619 GN=pup PE=3 SV=1	0	29.456	51	4	5	4	65	6.8	4.3	10.64	4	metabolic process		protein binding	Pf05639		CVAR_1422	pup					0	2.96439e+06	High	1	Met-loss+Acetyl [N-Term]
FALSE	High	Master Protein	G0HBI3	Thiamine-monophosphate kinase OS=Corynebacterium variabile (strain DSM 44702 / CIP 107183 / JCM 12073 / NCIMB 30131) OX=858619 GN=thiL PE=3 SV=1	0	29.202	19	5	6	5	349	35.6	4.55	7.68	5	metabolic process		catalytic activity	Pf00586		CVAR_1744	thiL	Metabolic pathways; Thiamine metabolism				2	3.6601e+06	High	1
FALSE	High	Master Protein	G0HGY1	HpcH_HpaI domain-containing protein OS=Corynebacterium variabile (strain DSM 44702 / CIP 107183 / JCM 12073 / NCIMB 30131) OX=858619 GN=CVAR_2628 PE=4 SV=1	0	29.101	19	8	8	8	454	49	5.52	3.35	8			catalytic activity;metal ion binding			CVAR_2628	CVAR_2628					0	6.03075e+06	High	1	Met-loss+Acetyl [N-Term]
FALSE	High	Master Protein	G0HBP7	SBP_bac_5 domain-containing protein OS=Corynebacterium variabile (strain DSM 44702 / CIP 107183 / JCM 12073 / NCIMB 30131) OX=858619 GN=CVAR_0164 PE=4 SV=1	0	29.008	22	8	8	8	557	61.4	4.91	6.8	8	transport			Pf00496		CVAR_0164	CVAR_0164	Quorum sensing				1	3.92398e+06	High	1
FALSE	High	Master Protein	G0HGC0	Iron-siderophore binding protein OS=Corynebacterium variabile (strain DSM 44702 / CIP 107183 / JCM 12073 / NCIMB 30131) OX=858619 GN=siuS5 PE=4 SV=1	0	28.935	14	3	4	3	354	37.2	4.37	9.28	3				Pf01497		CVAR_2820	siuS5	ABC transporters				1	6.67588e+06	High	1
FALSE	High	Master Protein	G0HH94	PKS_ER domain-containing protein OS=Corynebacterium variabile (strain DSM 44702 / CIP 107183 / JCM 12073 / NCIMB 30131) OX=858619 GN=CVAR_2903 PE=3 SV=1	0	28.888	19	4	8	4	327	34.2	4.97	8.99	4	metabolic process		catalytic activity;metal ion binding	Pf00107, Pf08240, Pf13602		CVAR_2903	CVAR_2903					0	1.90631e+07	High	1
FALSE	High	Master Protein	G0HCY9	Uncharacterized protein OS=Corynebacterium variabile (strain DSM 44702 / CIP 107183 / JCM 12073 / NCIMB 30131) OX=858619 GN=CVAR_0601 PE=4 SV=1	0	28.836	22	5	6	5	355	37	4.53	2.91	5						CVAR_0601	CVAR_0601					0	6.30498e+06	High	1
FALSE	High	Master Protein	G0HFS0	Purine nucleoside phosphorylase OS=Corynebacterium variabile (strain DSM 44702 / CIP 107183 / JCM 12073 / NCIMB 30131) OX=858619 GN=deoD PE=3 SV=1	0	28.797	14	4	5	4	294	30.4	5.3	12.68	4	metabolic process		catalytic activity	Pf01048		CVAR_2212	deoD	Nicotinate and nicotinamide metabolism; Pyrimidine metabolism; Metabolic pathways; Biosynthesis of secondary metabolites; Purine metabolism				5	1.10275e+07	High	1
FALSE	High	Master Protein	G0HGT5	Thiosulfate sulfurtransferase OS=Corynebacterium variabile (strain DSM 44702 / CIP 107183 / JCM 12073 / NCIMB 30131) OX=858619 GN=moeB PE=4 SV=1	0	28.69	18	5	5	5	373	38.7	4.83	9.93	5			catalytic activity	Pf00581, Pf00899, Pf05237		CVAR_2347	moeB	Sulfur relay system				1	4.70874e+06	High	1
FALSE	High	Master Protein	G0HDD0	Uncharacterized protein OS=Corynebacterium variabile (strain DSM 44702 / CIP 107183 / JCM 12073 / NCIMB 30131) OX=858619 GN=CVAR_1452 PE=4 SV=1	0	28.609	34	8	10	8	286	31.7	6.87	6.41	8				Pf11296		CVAR_1452	CVAR_1452					0	1.94271e+07	High	1
FALSE	High	Master Protein	G0HAI8	DNA helicase OS=Corynebacterium variabile (strain DSM 44702 / CIP 107183 / JCM 12073 / NCIMB 30131) OX=858619 GN=CVAR_1239 PE=4 SV=1	0	28.567	11	6	6	6	786	85.2	4.69	7.73	6	metabolic process		catalytic activity;DNA binding;nucleotide binding	Pf01443, Pf13538		CVAR_1239	CVAR_1239					0	4.24806e+06	High	1
FALSE	High	Master Protein	G0HHV4	dTDP-4-dehydrorhamnose reductase OS=Corynebacterium variabile (strain DSM 44702 / CIP 107183 / JCM 12073 / NCIMB 30131) OX=858619 GN=rmlC PE=3 SV=1	0	28.401	30	6	6	6	230	25.1	4.61	9.39	6	metabolic process		catalytic activity	Pf00908		CVAR_2719	rmlC	Streptomycin biosynthesis; Biosynthesis of antibiotics; Metabolic pathways; Polyketide sugar unit biosynthesis				4	8.88703e+06	High	1
FALSE	High	Master Protein	G0HEN5	AAA domain-containing protein OS=Corynebacterium variabile (strain DSM 44702 / CIP 107183 / JCM 12073 / NCIMB 30131) OX=858619 GN=CVAR_1669 PE=4 SV=1	0	28.397	17	8	9	8	639	70.3	5.76	5.88	8			nucleotide binding	Pf00004, Pf01656, Pf09848, Pf13086, Pf13191, Pf13245, Pf13401, Pf13521		CVAR_1669	CVAR_1669					0	4.07478e+06	High	1
FALSE	High	Master Protein	G0HED0	Purine nucleoside phosphorylase OS=Corynebacterium variabile (strain DSM 44702 / CIP 107183 / JCM 12073 / NCIMB 30131) OX=858619 GN=CVAR_1166 PE=3 SV=1	0	27.996	35	6	6	6	245	25.7	5.49	8.72	6				Pf02578		CVAR_1166	CVAR_1166					0	9.07857e+06	High	1
FALSE	High	Master Protein	G0HDC5	Uncharacterized protein OS=Corynebacterium variabile (strain DSM 44702 / CIP 107183 / JCM 12073 / NCIMB 30131) OX=858619 GN=CVAR_1447 PE=4 SV=1	0	27.93	25	6	6	6	362	36.8	4.37	7.01	6			protein binding			CVAR_1447	CVAR_1447					0	4.93714e+06	High	1
FALSE	High	Master Protein	G0H9U4	Para-aminobenzoate synthetase component II OS=Corynebacterium variabile (strain DSM 44702 / CIP 107183 / JCM 12073 / NCIMB 30131) OX=858619 GN=pabA PE=4 SV=1	0	27.91	37	6	7	6	235	25.2	5.25	11.3	6	metabolic process		catalytic activity	Pf00117, Pf07722		CVAR_0059	pabA	Folate biosynthesis				1	9.97311e+06	High	1
FALSE	High	Master Protein	G0HC93	Mevalonate kinase OS=Corynebacterium variabile (strain DSM 44702 / CIP 107183 / JCM 12073 / NCIMB 30131) OX=858619 GN=mvaK1 PE=4 SV=1	0	27.858	17	4	5	4	404	42.4	6.52	7.14	4	metabolic process	cytoplasm	catalytic activity;nucleotide binding	Pf00288		CVAR_0902	mvaK1	Biosynthesis of antibiotics; Metabolic pathways; Biosynthesis of secondary metabolites; Terpenoid backbone biosynthesis				4	2537886	High	1
FALSE	High	Master Protein	G0HD62	Putative oxidoreductase OS=Corynebacterium variabile (strain DSM 44702 / CIP 107183 / JCM 12073 / NCIMB 30131) OX=858619 GN=CVAR_0985 PE=4 SV=1	0	27.857	23	6	7	6	345	37.4	5.1	5.56	6	metabolic process		catalytic activity	Pf01408, Pf02894		CVAR_0985	CVAR_0985					0	4.35264e+06	High	1
FALSE	High	Master Protein	G0HDZ6	Bifunctional protein PyrR OS=Corynebacterium variabile (strain DSM 44702 / CIP 107183 / JCM 12073 / NCIMB 30131) OX=858619 GN=pyrR PE=3 SV=1	0	27.734	26	5	6	5	182	19.6	5.08	9.9	5	metabolic process;regulation of biological process		catalytic activity;DNA binding	Pf00156		CVAR_1510	pyrR	Pyrimidine metabolism; Metabolic pathways				2	6.59048e+06	High	1
FALSE	High	Master Protein	G0HAJ9	Transposase for insertion sequence element OS=Corynebacterium variabile (strain DSM 44702 / CIP 107183 / JCM 12073 / NCIMB 30131) OX=858619 GN=CVAR_0078 PE=4 SV=1	0	27.679	46	4	4	4	100	11.3	8.5	10.03	4	metabolic process		catalytic activity;DNA binding	Pf01527, Pf13518		CVAR_0078; CVAR_0776; CVAR_2832; CVAR_1386; CVAR_1902	CVAR_0776; CVAR_2832; CVAR_0078; CVAR_1902; CVAR_1386					0	2.90439e+06	High	1	Met-loss [N-Term]
FALSE	High	Master Protein	G0HHX7	HTH_17 domain-containing protein OS=Corynebacterium variabile (strain DSM 44702 / CIP 107183 / JCM 12073 / NCIMB 30131) OX=858619 GN=CVAR_2742 PE=4 SV=1	0	27.657	65	5	8	5	66	7.2	5.78	10.56	5			DNA binding	Pf05930, Pf12728, Pf13309		CVAR_2742	CVAR_2742					0	4.4148e+07	High	1
FALSE	High	Master Protein	G0HD96	ATP-dependent DNA helicase OS=Corynebacterium variabile (strain DSM 44702 / CIP 107183 / JCM 12073 / NCIMB 30131) OX=858619 GN=CVAR_1416 PE=4 SV=1	0	27.579	10	7	8	7	874	95.5	7.27	7.16	7			catalytic activity;nucleotide binding	Pf00270, Pf00271, Pf08148		CVAR_1416	CVAR_1416					0	7.4529e+06	High	1
FALSE	High	Master Protein	G0HBB1	Putative secreted protein OS=Corynebacterium variabile (strain DSM 44702 / CIP 107183 / JCM 12073 / NCIMB 30131) OX=858619 GN=CVAR_1273 PE=4 SV=1	0	27.555	40	7	8	7	272	27.4	4.34	5.76	7	transport			Pf11382		CVAR_1273	CVAR_1273					0	9.12278e+06	High	1
FALSE	High	Master Protein	G0HG61	Urease subunit gamma OS=Corynebacterium variabile (strain DSM 44702 / CIP 107183 / JCM 12073 / NCIMB 30131) OX=858619 GN=ureA PE=3 SV=1	0	27.513	75	6	7	6	101	10.9	4.75	8.05	6	metabolic process	cytoplasm	catalytic activity;metal ion binding	Pf00547		CVAR_2596	ureA	Arginine biosynthesis; Metabolic pathways; Microbial metabolism in diverse environments; Purine metabolism				4	9.01808e+06	High	1
FALSE	High	Master Protein	G0HEV9	ABC transporter domain-containing protein OS=Corynebacterium variabile (strain DSM 44702 / CIP 107183 / JCM 12073 / NCIMB 30131) OX=858619 GN=CVAR_1819 PE=4 SV=1	0	27.294	19	6	7	6	295	32.5	4.94	5.16	6			catalytic activity;nucleotide binding	Pf00005, Pf13476		CVAR_1819	CVAR_1819	ABC transporters				1	7.84964e+06	High	1
FALSE	High	Master Protein	G0HG15	PKS_ER domain-containing protein OS=Corynebacterium variabile (strain DSM 44702 / CIP 107183 / JCM 12073 / NCIMB 30131) OX=858619 GN=CVAR_2548 PE=4 SV=1	0	27.13	18	4	6	4	372	39.8	5.36	10.59	4	metabolic process		catalytic activity	Pf00107		CVAR_2548	CVAR_2548					0	20993850	High	1
FALSE	High	Master Protein	G0HEB3	Methylenetetrahydrofolate reductase OS=Corynebacterium variabile (strain DSM 44702 / CIP 107183 / JCM 12073 / NCIMB 30131) OX=858619 GN=metF PE=3 SV=1	0	27.103	23	5	6	5	335	36.5	5.95	10.03	5	metabolic process		catalytic activity	Pf02219		CVAR_1149	metF	Carbon metabolism; Metabolic pathways; One carbon pool by folate; Microbial metabolism in diverse environments				4	6.21081e+06	High	1
FALSE	High	Master Protein	G0HE93	Cytochrome aa3 subunit 2 OS=Corynebacterium variabile (strain DSM 44702 / CIP 107183 / JCM 12073 / NCIMB 30131) OX=858619 GN=ctaC PE=4 SV=1	0	27.016	17	5	6	5	369	40.8	4.91	8.02	5	metabolic process;transport	membrane	catalytic activity;metal ion binding;transporter activity	Pf00116		CVAR_1129	ctaC	Metabolic pathways; Oxidative phosphorylation				2	6.60938e+06	High	1
FALSE	High	Master Protein	G0HEK6	Uncharacterized protein OS=Corynebacterium variabile (strain DSM 44702 / CIP 107183 / JCM 12073 / NCIMB 30131) OX=858619 GN=CVAR_1638 PE=4 SV=1	0	26.963	29	6	7	6	242	26.5	6.8	4.56	6	metabolic process		catalytic activity;metal ion binding	Pf01648		CVAR_1638	CVAR_1638					0	4.06134e+06	High	1
FALSE	High	Master Protein	G0HF70	Two-component system response regulator OS=Corynebacterium variabile (strain DSM 44702 / CIP 107183 / JCM 12073 / NCIMB 30131) OX=858619 GN=mtrA PE=4 SV=1	0	26.892	23	5	5	5	224	24.6	5.26	11.44	5	metabolic process;regulation of biological process;response to stimulus		DNA binding	Pf00072, Pf00486		CVAR_2172	mtrA	Two-component system				1	4.1678e+06	High	1
FALSE	High	Master Protein	G0HDA6	Oxidoreductase OS=Corynebacterium variabile (strain DSM 44702 / CIP 107183 / JCM 12073 / NCIMB 30131) OX=858619 GN=CVAR_1428 PE=4 SV=1	0	26.746	14	4	5	4	466	48.3	4.77	10.59	4	metabolic process		catalytic activity;nucleotide binding	Pf01565, Pf02913		CVAR_1428	CVAR_1428	Biosynthesis of antibiotics; Metabolic pathways; Biosynthesis of secondary metabolites; Glyoxylate and dicarboxylate metabolism; Microbial metabolism in diverse environments				5	3.13239e+06	High	1
FALSE	High	Master Protein	G0HI59	Glutamate decarboxylase OS=Corynebacterium variabile (strain DSM 44702 / CIP 107183 / JCM 12073 / NCIMB 30131) OX=858619 GN=gadB PE=3 SV=1	0	26.606	17	5	6	5	464	52.5	5.03	8.11	5	metabolic process		catalytic activity	Pf00282		CVAR_2979	gadB	Alanine, aspartate and glutamate metabolism; Quorum sensing; Metabolic pathways; Biosynthesis of secondary metabolites; Butanoate metabolism; beta-Alanine metabolism; Microbial metabolism in diverse environments; Taurine and hypotaurine metabolism				8	5.32552e+06	High	1	Met-loss [N-Term]
FALSE	High	Master Protein	G0HH85	Putative secreted protein OS=Corynebacterium variabile (strain DSM 44702 / CIP 107183 / JCM 12073 / NCIMB 30131) OX=858619 GN=CVAR_2894 PE=3 SV=1	0	26.569	9	3	4	3	443	46.1	4.22	10.26	3	metabolic process		catalytic activity	Pf01183		CVAR_2894	CVAR_2894					0	1.29955e+07	High	1
FALSE	High	Master Protein	G0HB15	Uncharacterized protein OS=Corynebacterium variabile (strain DSM 44702 / CIP 107183 / JCM 12073 / NCIMB 30131) OX=858619 GN=CVAR_0787 PE=4 SV=1	0	26.56	25	5	7	5	175	18.8	4.64	9.23	5						CVAR_0787	CVAR_0787					0	5757582	High	1
FALSE	High	Master Protein	G0HDA3	tRNA (adenine(58)-N(1))-methyltransferase TrmI OS=Corynebacterium variabile (strain DSM 44702 / CIP 107183 / JCM 12073 / NCIMB 30131) OX=858619 GN=CVAR_1425 PE=3 SV=1	0	26.491	36	8	8	8	278	31.2	5.91	7.9	8	metabolic process		catalytic activity	Pf01135, Pf08242, Pf08704, Pf12847, Pf13578, Pf13659, Pf13847, Pf14801		CVAR_1425	CVAR_1425					0	5.24134e+06	High	1	Met-loss [N-Term]
FALSE	High	Master Protein	G0HE70	Thiazole synthase OS=Corynebacterium variabile (strain DSM 44702 / CIP 107183 / JCM 12073 / NCIMB 30131) OX=858619 GN=thiG PE=3 SV=1	0	26.393	22	6	6	6	263	27.1	4.77	15.07	6	metabolic process	cytoplasm	catalytic activity	Pf00977, Pf05690		CVAR_1108	thiG	Metabolic pathways; Thiamine metabolism				2	7.92208e+06	High	1
FALSE	High	Master Protein	G0HB89	Acetylglutamate kinase OS=Corynebacterium variabile (strain DSM 44702 / CIP 107183 / JCM 12073 / NCIMB 30131) OX=858619 GN=argB PE=3 SV=1	0	26.206	26	6	7	6	311	33.1	4.97	7.12	6	metabolic process	cytoplasm	catalytic activity;nucleotide binding	Pf00696		CVAR_1251	CVAR_1251	Biosynthesis of antibiotics; Arginine biosynthesis; Metabolic pathways; Biosynthesis of secondary metabolites; Biosynthesis of amino acids; 2-Oxocarboxylic acid metabolism				6	5.73817e+06	High	1
FALSE	High	Master Protein	G0H9Z6	Uncharacterized protein OS=Corynebacterium variabile (strain DSM 44702 / CIP 107183 / JCM 12073 / NCIMB 30131) OX=858619 GN=CVAR_0352 PE=3 SV=1	0	26.164	20	5	7	5	335	36.7	4.53	12.6	5	response to stimulus			Pf08327, Pf10604		CVAR_0352	CVAR_0352					0	6.28213e+06	High	1
FALSE	High	Master Protein	G0HHQ9	ThiJ/PfpI domain protein OS=Corynebacterium variabile (strain DSM 44702 / CIP 107183 / JCM 12073 / NCIMB 30131) OX=858619 GN=CVAR_2434 PE=4 SV=1	0	26.152	13	3	5	3	280	29.3	4.92	8.3	3	transport		metal ion binding	Pf00403, Pf01965, Pf13278		CVAR_2434	CVAR_2434					0	8.26925e+06	High	1
FALSE	High	Master Protein	G0HBK9	3-isopropylmalate dehydrogenase OS=Corynebacterium variabile (strain DSM 44702 / CIP 107183 / JCM 12073 / NCIMB 30131) OX=858619 GN=leuB PE=4 SV=1	0	26.13	15	5	6	5	350	36.6	4.89	5.88	5	metabolic process		catalytic activity;metal ion binding;nucleotide binding	Pf00180		CVAR_1770	leuB	C5-Branched dibasic acid metabolism; Valine, leucine and isoleucine biosynthesis; Metabolic pathways; Biosynthesis of secondary metabolites; Biosynthesis of amino acids; 2-Oxocarboxylic acid metabolism				6	4.41477e+06	High	1
FALSE	High	Master Protein	G0HF98	N5-carboxyaminoimidazole ribonucleotide mutase OS=Corynebacterium variabile (strain DSM 44702 / CIP 107183 / JCM 12073 / NCIMB 30131) OX=858619 GN=purE PE=3 SV=1	0	26.13	22	3	6	3	170	18	5.31	9.14	3	metabolic process		catalytic activity	Pf00731		CVAR_2200	purE	Biosynthesis of antibiotics; Metabolic pathways; Biosynthesis of secondary metabolites; Purine metabolism				4	1.95444e+07	High	1
FALSE	High	Master Protein	G0HFD3	Hydrolase OS=Corynebacterium variabile (strain DSM 44702 / CIP 107183 / JCM 12073 / NCIMB 30131) OX=858619 GN=CVAR_2477 PE=4 SV=1	0	26.079	25	5	6	5	278	29.6	5.02	12.68	5			catalytic activity	Pf00753		CVAR_2477	CVAR_2477					0	2.24258e+07	High	1
FALSE	High	Master Protein	G0HEP9	Xylulose kinase OS=Corynebacterium variabile (strain DSM 44702 / CIP 107183 / JCM 12073 / NCIMB 30131) OX=858619 GN=xylB PE=3 SV=1	0	25.919	16	6	7	6	473	48.9	4.97	7.88	6	metabolic process		catalytic activity;nucleotide binding	Pf00012, Pf00370, Pf02782		CVAR_1683	xylB	Metabolic pathways; Pentose and glucuronate interconversions				2	3.76849e+06	High	1	Met-loss [N-Term]
FALSE	High	Master Protein	G0HAX1	Uncharacterized protein OS=Corynebacterium variabile (strain DSM 44702 / CIP 107183 / JCM 12073 / NCIMB 30131) OX=858619 GN=CVAR_0439 PE=4 SV=1	0	25.858	34	7	7	7	224	24.1	5.25	5.28	7				Pf13599		CVAR_0439	CVAR_0439					0	4.04209e+06	High	1
FALSE	High	Master Protein	G0HF83	LytR transcription regulator OS=Corynebacterium variabile (strain DSM 44702 / CIP 107183 / JCM 12073 / NCIMB 30131) OX=858619 GN=lytR1 PE=3 SV=1	0	25.855	5	4	6	4	622	64.4	4.56	5.1	4		membrane		Pf03816, Pf13399		CVAR_2185	lytR1					0	4.66413e+06	High	1
FALSE	High	Master Protein	G0HHV9	dTDP-glucose 4,6-dehydratase OS=Corynebacterium variabile (strain DSM 44702 / CIP 107183 / JCM 12073 / NCIMB 30131) OX=858619 GN=rmlB PE=3 SV=1	0	25.669	17	5	5	5	358	38.9	5.71	9.22	5	metabolic process		catalytic activity	Pf01073, Pf01370, Pf02719, Pf04321, Pf07993		CVAR_2724	rmlB	Streptomycin biosynthesis; Biosynthesis of antibiotics; Metabolic pathways; Polyketide sugar unit biosynthesis; Acarbose and validamycin biosynthesis				5	2.79367e+06	High	1	Met-loss+Acetyl [N-Term]
FALSE	High	Master Protein	G0HHJ2	Uroporphyrinogen-III synthase OS=Corynebacterium variabile (strain DSM 44702 / CIP 107183 / JCM 12073 / NCIMB 30131) OX=858619 GN=CVAR_2367 PE=4 SV=1	0	25.655	18	6	6	6	395	41.8	5.2	7.05	6	metabolic process;regulation of biological process;response to stimulus		catalytic activity;DNA binding	Pf00486, Pf02602		CVAR_2367	CVAR_2367	Metabolic pathways; Porphyrin and chlorophyll metabolism; Biosynthesis of secondary metabolites				3	3.89367e+06	High	1
FALSE	High	Master Protein	G0HI84	Usp domain-containing protein OS=Corynebacterium variabile (strain DSM 44702 / CIP 107183 / JCM 12073 / NCIMB 30131) OX=858619 GN=CVAR_3004 PE=4 SV=1	0	25.6	22	5	5	5	322	33.5	5.62	9.54	5	response to stimulus			Pf00582		CVAR_3004	CVAR_3004					0	6.79563e+06	High	1
FALSE	High	Master Protein	G0HGY5	RHH_1 domain-containing protein OS=Corynebacterium variabile (strain DSM 44702 / CIP 107183 / JCM 12073 / NCIMB 30131) OX=858619 GN=CVAR_2632 PE=4 SV=1	0	25.501	52	6	9	6	87	9.6	5.06	9.5	6	regulation of biological process			Pf01402		CVAR_2632	CVAR_2632					0	3.45155e+07	High	1
FALSE	High	Master Protein	G0HFH1	Holo-[acyl-carrier-protein] synthase OS=Corynebacterium variabile (strain DSM 44702 / CIP 107183 / JCM 12073 / NCIMB 30131) OX=858619 GN=acpS PE=3 SV=1	0	25.489	24	4	7	4	169	18.1	7.44	9.1	4	metabolic process	cytoplasm	catalytic activity;metal ion binding	Pf01648		CVAR_2515	acpS	Pantothenate and CoA biosynthesis				1	9.43239e+06	High	1
FALSE	High	Master Protein	G0HEH5	Diaminopimelate epimerase OS=Corynebacterium variabile (strain DSM 44702 / CIP 107183 / JCM 12073 / NCIMB 30131) OX=858619 GN=dapF PE=3 SV=1	0	25.437	28	5	6	5	292	30.1	4.77	2.49	5	metabolic process	cytoplasm	catalytic activity	Pf01678		CVAR_1607	dapF	Lysine biosynthesis; Biosynthesis of antibiotics; Metabolic pathways; Biosynthesis of secondary metabolites; Biosynthesis of amino acids; Microbial metabolism in diverse environments				6	8467636	High	1	Met-loss [N-Term]
FALSE	High	Master Protein	G0HI18	Uncharacterized protein OS=Corynebacterium variabile (strain DSM 44702 / CIP 107183 / JCM 12073 / NCIMB 30131) OX=858619 GN=CVAR_2938 PE=4 SV=1	0	25.404	28	5	6	5	271	28.6	5.12	6.03	5	metabolic process		catalytic activity	Pf00106, Pf01370, Pf08659, Pf13561		CVAR_2938	CVAR_2938					0	4.50533e+06	High	1	Met-loss [N-Term]
FALSE	High	Master Protein	G0H9Y9	Amidohydro-rel domain-containing protein OS=Corynebacterium variabile (strain DSM 44702 / CIP 107183 / JCM 12073 / NCIMB 30131) OX=858619 GN=CVAR_0345 PE=4 SV=1	0	25.197	17	4	4	4	259	27.9	4.86	8.82	4			catalytic activity	Pf04909		CVAR_0345	CVAR_0345					0	3.40887e+06	High	1
FALSE	High	Master Protein	G0HDV0	Isoprenyl transferase OS=Corynebacterium variabile (strain DSM 44702 / CIP 107183 / JCM 12073 / NCIMB 30131) OX=858619 GN=CVAR_1064 PE=3 SV=1	0	25.184	33	7	8	7	245	28	6.64	8.96	7			catalytic activity;metal ion binding	Pf01255		CVAR_1064	CVAR_1064	Biosynthesis of secondary metabolites; Terpenoid backbone biosynthesis				2	4.55643e+06	High	1	Met-loss [N-Term]
FALSE	High	Master Protein	G0HI00	N-acetylglucosamine-6-phosphate deacetylase OS=Corynebacterium variabile (strain DSM 44702 / CIP 107183 / JCM 12073 / NCIMB 30131) OX=858619 GN=CVAR_2921 PE=4 SV=1	0	25.169	13	3	4	3	223	22.9	4.55	8.13	3						CVAR_2921	CVAR_2921					0	3.4424e+06	High	1
FALSE	High	Master Protein	G0HCY8	Aminotran_1_2 domain-containing protein OS=Corynebacterium variabile (strain DSM 44702 / CIP 107183 / JCM 12073 / NCIMB 30131) OX=858619 GN=CVAR_0600 PE=4 SV=1	0	25.154	18	5	5	5	419	44.2	4.82	6.26	5	metabolic process		catalytic activity	Pf00155, Pf01053		CVAR_0600	CVAR_0600	Lysine biosynthesis; Metabolic pathways; Biosynthesis of amino acids; Microbial metabolism in diverse environments				4	1.35219e+06	High	1
FALSE	High	Master Protein	G0HC87	3-oxoadipate enol-lactonase OS=Corynebacterium variabile (strain DSM 44702 / CIP 107183 / JCM 12073 / NCIMB 30131) OX=858619 GN=pcaL PE=4 SV=1	0	25.139	14	5	5	5	408	43.1	8.65	7.43	5	metabolic process		catalytic activity	Pf00561, Pf00975, Pf12695, Pf12697		CVAR_0896	pcaL	Benzoate degradation; Metabolic pathways; Microbial metabolism in diverse environments; Degradation of aromatic compounds				4	5.7308e+06	High	1
FALSE	High	Master Protein	G0HAH2	Glutaminase OS=Corynebacterium variabile (strain DSM 44702 / CIP 107183 / JCM 12073 / NCIMB 30131) OX=858619 GN=glsA PE=3 SV=1	0	25.077	17	5	6	5	420	44.4	5.02	9.54	5	metabolic process		catalytic activity	Pf04960		CVAR_1223	glsA	Alanine, aspartate and glutamate metabolism; Arginine biosynthesis; D-Glutamine and D-glutamate metabolism; Metabolic pathways				4	2299943	High	1
FALSE	High	Master Protein	G0HAA6	Uncharacterized protein OS=Corynebacterium variabile (strain DSM 44702 / CIP 107183 / JCM 12073 / NCIMB 30131) OX=858619 GN=CVAR_0769 PE=4 SV=1	0	24.978	10	4	4	4	510	56.3	4.81	8.45	4				Pf07929		CVAR_0769	CVAR_0769					0	2.53683e+06	High	1
FALSE	High	Master Protein	G0HI14	Oxidored_FMN domain-containing protein OS=Corynebacterium variabile (strain DSM 44702 / CIP 107183 / JCM 12073 / NCIMB 30131) OX=858619 GN=CVAR_2934 PE=4 SV=1	0	24.919	25	7	7	7	355	37.7	4.88	5.72	7	metabolic process		catalytic activity;nucleotide binding	Pf00724		CVAR_2934	CVAR_2934					0	6.70458e+06	High	1	Met-loss [N-Term]
FALSE	High	Master Protein	G0HEX7	Acyl-CoA synthetase OS=Corynebacterium variabile (strain DSM 44702 / CIP 107183 / JCM 12073 / NCIMB 30131) OX=858619 GN=fadD11 PE=4 SV=1	0	24.918	8	5	6	5	614	66.2	5.59	7.31	5	metabolic process		catalytic activity	Pf00501, Pf13193		CVAR_1838	fadD11					0	3.73684e+06	High	1
FALSE	High	Master Protein	G0HDB1	NAD-dependent protein deacetylase OS=Corynebacterium variabile (strain DSM 44702 / CIP 107183 / JCM 12073 / NCIMB 30131) OX=858619 GN=cobB PE=3 SV=1	0	24.89	21	4	7	4	310	33.3	5.92	8.14	4	metabolic process	cytoplasm	catalytic activity;metal ion binding;nucleotide binding	Pf02146		CVAR_1433	CVAR_1433					0	5611679	High	1	Met-loss [N-Term]
FALSE	High	Master Protein	G0HAV2	Acyl-CoA dehydrogenase OS=Corynebacterium variabile (strain DSM 44702 / CIP 107183 / JCM 12073 / NCIMB 30131) OX=858619 GN=fadE3 PE=3 SV=1	0	24.872	19	6	6	6	402	44.6	5.92	7.17	6	metabolic process		catalytic activity;nucleotide binding	Pf00441, Pf02770, Pf02771, Pf08028		CVAR_0420	fadE3					0	4.44615e+06	High	1
FALSE	High	Master Protein	G0HE28	Putative secreted protein OS=Corynebacterium variabile (strain DSM 44702 / CIP 107183 / JCM 12073 / NCIMB 30131) OX=858619 GN=CVAR_1541 PE=4 SV=1	0	24.851	12	5	6	5	551	56.7	4.49	3.87	5				Pf00496		CVAR_1541	CVAR_1541	Quorum sensing				1	3.45508e+06	High	1
FALSE	High	Master Protein	G0HC47	AsnC DNA-binding transcription regulator OS=Corynebacterium variabile (strain DSM 44702 / CIP 107183 / JCM 12073 / NCIMB 30131) OX=858619 GN=lrp PE=4 SV=1	0	24.791	36	5	5	5	143	15.6	7.36	3.02	5	metabolic process;regulation of biological process		DNA binding	Pf01037, Pf13404, Pf13412		CVAR_0552	lrp					0	2.65274e+06	High	1
FALSE	High	Master Protein	G0HD83	Uncharacterized protein OS=Corynebacterium variabile (strain DSM 44702 / CIP 107183 / JCM 12073 / NCIMB 30131) OX=858619 GN=CVAR_1006 PE=4 SV=1	0	24.704	13	5	5	5	551	59.1	6.34	8.72	5				Pf09818		CVAR_1006	CVAR_1006					0	2.26509e+06	High	1
FALSE	High	Master Protein	G0HAN5	Methyltransf_11 domain-containing protein OS=Corynebacterium variabile (strain DSM 44702 / CIP 107183 / JCM 12073 / NCIMB 30131) OX=858619 GN=CVAR_0114 PE=4 SV=1	0	24.66	22	6	7	6	282	30.6	4.74	8.81	6	metabolic process		catalytic activity	Pf01209, Pf05148, Pf08241, Pf08242, Pf12847, Pf13489, Pf13649, Pf13659, Pf13847		CVAR_0114	CVAR_0114					0	1.22898e+07	High	1
FALSE	High	Master Protein	G0HEA1	Putative secreted protein OS=Corynebacterium variabile (strain DSM 44702 / CIP 107183 / JCM 12073 / NCIMB 30131) OX=858619 GN=CVAR_1137 PE=3 SV=1	0	24.641	14	2	3	2	197	19.7	6.28	6.71	2				Pf00877, Pf04970		CVAR_1137	CVAR_1137					0	2.45733e+06	High	1
FALSE	High	Master Protein	G0HAG6	M20_dimer domain-containing protein OS=Corynebacterium variabile (strain DSM 44702 / CIP 107183 / JCM 12073 / NCIMB 30131) OX=858619 GN=CVAR_1217 PE=4 SV=1	0	24.624	23	5	6	4	414	44.4	4.75	7.04	5	metabolic process		catalytic activity	Pf01546, Pf07687		CVAR_1217	CVAR_1217	Phenylalanine metabolism				1	2.4122e+06	High	1
FALSE	High	Master Protein	G0HEN9	Uncharacterized protein OS=Corynebacterium variabile (strain DSM 44702 / CIP 107183 / JCM 12073 / NCIMB 30131) OX=858619 GN=CVAR_1673 PE=4 SV=1	0	24.447	6	6	6	6	1335	144.4	5.54	6.63	6	metabolic process		catalytic activity;nucleotide binding	Pf00069, Pf08378		CVAR_1673	CVAR_1673					0	2.70427e+06	High	1
FALSE	High	Master Protein	G0H9N5	Chromosomal replication initiator protein DnaA OS=Corynebacterium variabile (strain DSM 44702 / CIP 107183 / JCM 12073 / NCIMB 30131) OX=858619 GN=dnaA PE=3 SV=1	0	24.426	10	5	5	5	564	61.8	5.27	4.66	5	metabolic process;regulation of biological process	cytoplasm	DNA binding;nucleotide binding	Pf00308, Pf01695, Pf08299, Pf13401		CVAR_0001	dnaA	Two-component system				1	2.42004e+06	High	1
FALSE	High	Master Protein	G0HB14	Uncharacterized protein OS=Corynebacterium variabile (strain DSM 44702 / CIP 107183 / JCM 12073 / NCIMB 30131) OX=858619 GN=CVAR_0786 PE=4 SV=1	0	24.386	41	7	7	7	247	26.6	5.17	4.37	7	metabolic process		catalytic activity	Pf01135, Pf01596, Pf01728, Pf12847, Pf13578, Pf13659		CVAR_0786	CVAR_0786					0	7.94036e+06	High	1
FALSE	High	Master Protein	G0HDX6	Riboflavin synthase alpha chain OS=Corynebacterium variabile (strain DSM 44702 / CIP 107183 / JCM 12073 / NCIMB 30131) OX=858619 GN=ribC PE=4 SV=1	0	24.294	20	4	5	4	265	28.4	6.24	10.37	4	metabolic process		catalytic activity	Pf00677		CVAR_1491	ribC	Metabolic pathways; Biosynthesis of secondary metabolites; Riboflavin metabolism				3	8.85003e+06	High	1
FALSE	High	Master Protein	G0H9P8	FAD-binding FR-type domain-containing protein OS=Corynebacterium variabile (strain DSM 44702 / CIP 107183 / JCM 12073 / NCIMB 30131) OX=858619 GN=CVAR_0014 PE=4 SV=1	0	24.232	23	5	5	5	294	31.7	4.81	10.41	5	metabolic process		catalytic activity	Pf04954, Pf08021		CVAR_0014	CVAR_0014					0	3.91242e+06	High	1
FALSE	High	Master Protein	G0HEK4	tRNA pseudouridine synthase B OS=Corynebacterium variabile (strain DSM 44702 / CIP 107183 / JCM 12073 / NCIMB 30131) OX=858619 GN=truB PE=3 SV=1	0	24.209	20	4	4	4	324	34.6	6.55	4.09	4	metabolic process		catalytic activity;RNA binding	Pf00849, Pf01509, Pf08068, Pf09142		CVAR_1636	CVAR_1636					0	2.02704e+06	High	1	Met-loss [N-Term]
FALSE	High	Master Protein	G0H9V5	Transposase for insertion sequence element OS=Corynebacterium variabile (strain DSM 44702 / CIP 107183 / JCM 12073 / NCIMB 30131) OX=858619 GN=CVAR_0070 PE=4 SV=1	0	24.165	30	2	3	2	97	10.7	9.86	6.3	2	cellular component movement;metabolic process		catalytic activity;DNA binding	Pf01527, Pf13851		CVAR_0070	CVAR_0070					0	1.16133e+06	High	1
FALSE	High	Master Protein	G0HDI1	HTH3 DNA-binding transcription regulator OS=Corynebacterium variabile (strain DSM 44702 / CIP 107183 / JCM 12073 / NCIMB 30131) OX=858619 GN=CVAR_0638 PE=4 SV=1	0	24.158	63	4	6	4	104	11.3	6.55	6.8	4			DNA binding	Pf01381, Pf12844, Pf13413, Pf13443, Pf13560		CVAR_0638	CVAR_0638					0	3.95012e+06	High	1
FALSE	High	Master Protein	G0HDW2	Lactamase_B domain-containing protein OS=Corynebacterium variabile (strain DSM 44702 / CIP 107183 / JCM 12073 / NCIMB 30131) OX=858619 GN=CVAR_1076 PE=4 SV=1	0	24.121	18	2	3	2	213	22.5	4.68	6.11	2				Pf00753, Pf12706		CVAR_1076	CVAR_1076					0	7.61984e+06	High	1
FALSE	High	Master Protein	G0HHC2	Ribosomal RNA small subunit methyltransferase A OS=Corynebacterium variabile (strain DSM 44702 / CIP 107183 / JCM 12073 / NCIMB 30131) OX=858619 GN=rsmA PE=3 SV=1	0	24.111	31	8	10	8	318	33.6	5.16	2.32	8	metabolic process	cytoplasm	catalytic activity;RNA binding	Pf00398, Pf13659		CVAR_2051	CVAR_2051					0	1.37812e+07	High	1
FALSE	High	Master Protein	G0HEY3	Metallophos domain-containing protein OS=Corynebacterium variabile (strain DSM 44702 / CIP 107183 / JCM 12073 / NCIMB 30131) OX=858619 GN=CVAR_1844 PE=4 SV=1	0	23.89	23	7	7	7	391	41.9	5.02	3.84	7			catalytic activity	Pf00149		CVAR_1844	CVAR_1844					0	2.88727e+06	High	1
FALSE	High	Master Protein	G0HDH6	Peptidyl-prolyl cis-trans isomerase OS=Corynebacterium variabile (strain DSM 44702 / CIP 107183 / JCM 12073 / NCIMB 30131) OX=858619 GN=CVAR_0633 PE=3 SV=1	0	23.829	19	2	12	2	119	12.7	4.46	32.14	2	metabolic process		catalytic activity	Pf00254		CVAR_0633	CVAR_0633					0	7.33042e+06	High	1
FALSE	High	Master Protein	G0HFV9	Homoserine O-acetyltransferase OS=Corynebacterium variabile (strain DSM 44702 / CIP 107183 / JCM 12073 / NCIMB 30131) OX=858619 GN=metX PE=3 SV=1	0	23.782	24	8	9	8	373	40.7	5.34	1.69	8	metabolic process	cytoplasm	catalytic activity			CVAR_2251	metX	Biosynthesis of antibiotics; Metabolic pathways; Cysteine and methionine metabolism				3	4.96301e+06	High	1
FALSE	High	Master Protein	G0HA66	DUF2017 domain-containing protein OS=Corynebacterium variabile (strain DSM 44702 / CIP 107183 / JCM 12073 / NCIMB 30131) OX=858619 GN=CVAR_0731 PE=4 SV=1	0	23.718	39	6	6	6	196	21.4	4.77	3.41	6				Pf09438		CVAR_0731	CVAR_0731					0	1.00674e+07	High	1
FALSE	High	Master Protein	G0HC05	Putative secreted protein OS=Corynebacterium variabile (strain DSM 44702 / CIP 107183 / JCM 12073 / NCIMB 30131) OX=858619 GN=CVAR_3062 PE=4 SV=1	0	23.645	32	5	5	5	206	21.4	4.6	6.26	5						CVAR_3062	CVAR_3062					0	7.82125e+06	High	1
FALSE	High	Master Protein	G0HF34	Putative membrane protein OS=Corynebacterium variabile (strain DSM 44702 / CIP 107183 / JCM 12073 / NCIMB 30131) OX=858619 GN=CVAR_2136 PE=4 SV=1	0	23.601	5	4	4	4	993	108.5	4.7	6.48	4		membrane		Pf03699		CVAR_2136	CVAR_2136					0	2.0044e+06	High	1
FALSE	High	Master Protein	G0H9W4	Uncharacterized protein OS=Corynebacterium variabile (strain DSM 44702 / CIP 107183 / JCM 12073 / NCIMB 30131) OX=858619 GN=CVAR_0320 PE=3 SV=1	0	23.498	8	4	4	4	861	90	5.71	9.16	4	metabolic process	membrane		Pf02706, Pf13614		CVAR_0320	CVAR_0320					0	2.40923e+06	High	1
FALSE	High	Master Protein	G0HCU6	Putative secreted protein OS=Corynebacterium variabile (strain DSM 44702 / CIP 107183 / JCM 12073 / NCIMB 30131) OX=858619 GN=CVAR_0560 PE=4 SV=1	0	23.473	14	5	5	5	557	61.1	4.59	5.7	5	transport			Pf00496		CVAR_0560	CVAR_0560	Quorum sensing; ABC transporters; beta-Lactam resistance				3	2.10549e+06	High	1
FALSE	High	Master Protein	G0HBB3	Nudix hydrolase domain-containing protein OS=Corynebacterium variabile (strain DSM 44702 / CIP 107183 / JCM 12073 / NCIMB 30131) OX=858619 GN=CVAR_1275 PE=4 SV=1	0	23.351	29	5	6	5	219	23.7	4.96	7.07	5			catalytic activity	Pf00293		CVAR_1275	CVAR_1275	Purine metabolism				1	5.24505e+06	High	1
FALSE	High	Master Protein	G0HA82	Uncharacterized protein OS=Corynebacterium variabile (strain DSM 44702 / CIP 107183 / JCM 12073 / NCIMB 30131) OX=858619 GN=CVAR_0745 PE=4 SV=1	0	23.331	15	6	6	6	397	42.8	4.44	4.35	6			catalytic activity	Pf03734, Pf13205		CVAR_0745	CVAR_0745					0	4.2818e+06	High	1
FALSE	High	Master Protein	G0HBT8	Prephenate dehydratase OS=Corynebacterium variabile (strain DSM 44702 / CIP 107183 / JCM 12073 / NCIMB 30131) OX=858619 GN=pheA PE=4 SV=1	0	23.285	17	4	7	4	314	33.4	5.03	3.74	4	metabolic process	cytoplasm	catalytic activity	Pf00800, Pf01842		CVAR_3044	pheA	Biosynthesis of antibiotics; Metabolic pathways; Phenylalanine, tyrosine and tryptophan biosynthesis; Biosynthesis of secondary metabolites; Biosynthesis of amino acids				5	3.75319e+06	High	1
FALSE	High	Master Protein	G0HAG2	Tryptophan synthase alpha chain OS=Corynebacterium variabile (strain DSM 44702 / CIP 107183 / JCM 12073 / NCIMB 30131) OX=858619 GN=trpA PE=3 SV=1	0	23.167	20	3	4	3	257	26.3	4.44	6.54	3	metabolic process		catalytic activity	Pf00290		CVAR_1213	trpA	Glycine, serine and threonine metabolism; Biosynthesis of antibiotics; Metabolic pathways; Phenylalanine, tyrosine and tryptophan biosynthesis; Biosynthesis of secondary metabolites; Biosynthesis of amino acids				6	2.41111e+07	High	1	Met-loss [N-Term]
FALSE	High	Master Protein	G0HH86	Uncharacterized protein OS=Corynebacterium variabile (strain DSM 44702 / CIP 107183 / JCM 12073 / NCIMB 30131) OX=858619 GN=CVAR_2895 PE=4 SV=1	0	23.063	16	5	5	5	299	32.5	4.48	10.6	5				Pf00903, Pf12681		CVAR_2895	CVAR_2895					0	4.37034e+06	High	1
FALSE	High	Master Protein	G0HFA0	DNA polymerase III delta subunit OS=Corynebacterium variabile (strain DSM 44702 / CIP 107183 / JCM 12073 / NCIMB 30131) OX=858619 GN=holB PE=4 SV=1	0	23.05	19	6	6	6	430	46	6.18	5.9	6	metabolic process		catalytic activity	Pf13177, Pf13191		CVAR_2444	holB	Pyrimidine metabolism; Metabolic pathways; Mismatch repair; DNA replication; Homologous recombination; Purine metabolism				6	2.74673e+06	High	1
FALSE	High	Master Protein	G0HD77	M20_dimer domain-containing protein OS=Corynebacterium variabile (strain DSM 44702 / CIP 107183 / JCM 12073 / NCIMB 30131) OX=858619 GN=CVAR_1000 PE=4 SV=1	0	22.88	19	5	5	5	426	45.5	4.91	5.21	5	metabolic process		catalytic activity	Pf01546, Pf07687		CVAR_1000	CVAR_1000					0	3.12361e+06	High	1
FALSE	High	Master Protein	G0HE63	Heme oxygenase (biliverdin-producing) OS=Corynebacterium variabile (strain DSM 44702 / CIP 107183 / JCM 12073 / NCIMB 30131) OX=858619 GN=hmuO PE=3 SV=1	0	22.877	23	4	5	4	221	23.9	5.05	4.91	4	metabolic process		catalytic activity;metal ion binding	Pf01126		CVAR_1101	hmuO	Porphyrin and chlorophyll metabolism				1	7.83098e+06	High	1	Met-loss+Acetyl [N-Term]
FALSE	High	Master Protein	G0HBY7	Aspartate 1-decarboxylase OS=Corynebacterium variabile (strain DSM 44702 / CIP 107183 / JCM 12073 / NCIMB 30131) OX=858619 GN=panD PE=3 SV=1	0	22.831	22	3	4	3	137	14.8	4.77	9.41	3	metabolic process	cytoplasm	catalytic activity	Pf02261		CVAR_0493	panD1	Pantothenate and CoA biosynthesis; Metabolic pathways; Biosynthesis of secondary metabolites; beta-Alanine metabolism				4	6.85491e+06	High	1
FALSE	High	Master Protein	G0HCE4	Uncharacterized protein OS=Corynebacterium variabile (strain DSM 44702 / CIP 107183 / JCM 12073 / NCIMB 30131) OX=858619 GN=CVAR_1341 PE=4 SV=1	0	22.756	41	4	4	4	117	12.7	4.82	7.4	4				Pf06108		CVAR_1341	CVAR_1341					0	3.6824e+06	High	1
FALSE	High	Master Protein	G0HFF4	Putative universal stress protein OS=Corynebacterium variabile (strain DSM 44702 / CIP 107183 / JCM 12073 / NCIMB 30131) OX=858619 GN=CVAR_2498 PE=3 SV=1	0	22.686	48	5	6	5	153	15.7	5.48	9.16	5	response to stimulus			Pf00582		CVAR_2498	CVAR_2498					0	1.9677e+07	High	1
FALSE	High	Master Protein	G0HFI5	DSBA domain-containing protein OS=Corynebacterium variabile (strain DSM 44702 / CIP 107183 / JCM 12073 / NCIMB 30131) OX=858619 GN=CVAR_1885 PE=4 SV=1	0	22.677	24	5	5	5	238	25.9	4.7	6.42	5	metabolic process		catalytic activity	Pf01323, Pf13743		CVAR_1885	CVAR_1885					0	5.28593e+06	High	1
FALSE	High	Master Protein	G0HDX1	Uncharacterized protein OS=Corynebacterium variabile (strain DSM 44702 / CIP 107183 / JCM 12073 / NCIMB 30131) OX=858619 GN=CVAR_1085 PE=4 SV=1	0	22.411	19	2	4	2	142	14.8	3.93	11.77	2				Pf11253		CVAR_1085	CVAR_1085					0	2.46083e+07	High	1
FALSE	High	Master Protein	G0HCS1	Uncharacterized protein OS=Corynebacterium variabile (strain DSM 44702 / CIP 107183 / JCM 12073 / NCIMB 30131) OX=858619 GN=CVAR_0298 PE=4 SV=1	0	22.293	15	5	7	5	477	52.4	4.83	4.23	5		membrane		Pf11271		CVAR_0298	CVAR_0298					0	3.60872e+06	High	1
FALSE	High	Master Protein	G0HBB5	Segregation and condensation protein OS=Corynebacterium variabile (strain DSM 44702 / CIP 107183 / JCM 12073 / NCIMB 30131) OX=858619 GN=scpA PE=4 SV=1	0	22.261	14	3	3	3	288	31.6	5.14	6.68	3				Pf00142, Pf01656, Pf02374, Pf06564, Pf07015, Pf09140, Pf13614		CVAR_1277	scpA					0	1.4787e+06	High	1
FALSE	High	Master Protein	G0HB19	Alcohol dehydrogenase OS=Corynebacterium variabile (strain DSM 44702 / CIP 107183 / JCM 12073 / NCIMB 30131) OX=858619 GN=adhA2 PE=3 SV=1	0	22.256	15	6	7	6	372	39.3	5.08	4.74	6	metabolic process		catalytic activity;metal ion binding	Pf00107, Pf08240		CVAR_0791	adhA2	Naphthalene degradation; Biosynthesis of antibiotics; Metabolic pathways; Tyrosine metabolism; Chloroalkane and chloroalkene degradation; Biosynthesis of secondary metabolites; Fatty acid degradation; Glycolysis / Gluconeogenesis; Microbial metabolism in diverse environments; Degradation of aromatic compounds				10	1.03515e+07	High	1
FALSE	High	Master Protein	G0HF86	Uncharacterized protein OS=Corynebacterium variabile (strain DSM 44702 / CIP 107183 / JCM 12073 / NCIMB 30131) OX=858619 GN=CVAR_2188 PE=4 SV=1	0	22.212	21	4	4	4	232	23.6	4.31	5.56	4						CVAR_2188	CVAR_2188					0	3.80388e+06	High	1
FALSE	High	Master Protein	G0H9W8	UDP-glucose 6-dehydrogenase OS=Corynebacterium variabile (strain DSM 44702 / CIP 107183 / JCM 12073 / NCIMB 30131) OX=858619 GN=udgA1 PE=3 SV=1	0	22.083	17	6	6	6	440	45.9	4.84	5.04	6	metabolic process		catalytic activity;nucleotide binding	Pf00984, Pf01210, Pf02558, Pf02737, Pf03446, Pf03720, Pf03721		CVAR_0324	udgA1	Amino sugar and nucleotide sugar metabolism; Metabolic pathways; Ascorbate and aldarate metabolism; Pentose and glucuronate interconversions				4	4.62586e+06	High	1
FALSE	High	Master Protein	G0HHZ0	Deoxyribose-phosphate aldolase OS=Corynebacterium variabile (strain DSM 44702 / CIP 107183 / JCM 12073 / NCIMB 30131) OX=858619 GN=deoC PE=3 SV=1	0	22.07	27	5	5	5	227	22.6	5.55	4.78	5	metabolic process	cytoplasm	catalytic activity	Pf01791		CVAR_2755	deoC	Pentose phosphate pathway				1	3.45707e+06	High	1
FALSE	High	Master Protein	G0HGT8	Cyclic pyranopterin monophosphate synthase OS=Corynebacterium variabile (strain DSM 44702 / CIP 107183 / JCM 12073 / NCIMB 30131) OX=858619 GN=moaC PE=3 SV=1	0	22.035	37	7	9	7	167	17.8	6.11	0	7	metabolic process		catalytic activity	Pf01967		CVAR_2350	moaC	Metabolic pathways; Sulfur relay system; Folate biosynthesis				3	1.14441e+07	High	1	Met-loss [N-Term]
FALSE	High	Master Protein	G0HD00	Putative secreted protein OS=Corynebacterium variabile (strain DSM 44702 / CIP 107183 / JCM 12073 / NCIMB 30131) OX=858619 GN=CVAR_0612 PE=4 SV=1	0	21.964	11	7	8	7	777	81	4.82	4.42	7				Pf13625		CVAR_0612	CVAR_0612					0	8.8521e+06	High	1
FALSE	High	Master Protein	G0HGT4	Sulfur carrier protein FdhD OS=Corynebacterium variabile (strain DSM 44702 / CIP 107183 / JCM 12073 / NCIMB 30131) OX=858619 GN=fdhD PE=3 SV=1	0	21.924	23	6	6	6	320	33.6	5.44	7.34	6	metabolic process;transport	cytoplasm	catalytic activity;transporter activity	Pf02634		CVAR_2346	fdhD					0	6.04604e+06	High	1
FALSE	High	Master Protein	G0HI99	Nudix hydrolase domain-containing protein OS=Corynebacterium variabile (strain DSM 44702 / CIP 107183 / JCM 12073 / NCIMB 30131) OX=858619 GN=CVAR_3018 PE=4 SV=1	0	21.827	26	4	5	4	155	17.6	6.15	7.15	4			catalytic activity	Pf00293		CVAR_3018	CVAR_3018					0	7.07684e+06	High	1
FALSE	High	Master Protein	G0H9Z1	Uncharacterized protein OS=Corynebacterium variabile (strain DSM 44702 / CIP 107183 / JCM 12073 / NCIMB 30131) OX=858619 GN=CVAR_0347 PE=4 SV=1	0	21.572	58	3	6	3	88	9.7	5.82	5.46	3	regulation of biological process			Pf01402		CVAR_0347	CVAR_0347					0	4.11251e+06	High	1
FALSE	High	Master Protein	G0HF78	Uncharacterized protein OS=Corynebacterium variabile (strain DSM 44702 / CIP 107183 / JCM 12073 / NCIMB 30131) OX=858619 GN=CVAR_2180 PE=4 SV=1	0	21.543	34	4	5	4	181	19.6	5.43	7.1	4						CVAR_2180	CVAR_2180					0	4.65297e+06	High	1	Met-loss [N-Term]
FALSE	High	Master Protein	G0HGT7	Molybdenum cofactor biosynthesis protein OS=Corynebacterium variabile (strain DSM 44702 / CIP 107183 / JCM 12073 / NCIMB 30131) OX=858619 GN=mogA2 PE=4 SV=1	0	21.538	31	4	4	4	167	16.9	4.53	6.61	4	metabolic process			Pf00994		CVAR_2349	mogA2					0	2.21912e+06	High	1	Met-loss [N-Term]
FALSE	High	Master Protein	G0HBA6	NAD kinase OS=Corynebacterium variabile (strain DSM 44702 / CIP 107183 / JCM 12073 / NCIMB 30131) OX=858619 GN=nadK PE=3 SV=1	0	21.52	19	5	5	5	294	31.3	6.02	8.46	5	metabolic process	cytoplasm	catalytic activity;metal ion binding;nucleotide binding	Pf01513		CVAR_1268	CVAR_1268	Nicotinate and nicotinamide metabolism; Metabolic pathways				2	1.03396e+07	High	1
FALSE	High	Master Protein	G0HE38	Pyridoxal 5'-phosphate synthase subunit PdxT OS=Corynebacterium variabile (strain DSM 44702 / CIP 107183 / JCM 12073 / NCIMB 30131) OX=858619 GN=pdxT PE=3 SV=1	0	21.5	28	4	5	4	213	22.1	5.16	6.04	4	metabolic process		catalytic activity	Pf01174, Pf07685		CVAR_1551	pdxT	Vitamin B6 metabolism				1	3.04189e+06	High	1	Met-loss [N-Term]
FALSE	High	Master Protein	G0HEP3	Uncharacterized protein OS=Corynebacterium variabile (strain DSM 44702 / CIP 107183 / JCM 12073 / NCIMB 30131) OX=858619 GN=CVAR_1677 PE=4 SV=1	0	21.349	17	7	8	7	449	49.4	5.08	3.43	7				Pf10923		CVAR_1677	CVAR_1677					0	3.51677e+06	High	1	Met-loss [N-Term]
FALSE	High	Master Protein	G0H9W9	Two-component system response regulator OS=Corynebacterium variabile (strain DSM 44702 / CIP 107183 / JCM 12073 / NCIMB 30131) OX=858619 GN=CVAR_0325 PE=4 SV=1	0	21.334	37	4	4	4	221	23	4.86	3.31	4	metabolic process;regulation of biological process;response to stimulus		DNA binding	Pf00072, Pf00196		CVAR_0325	CVAR_0325					0	1.26442e+06	High	1
FALSE	High	Master Protein	G0HBX4	Uncharacterized protein OS=Corynebacterium variabile (strain DSM 44702 / CIP 107183 / JCM 12073 / NCIMB 30131) OX=858619 GN=CVAR_0480 PE=4 SV=1	0	21.328	42	6	6	6	194	21	9.13	4.66	6				Pf10604		CVAR_0480	CVAR_0480					0	6.4822e+06	High	1
FALSE	High	Master Protein	G0HFR7	Glycerol kinase OS=Corynebacterium variabile (strain DSM 44702 / CIP 107183 / JCM 12073 / NCIMB 30131) OX=858619 GN=glpK PE=3 SV=1	0	21.294	13	6	6	6	527	57.3	5.24	7.23	6	metabolic process		catalytic activity;nucleotide binding	Pf00370, Pf02782		CVAR_2209	glpK	Metabolic pathways; Glycerolipid metabolism				2	3.22213e+06	High	1
FALSE	High	Master Protein	G0HBS9	Trehalose corynomycolyl transferase OS=Corynebacterium variabile (strain DSM 44702 / CIP 107183 / JCM 12073 / NCIMB 30131) OX=858619 GN=cmtB PE=4 SV=1	0	21.188	20	4	6	4	332	35.2	5.3	11.85	4			catalytic activity	Pf00756		CVAR_0197	cmtB					0	8.43683e+06	High	1
FALSE	High	Master Protein	G0HCE5	DAGKc domain-containing protein OS=Corynebacterium variabile (strain DSM 44702 / CIP 107183 / JCM 12073 / NCIMB 30131) OX=858619 GN=CVAR_1342 PE=4 SV=1	0	21.174	12	5	5	5	500	52.7	9.25	4.41	5	metabolic process		catalytic activity	Pf00781, Pf01569		CVAR_1342	CVAR_1342	Peptidoglycan biosynthesis				1	5688232	High	1
FALSE	High	Master Protein	G0HEY2	AAA_23 domain-containing protein OS=Corynebacterium variabile (strain DSM 44702 / CIP 107183 / JCM 12073 / NCIMB 30131) OX=858619 GN=CVAR_1843 PE=4 SV=1	0	21.149	6	5	6	5	908	95.7	4.94	2.14	5				Pf13476, Pf13514		CVAR_1843	CVAR_1843					0	1.69966e+06	High	1
FALSE	High	Master Protein	G0HHG2	Acyl-CoA dehydrogenase domain-containing protein OS=Corynebacterium variabile (strain DSM 44702 / CIP 107183 / JCM 12073 / NCIMB 30131) OX=858619 GN=CVAR_2090 PE=3 SV=1	0	21.136	15	5	5	5	395	42.5	4.96	4.55	5	metabolic process		catalytic activity;nucleotide binding	Pf00441, Pf02770, Pf02771, Pf08028		CVAR_2090	CVAR_2090					0	4.41772e+06	High	1
FALSE	High	Master Protein	G0HDZ1	Orotidine 5'-phosphate decarboxylase OS=Corynebacterium variabile (strain DSM 44702 / CIP 107183 / JCM 12073 / NCIMB 30131) OX=858619 GN=pyrF PE=3 SV=1	0	21.007	16	3	3	3	245	24.1	4.53	7.93	3	metabolic process		catalytic activity	Pf00215		CVAR_1505	pyrF	Pyrimidine metabolism; Metabolic pathways				2	6.62892e+06	High	1
FALSE	High	Master Protein	G0HEZ8	Sec-independent protein translocase protein TatB OS=Corynebacterium variabile (strain DSM 44702 / CIP 107183 / JCM 12073 / NCIMB 30131) OX=858619 GN=tatB1 PE=3 SV=1	0	20.992	21	2	2	2	175	18.2	4.67	6.17	2	transport	membrane	transporter activity			CVAR_1859	tatB1	Protein export; Bacterial secretion system				2	2.55177e+06	High	1
FALSE	High	Master Protein	G0HFT2	ABC transporter domain-containing protein OS=Corynebacterium variabile (strain DSM 44702 / CIP 107183 / JCM 12073 / NCIMB 30131) OX=858619 GN=CVAR_2224 PE=4 SV=1	0	20.961	28	6	6	6	255	27.5	5.58	3.85	6			catalytic activity;nucleotide binding	Pf00005, Pf13304, Pf13476		CVAR_2224	CVAR_2224					0	4.02482e+06	High	1	Met-loss [N-Term]
FALSE	High	Master Protein	G0HER1	1-deoxy-D-xylulose 5-phosphate reductoisomerase OS=Corynebacterium variabile (strain DSM 44702 / CIP 107183 / JCM 12073 / NCIMB 30131) OX=858619 GN=dxr PE=3 SV=1	0	20.918	16	5	5	5	394	41.7	4.81	6.7	5	metabolic process		catalytic activity;metal ion binding;nucleotide binding;protein binding	Pf02670, Pf08436, Pf13288		CVAR_1695	dxr	Biosynthesis of antibiotics; Metabolic pathways; Biosynthesis of secondary metabolites; Terpenoid backbone biosynthesis				4	5.15106e+06	High	1
FALSE	High	Master Protein	G0HA73	M20_dimer domain-containing protein OS=Corynebacterium variabile (strain DSM 44702 / CIP 107183 / JCM 12073 / NCIMB 30131) OX=858619 GN=CVAR_0737 PE=4 SV=1	0	20.775	9	4	4	3	474	50.4	4.96	5.62	4	metabolic process		catalytic activity	Pf01546, Pf07687		CVAR_0737	CVAR_0737	Phenylalanine metabolism				1	2.01734e+06	High	1
FALSE	High	Master Protein	G0HBK8	N-acetyltransferase domain-containing protein OS=Corynebacterium variabile (strain DSM 44702 / CIP 107183 / JCM 12073 / NCIMB 30131) OX=858619 GN=CVAR_1769 PE=4 SV=1	0	20.73	41	5	6	5	197	21.9	5.85	6.57	5			catalytic activity	Pf00583, Pf13302		CVAR_1769	CVAR_1769					0	3.20981e+06	High	1	Met-loss [N-Term]
FALSE	High	Master Protein	G0HI91	Ribokinase OS=Corynebacterium variabile (strain DSM 44702 / CIP 107183 / JCM 12073 / NCIMB 30131) OX=858619 GN=rbsK PE=3 SV=1	0	20.626	17	5	5	5	327	32.1	4.32	5.42	5	metabolic process	cytoplasm	catalytic activity;metal ion binding;nucleotide binding	Pf00294		CVAR_3010	rbsK	Pentose phosphate pathway				1	3.29271e+06	High	1
FALSE	High	Master Protein	G0HAN8	Intracellular protease OS=Corynebacterium variabile (strain DSM 44702 / CIP 107183 / JCM 12073 / NCIMB 30131) OX=858619 GN=CVAR_0117 PE=3 SV=1	0	20.539	29	4	4	4	178	18.5	4.7	7.93	4	metabolic process		catalytic activity	Pf01965, Pf07722, Pf13278		CVAR_0117	CVAR_0117					0	2.9007e+06	High	1
FALSE	High	Master Protein	G0HA18	Iron ABC transport system substrate-binding protein OS=Corynebacterium variabile (strain DSM 44702 / CIP 107183 / JCM 12073 / NCIMB 30131) OX=858619 GN=fiuS3 PE=4 SV=1	0	20.506	11	3	5	3	359	38	4.08	4.93	3				Pf01497		CVAR_0374	fiuS3	ABC transporters				1	5.64025e+06	High	1
FALSE	High	Master Protein	G0HBH5	Phosphopantetheine adenylyltransferase OS=Corynebacterium variabile (strain DSM 44702 / CIP 107183 / JCM 12073 / NCIMB 30131) OX=858619 GN=coaD PE=3 SV=1	0	20.437	24	3	4	3	165	18.4	4.73	5.66	3	metabolic process	cytoplasm	catalytic activity;nucleotide binding	Pf01467		CVAR_1736	coaD	Pantothenate and CoA biosynthesis; Metabolic pathways				2	3.47005e+06	High	1
FALSE	High	Master Protein	G0HDZ7	Transcription antitermination protein NusB OS=Corynebacterium variabile (strain DSM 44702 / CIP 107183 / JCM 12073 / NCIMB 30131) OX=858619 GN=nusB PE=3 SV=1	0	20.359	21	4	4	4	190	20.8	4.74	6.45	4	metabolic process;regulation of biological process		RNA binding	Pf01029		CVAR_1511	nusB					0	3.55581e+06	High	1
FALSE	High	Master Protein	G0HI36	Putrescine oxidase OS=Corynebacterium variabile (strain DSM 44702 / CIP 107183 / JCM 12073 / NCIMB 30131) OX=858619 GN=puo PE=4 SV=1	0	20.342	10	5	5	5	504	54.6	4.84	6.1	5	metabolic process		catalytic activity;nucleotide binding	Pf00070, Pf00890, Pf01134, Pf01266, Pf01494, Pf01593, Pf01946, Pf03486, Pf05834, Pf07992, Pf12831, Pf13241, Pf13450, Pf13738		CVAR_2956	puo	Arginine and proline metabolism; Metabolic pathways				2	3.20456e+06	High	1
FALSE	High	Master Protein	G0HC08	Fumarylacetoacetate hydrolase family protein OS=Corynebacterium variabile (strain DSM 44702 / CIP 107183 / JCM 12073 / NCIMB 30131) OX=858619 GN=CVAR_0513 PE=4 SV=1	0	20.263	27	6	7	6	288	30.6	4.74	2.08	6	metabolic process		catalytic activity	Pf01557		CVAR_0513	CVAR_0513	Metabolic pathways; Tyrosine metabolism; Microbial metabolism in diverse environments				3	6.44173e+06	High	1
FALSE	High	Master Protein	G0HBB9	Cytidylate kinase OS=Corynebacterium variabile (strain DSM 44702 / CIP 107183 / JCM 12073 / NCIMB 30131) OX=858619 GN=cmk PE=3 SV=1	0	20.233	24	5	6	5	218	22.7	4.63	9.03	5	metabolic process	cytoplasm	catalytic activity;nucleotide binding	Pf02224		CVAR_1281	CVAR_1281	Pyrimidine metabolism; Metabolic pathways				2	1.21214e+07	High	1
FALSE	High	Master Protein	G0HAF3	Imidazole glycerol phosphate synthase subunit HisH OS=Corynebacterium variabile (strain DSM 44702 / CIP 107183 / JCM 12073 / NCIMB 30131) OX=858619 GN=hisH PE=3 SV=1	0	20.069	23	4	5	4	216	22.9	5.01	3.68	4	metabolic process	cytoplasm	catalytic activity	Pf00117, Pf01174		CVAR_1204	hisH	Histidine metabolism; Metabolic pathways; Biosynthesis of secondary metabolites; Biosynthesis of amino acids				4	1.13338e+07	High	1
FALSE	High	Master Protein	G0HEE3	Deoxyuridine 5'-triphosphate nucleotidohydrolase OS=Corynebacterium variabile (strain DSM 44702 / CIP 107183 / JCM 12073 / NCIMB 30131) OX=858619 GN=dut1 PE=3 SV=1	0	20.059	30	5	6	5	152	16	5.02	6.22	5	metabolic process		catalytic activity;metal ion binding	Pf00692		CVAR_1575	dut1	Pyrimidine metabolism; Metabolic pathways				2	5.25742e+06	High	1	Met-loss [N-Term]
FALSE	High	Master Protein	G0HEB7	Transcriptional regulator MraZ OS=Corynebacterium variabile (strain DSM 44702 / CIP 107183 / JCM 12073 / NCIMB 30131) OX=858619 GN=mraZ PE=3 SV=1	0	20.022	17	3	5	3	143	15.8	5.08	7.79	3	metabolic process;regulation of biological process	cytoplasm	DNA binding	Pf02381		CVAR_1153	mraZ					0	3.25188e+06	High	1
FALSE	High	Master Protein	G0HDY4	Peptide deformylase OS=Corynebacterium variabile (strain DSM 44702 / CIP 107183 / JCM 12073 / NCIMB 30131) OX=858619 GN=defA PE=3 SV=1	0	20.006	43	5	5	5	166	18.1	4.68	6.04	5	metabolic process		catalytic activity;metal ion binding	Pf01327		CVAR_1498	defA					0	9.07311e+06	High	1
FALSE	High	Master Protein	G0HDX4	6,7-dimethyl-8-ribityllumazine synthase OS=Corynebacterium variabile (strain DSM 44702 / CIP 107183 / JCM 12073 / NCIMB 30131) OX=858619 GN=ribH PE=3 SV=1	0	19.949	34	3	4	3	160	16.8	5.54	5.59	3	metabolic process		catalytic activity	Pf00885		CVAR_1489	ribH	Metabolic pathways; Biosynthesis of secondary metabolites; Riboflavin metabolism				3	2.12704e+06	High	1
FALSE	High	Master Protein	G0HCE1	DNA ligase OS=Corynebacterium variabile (strain DSM 44702 / CIP 107183 / JCM 12073 / NCIMB 30131) OX=858619 GN=ligD PE=4 SV=1	0	19.946	13	4	4	4	442	49.2	6.15	3.83	4	metabolic process		catalytic activity	Pf01896, Pf13298		CVAR_1338	ligD					0	1.84316e+06	High	1	Met-loss [N-Term]
FALSE	High	Master Protein	G0HEQ7	CMD domain-containing protein OS=Corynebacterium variabile (strain DSM 44702 / CIP 107183 / JCM 12073 / NCIMB 30131) OX=858619 GN=CVAR_1691 PE=4 SV=1	0	19.873	21	4	5	4	194	21	9.19	6	4	metabolic process		antioxidant activity;catalytic activity	Pf02627		CVAR_1691	CVAR_1691					0	1.36982e+06	High	1	Met-loss [N-Term]
FALSE	High	Master Protein	G0HH29	Uncharacterized protein OS=Corynebacterium variabile (strain DSM 44702 / CIP 107183 / JCM 12073 / NCIMB 30131) OX=858619 GN=CVAR_2676 PE=4 SV=1	0	19.795	18	4	5	4	345	36.2	9.39	4.31	4		membrane		Pf13354		CVAR_2676	CVAR_2676					0	3.8224e+06	High	1
FALSE	High	Master Protein	G0HEU7	ABM domain-containing protein OS=Corynebacterium variabile (strain DSM 44702 / CIP 107183 / JCM 12073 / NCIMB 30131) OX=858619 GN=CVAR_1807 PE=4 SV=1	0	19.747	46	1	2	1	79	8.4	4.67	9.23	1				Pf03992		CVAR_1807	CVAR_1807					0	1.56013e+06	High	1
FALSE	High	Master Protein	G0HAL4	Cold shock-like protein A OS=Corynebacterium variabile (strain DSM 44702 / CIP 107183 / JCM 12073 / NCIMB 30131) OX=858619 GN=cspA2 PE=4 SV=1	0	19.745	60	6	9	6	67	7.1	4.59	5.86	6	regulation of biological process	cytoplasm	DNA binding	Pf00313, Pf08206		CVAR_0093	cspA2					0	3.10956e+07	High	1	Met-loss [N-Term]
FALSE	High	Master Protein	G0HFG5	Uncharacterized protein OS=Corynebacterium variabile (strain DSM 44702 / CIP 107183 / JCM 12073 / NCIMB 30131) OX=858619 GN=CVAR_2509 PE=4 SV=1	0	19.729	13	5	6	5	424	44.9	5.08	4.36	5	metabolic process		nucleotide binding	Pf08245, Pf08353		CVAR_2509	CVAR_2509					0	3.01025e+06	High	1
FALSE	High	Master Protein	G0HE85	Lipoyl synthase OS=Corynebacterium variabile (strain DSM 44702 / CIP 107183 / JCM 12073 / NCIMB 30131) OX=858619 GN=lipA PE=3 SV=1	0	19.657	26	6	6	6	349	39.2	6.06	2.55	6	metabolic process	cytoplasm	catalytic activity;metal ion binding	Pf04055		CVAR_1121	lipA	Metabolic pathways; Lipoic acid metabolism				2	2.60898e+06	High	1
FALSE	High	Master Protein	G0HHB2	IclR DNA-binding transcription regulator OS=Corynebacterium variabile (strain DSM 44702 / CIP 107183 / JCM 12073 / NCIMB 30131) OX=858619 GN=CVAR_2041 PE=4 SV=1	0	19.617	16	4	4	4	242	25.3	5.3	6.69	4	metabolic process;regulation of biological process		DNA binding	Pf01047, Pf01614, Pf09339		CVAR_2041	CVAR_2041					0	2.18868e+06	High	1
FALSE	High	Master Protein	G0HCT3	LMWPc domain-containing protein OS=Corynebacterium variabile (strain DSM 44702 / CIP 107183 / JCM 12073 / NCIMB 30131) OX=858619 GN=CVAR_0310 PE=3 SV=1	0	19.552	30	4	5	4	177	19.1	5.77	7	4	metabolic process		catalytic activity	Pf01451		CVAR_0310	CVAR_0310					0	6.5413e+06	High	1
FALSE	High	Master Protein	G0HDH2	Uncharacterized protein OS=Corynebacterium variabile (strain DSM 44702 / CIP 107183 / JCM 12073 / NCIMB 30131) OX=858619 GN=CVAR_0629 PE=4 SV=1	0	19.498	29	5	5	5	308	33.7	5.2	5.48	5						CVAR_0629	CVAR_0629					0	3.82557e+06	High	1
FALSE	High	Master Protein	G0HFD5	Uncharacterized protein OS=Corynebacterium variabile (strain DSM 44702 / CIP 107183 / JCM 12073 / NCIMB 30131) OX=858619 GN=CVAR_2479 PE=4 SV=1	0	19.272	34	1	9	1	50	5.7	5.15	12.08	1				Pf13783		CVAR_2479	CVAR_2479					0	2.30095e+08	High	1	Met-loss [N-Term]
FALSE	High	Master Protein	G0HFS9	Uncharacterized protein OS=Corynebacterium variabile (strain DSM 44702 / CIP 107183 / JCM 12073 / NCIMB 30131) OX=858619 GN=CVAR_2221 PE=4 SV=1	0	19.212	16	2	3	2	281	29.4	4.36	7.05	2		membrane				CVAR_2221	CVAR_2221					0	1.54002e+06	High	1
FALSE	High	Master Protein	G0HFQ7	TetR DNA-binding transcription regulator OS=Corynebacterium variabile (strain DSM 44702 / CIP 107183 / JCM 12073 / NCIMB 30131) OX=858619 GN=CVAR_1959 PE=4 SV=1	0	19.179	22	3	3	3	200	21.8	5.05	6.9	3	metabolic process;regulation of biological process		DNA binding	Pf00440, Pf13977		CVAR_1959	CVAR_1959					0	1.08493e+06	High	1
FALSE	High	Master Protein	G0HF35	Uncharacterized protein OS=Corynebacterium variabile (strain DSM 44702 / CIP 107183 / JCM 12073 / NCIMB 30131) OX=858619 GN=CVAR_2137 PE=4 SV=1	0	19.151	29	4	6	4	188	20.2	4.44	7.1	4						CVAR_2137	CVAR_2137					0	8.80914e+06	High	1	Met-loss [N-Term]
FALSE	High	Master Protein	G0HAE1	RelA_SpoT domain-containing protein OS=Corynebacterium variabile (strain DSM 44702 / CIP 107183 / JCM 12073 / NCIMB 30131) OX=858619 GN=CVAR_1192 PE=4 SV=1	0	19.144	24	5	6	5	333	37.3	5.1	0	5	metabolic process			Pf04607		CVAR_1192	CVAR_1192					0	1.38078e+06	High	1
FALSE	High	Master Protein	G0HBV1	Putative_PNPOx domain-containing protein OS=Corynebacterium variabile (strain DSM 44702 / CIP 107183 / JCM 12073 / NCIMB 30131) OX=858619 GN=CVAR_0220 PE=4 SV=1	0	19.044	29	3	3	3	141	15	4.94	8.6	3	metabolic process		catalytic activity;nucleotide binding	Pf01243		CVAR_0220	CVAR_0220					0	1.0494e+07	High	1
FALSE	High	Master Protein	G0HCG0	ABC transporter domain-containing protein OS=Corynebacterium variabile (strain DSM 44702 / CIP 107183 / JCM 12073 / NCIMB 30131) OX=858619 GN=CVAR_1357 PE=4 SV=1	0	19.031	31	5	5	5	242	25.7	7.65	4.47	5			catalytic activity;nucleotide binding	Pf00005, Pf12128, Pf13304		CVAR_1357	CVAR_1357					0	1.62467e+06	High	1
FALSE	High	Master Protein	G0HGU5	Molybdate-binding protein OS=Corynebacterium variabile (strain DSM 44702 / CIP 107183 / JCM 12073 / NCIMB 30131) OX=858619 GN=molA PE=3 SV=1	0	18.893	22	3	3	3	283	29.5	4.23	5.88	3	transport		transporter activity	Pf01547, Pf12727, Pf13531		CVAR_2357	molA	ABC transporters				1	2.3373e+06	High	1
FALSE	High	Master Protein	G0HE24	Lactamase_B domain-containing protein OS=Corynebacterium variabile (strain DSM 44702 / CIP 107183 / JCM 12073 / NCIMB 30131) OX=858619 GN=CVAR_3072 PE=4 SV=1	0	18.817	25	3	3	3	217	23.1	4.84	5.24	3				Pf00753, Pf12706		CVAR_3072	CVAR_3072					0	3.00102e+06	High	1
FALSE	High	Master Protein	G0HFD8	Putative secreted protein OS=Corynebacterium variabile (strain DSM 44702 / CIP 107183 / JCM 12073 / NCIMB 30131) OX=858619 GN=CVAR_2482 PE=3 SV=1	0	18.808	17	3	4	3	339	36.6	8.05	5.49	3			catalytic activity;metal ion binding	Pf00149		CVAR_2482	CVAR_2482					0	3.09354e+06	High	1
FALSE	High	Master Protein	G0HBQ8	Uncharacterized protein OS=Corynebacterium variabile (strain DSM 44702 / CIP 107183 / JCM 12073 / NCIMB 30131) OX=858619 GN=CVAR_0177 PE=4 SV=1	0	18.787	17	2	3	2	205	22.3	4.11	6.66	2	metabolic process		catalytic activity;RNA binding	Pf05788		CVAR_0177	CVAR_0177					0	2.68362e+06	High	1
FALSE	High	Master Protein	G0HGV4	Putative secreted protein OS=Corynebacterium variabile (strain DSM 44702 / CIP 107183 / JCM 12073 / NCIMB 30131) OX=858619 GN=CVAR_2599 PE=4 SV=1	0	18.741	21	2	3	2	218	22.4	4.18	3.93	2				Pf04314		CVAR_2599	CVAR_2599					0	2.24747e+06	High	1
[truncated: 622 more rows]
