# Supplementary material for: Distribution of ε-Poly-l-Lysine Synthetases in Coryneform Bacteria Isolated from Cheese and Human Skin
Source: Appl Environ Microbiol. 2021 Apr 27;87(10):e01841-20. doi: 10.1128/AEM.01841-20 (PMC8117764; doi:10.1128/AEM.01841-20)
Supplement: Supplemental file 3 [file AEM.01841-20-s0003.xlsx]

## Sheet: skin BLAST results
Data set S3 page 1. Detailed blastP results of Pls homologs in the skin microorganism genome collection.
GTDB phylogeny	genome	gene	top query hit	evalue	hit length	%ID	slen	qlen	hit length %
Mucor circinelloides f. circinelloides 1006PhL (fungi) (from NCBI)	GCA_000401635.1								#DIV/0!
RS_GCF_000017085.1 d__Bacteria;p__Firmicutes;c__Bacilli;o__Staphylococcales;f__Staphylococcaceae;g__Staphylococcus;s__Staphylococcus aureus	GCF_000017085.1								#DIV/0!
RS_GCF_000025765.1 d__Bacteria;p__Actinobacteriota;c__Actinobacteria;o__Propionibacteriales;f__Propionibacteriaceae;g__Cutibacterium;s__Cutibacterium acnes	GCF_000025765.1								#DIV/0!
RS_GCF_000144005.1 d__Bacteria;p__Actinobacteriota;c__Actinobacteria;o__Propionibacteriales;f__Propionibacteriaceae;g__Cutibacterium;s__Cutibacterium acnes	GCF_000144005.1								#DIV/0!
RS_GCF_000144025.1 d__Bacteria;p__Actinobacteriota;c__Actinobacteria;o__Propionibacteriales;f__Propionibacteriaceae;g__Cutibacterium;s__Cutibacterium acnes	GCF_000144025.1								#DIV/0!
RS_GCF_000144045.1 d__Bacteria;p__Actinobacteriota;c__Actinobacteria;o__Propionibacteriales;f__Propionibacteriaceae;g__Cutibacterium;s__Cutibacterium acnes	GCF_000144045.1								#DIV/0!
RS_GCF_000144065.1 d__Bacteria;p__Actinobacteriota;c__Actinobacteria;o__Propionibacteriales;f__Propionibacteriaceae;g__Cutibacterium;s__Cutibacterium acnes	GCF_000144065.1								#DIV/0!
RS_GCF_000144085.1 d__Bacteria;p__Actinobacteriota;c__Actinobacteria;o__Propionibacteriales;f__Propionibacteriaceae;g__Cutibacterium;s__Cutibacterium humerusii	GCF_000144085.1								#DIV/0!
RS_GCF_000144105.1 d__Bacteria;p__Actinobacteriota;c__Actinobacteria;o__Propionibacteriales;f__Propionibacteriaceae;g__Cutibacterium;s__Cutibacterium acnes	GCF_000144105.1								#DIV/0!
RS_GCF_000144125.1 d__Bacteria;p__Actinobacteriota;c__Actinobacteria;o__Propionibacteriales;f__Propionibacteriaceae;g__Cutibacterium;s__Cutibacterium acnes	GCF_000144125.1								#DIV/0!
RS_GCF_000144145.1 d__Bacteria;p__Actinobacteriota;c__Actinobacteria;o__Propionibacteriales;f__Propionibacteriaceae;g__Cutibacterium;s__Cutibacterium acnes	GCF_000144145.1								#DIV/0!
RS_GCF_000144165.1 d__Bacteria;p__Actinobacteriota;c__Actinobacteria;o__Propionibacteriales;f__Propionibacteriaceae;g__Cutibacterium;s__Cutibacterium acnes	GCF_000144165.1								#DIV/0!
RS_GCF_000144185.1 d__Bacteria;p__Actinobacteriota;c__Actinobacteria;o__Propionibacteriales;f__Propionibacteriaceae;g__Cutibacterium;s__Cutibacterium acnes	GCF_000144185.1								#DIV/0!
RS_GCF_000144205.1 d__Bacteria;p__Actinobacteriota;c__Actinobacteria;o__Propionibacteriales;f__Propionibacteriaceae;g__Cutibacterium;s__Cutibacterium acnes	GCF_000144205.1								#DIV/0!
RS_GCF_000144225.1 d__Bacteria;p__Actinobacteriota;c__Actinobacteria;o__Propionibacteriales;f__Propionibacteriaceae;g__Cutibacterium;s__Cutibacterium acnes	GCF_000144225.1								#DIV/0!
RS_GCF_000144245.1 d__Bacteria;p__Actinobacteriota;c__Actinobacteria;o__Propionibacteriales;f__Propionibacteriaceae;g__Cutibacterium;s__Cutibacterium acnes	GCF_000144245.1								#DIV/0!
RS_GCF_000144265.1 d__Bacteria;p__Actinobacteriota;c__Actinobacteria;o__Propionibacteriales;f__Propionibacteriaceae;g__Cutibacterium;s__Cutibacterium acnes	GCF_000144265.1								#DIV/0!
RS_GCF_000144285.1 d__Bacteria;p__Actinobacteriota;c__Actinobacteria;o__Propionibacteriales;f__Propionibacteriaceae;g__Cutibacterium;s__Cutibacterium acnes	GCF_000144285.1								#DIV/0!
RS_GCF_000144305.1 d__Bacteria;p__Actinobacteriota;c__Actinobacteria;o__Propionibacteriales;f__Propionibacteriaceae;g__Cutibacterium;s__Cutibacterium acnes	GCF_000144305.1								#DIV/0!
RS_GCF_000144325.1 d__Bacteria;p__Actinobacteriota;c__Actinobacteria;o__Propionibacteriales;f__Propionibacteriaceae;g__Cutibacterium;s__Cutibacterium acnes	GCF_000144325.1								#DIV/0!
RS_GCF_000144345.1 d__Bacteria;p__Actinobacteriota;c__Actinobacteria;o__Propionibacteriales;f__Propionibacteriaceae;g__Cutibacterium;s__Cutibacterium acnes	GCF_000144345.1								#DIV/0!
RS_GCF_000144365.1 d__Bacteria;p__Actinobacteriota;c__Actinobacteria;o__Propionibacteriales;f__Propionibacteriaceae;g__Cutibacterium;s__Cutibacterium acnes	GCF_000144365.1								#DIV/0!
RS_GCF_000144385.1 d__Bacteria;p__Actinobacteriota;c__Actinobacteria;o__Propionibacteriales;f__Propionibacteriaceae;g__Cutibacterium;s__Cutibacterium acnes	GCF_000144385.1								#DIV/0!
RS_GCF_000144425.1 d__Bacteria;p__Actinobacteriota;c__Actinobacteria;o__Propionibacteriales;f__Propionibacteriaceae;g__Cutibacterium;s__Cutibacterium acnes	GCF_000144425.1								#DIV/0!
RS_GCF_000144445.1 d__Bacteria;p__Actinobacteriota;c__Actinobacteria;o__Propionibacteriales;f__Propionibacteriaceae;g__Cutibacterium;s__Cutibacterium acnes	GCF_000144445.1								#DIV/0!
RS_GCF_000144465.1 d__Bacteria;p__Actinobacteriota;c__Actinobacteria;o__Propionibacteriales;f__Propionibacteriaceae;g__Cutibacterium;s__Cutibacterium acnes	GCF_000144465.1								#DIV/0!
RS_GCF_000144485.1 d__Bacteria;p__Actinobacteriota;c__Actinobacteria;o__Propionibacteriales;f__Propionibacteriaceae;g__Cutibacterium;s__Cutibacterium acnes	GCF_000144485.1								#DIV/0!
RS_GCF_000144505.1 d__Bacteria;p__Actinobacteriota;c__Actinobacteria;o__Propionibacteriales;f__Propionibacteriaceae;g__Cutibacterium;s__Cutibacterium acnes	GCF_000144505.1								#DIV/0!
RS_GCF_000144525.1 d__Bacteria;p__Actinobacteriota;c__Actinobacteria;o__Propionibacteriales;f__Propionibacteriaceae;g__Cutibacterium;s__Cutibacterium acnes	GCF_000144525.1								#DIV/0!
RS_GCF_000144545.1 d__Bacteria;p__Actinobacteriota;c__Actinobacteria;o__Propionibacteriales;f__Propionibacteriaceae;g__Cutibacterium;s__Cutibacterium acnes	GCF_000144545.1								#DIV/0!
RS_GCF_000144565.1 d__Bacteria;p__Actinobacteriota;c__Actinobacteria;o__Propionibacteriales;f__Propionibacteriaceae;g__Cutibacterium;s__Cutibacterium acnes	GCF_000144565.1								#DIV/0!
RS_GCF_000144585.1 d__Bacteria;p__Actinobacteriota;c__Actinobacteria;o__Propionibacteriales;f__Propionibacteriaceae;g__Cutibacterium;s__Cutibacterium acnes	GCF_000144585.1								#DIV/0!
RS_GCF_000144715.1 d__Bacteria;p__Actinobacteriota;c__Actinobacteria;o__Propionibacteriales;f__Propionibacteriaceae;g__Cutibacterium;s__Cutibacterium acnes	GCF_000144715.1								#DIV/0!
RS_GCF_000144735.1 d__Bacteria;p__Actinobacteriota;c__Actinobacteria;o__Propionibacteriales;f__Propionibacteriaceae;g__Cutibacterium;s__Cutibacterium acnes	GCF_000144735.1								#DIV/0!
RS_GCF_000144755.1 d__Bacteria;p__Actinobacteriota;c__Actinobacteria;o__Propionibacteriales;f__Propionibacteriaceae;g__Cutibacterium;s__Cutibacterium acnes	GCF_000144755.1								#DIV/0!
RS_GCF_000144775.1 d__Bacteria;p__Actinobacteriota;c__Actinobacteria;o__Propionibacteriales;f__Propionibacteriaceae;g__Cutibacterium;s__Cutibacterium acnes	GCF_000144775.1								#DIV/0!
RS_GCF_000144795.1 d__Bacteria;p__Actinobacteriota;c__Actinobacteria;o__Propionibacteriales;f__Propionibacteriaceae;g__Cutibacterium;s__Cutibacterium acnes	GCF_000144795.1								#DIV/0!
RS_GCF_000144815.1 d__Bacteria;p__Actinobacteriota;c__Actinobacteria;o__Propionibacteriales;f__Propionibacteriaceae;g__Cutibacterium;s__Cutibacterium acnes	GCF_000144815.1								#DIV/0!
RS_GCF_000144835.1 d__Bacteria;p__Actinobacteriota;c__Actinobacteria;o__Propionibacteriales;f__Propionibacteriaceae;g__Cutibacterium;s__Cutibacterium acnes	GCF_000144835.1								#DIV/0!
RS_GCF_000144855.1 d__Bacteria;p__Actinobacteriota;c__Actinobacteria;o__Propionibacteriales;f__Propionibacteriaceae;g__Cutibacterium;s__Cutibacterium acnes	GCF_000144855.1								#DIV/0!
RS_GCF_000144875.1 d__Bacteria;p__Actinobacteriota;c__Actinobacteria;o__Propionibacteriales;f__Propionibacteriaceae;g__Cutibacterium;s__Cutibacterium acnes	GCF_000144875.1								#DIV/0!
RS_GCF_000144895.1 d__Bacteria;p__Actinobacteriota;c__Actinobacteria;o__Propionibacteriales;f__Propionibacteriaceae;g__Cutibacterium;s__Cutibacterium acnes	GCF_000144895.1								#DIV/0!
RS_GCF_000145055.1 d__Bacteria;p__Actinobacteriota;c__Actinobacteria;o__Propionibacteriales;f__Propionibacteriaceae;g__Cutibacterium;s__Cutibacterium acnes	GCF_000145055.1								#DIV/0!
RS_GCF_000145075.1 d__Bacteria;p__Actinobacteriota;c__Actinobacteria;o__Propionibacteriales;f__Propionibacteriaceae;g__Cutibacterium;s__Cutibacterium humerusii	GCF_000145075.1								#DIV/0!
RS_GCF_000145095.1 d__Bacteria;p__Actinobacteriota;c__Actinobacteria;o__Propionibacteriales;f__Propionibacteriaceae;g__Cutibacterium;s__Cutibacterium acnes	GCF_000145095.1								#DIV/0!
RS_GCF_000145115.1 d__Bacteria;p__Actinobacteriota;c__Actinobacteria;o__Propionibacteriales;f__Propionibacteriaceae;g__Cutibacterium;s__Cutibacterium acnes	GCF_000145115.1								#DIV/0!
RS_GCF_000145135.1 d__Bacteria;p__Actinobacteriota;c__Actinobacteria;o__Propionibacteriales;f__Propionibacteriaceae;g__Cutibacterium;s__Cutibacterium acnes	GCF_000145135.1								#DIV/0!
RS_GCF_000145155.1 d__Bacteria;p__Actinobacteriota;c__Actinobacteria;o__Propionibacteriales;f__Propionibacteriaceae;g__Cutibacterium;s__Cutibacterium acnes	GCF_000145155.1								#DIV/0!
RS_GCF_000145175.1 d__Bacteria;p__Actinobacteriota;c__Actinobacteria;o__Propionibacteriales;f__Propionibacteriaceae;g__Cutibacterium;s__Cutibacterium acnes	GCF_000145175.1								#DIV/0!
RS_GCF_000145195.1 d__Bacteria;p__Actinobacteriota;c__Actinobacteria;o__Propionibacteriales;f__Propionibacteriaceae;g__Cutibacterium;s__Cutibacterium acnes	GCF_000145195.1								#DIV/0!
RS_GCF_000145335.1 d__Bacteria;p__Actinobacteriota;c__Actinobacteria;o__Propionibacteriales;f__Propionibacteriaceae;g__Cutibacterium;s__Cutibacterium acnes	GCF_000145335.1								#DIV/0!
RS_GCF_000145355.1 d__Bacteria;p__Actinobacteriota;c__Actinobacteria;o__Propionibacteriales;f__Propionibacteriaceae;g__Cutibacterium;s__Cutibacterium acnes	GCF_000145355.1								#DIV/0!
RS_GCF_000145375.1 d__Bacteria;p__Actinobacteriota;c__Actinobacteria;o__Propionibacteriales;f__Propionibacteriaceae;g__Cutibacterium;s__Cutibacterium acnes	GCF_000145375.1								#DIV/0!
RS_GCF_000145415.1 d__Bacteria;p__Actinobacteriota;c__Actinobacteria;o__Propionibacteriales;f__Propionibacteriaceae;g__Cutibacterium;s__Cutibacterium humerusii	GCF_000145415.1								#DIV/0!
RS_GCF_000145435.1 d__Bacteria;p__Actinobacteriota;c__Actinobacteria;o__Propionibacteriales;f__Propionibacteriaceae;g__Cutibacterium;s__Cutibacterium acnes	GCF_000145435.1								#DIV/0!
RS_GCF_000145455.1 d__Bacteria;p__Actinobacteriota;c__Actinobacteria;o__Propionibacteriales;f__Propionibacteriaceae;g__Cutibacterium;s__Cutibacterium acnes	GCF_000145455.1								#DIV/0!
RS_GCF_000145475.1 d__Bacteria;p__Actinobacteriota;c__Actinobacteria;o__Propionibacteriales;f__Propionibacteriaceae;g__Cutibacterium;s__Cutibacterium acnes	GCF_000145475.1								#DIV/0!
RS_GCF_000145495.1 d__Bacteria;p__Actinobacteriota;c__Actinobacteria;o__Propionibacteriales;f__Propionibacteriaceae;g__Cutibacterium;s__Cutibacterium acnes	GCF_000145495.1								#DIV/0!
RS_GCF_000145515.1 d__Bacteria;p__Actinobacteriota;c__Actinobacteria;o__Propionibacteriales;f__Propionibacteriaceae;g__Cutibacterium;s__Cutibacterium acnes	GCF_000145515.1								#DIV/0!
RS_GCF_000145535.1 d__Bacteria;p__Actinobacteriota;c__Actinobacteria;o__Propionibacteriales;f__Propionibacteriaceae;g__Cutibacterium;s__Cutibacterium acnes	GCF_000145535.1								#DIV/0!
RS_GCF_000145555.1 d__Bacteria;p__Actinobacteriota;c__Actinobacteria;o__Propionibacteriales;f__Propionibacteriaceae;g__Cutibacterium;s__Cutibacterium acnes	GCF_000145555.1								#DIV/0!
RS_GCF_000145575.1 d__Bacteria;p__Actinobacteriota;c__Actinobacteria;o__Propionibacteriales;f__Propionibacteriaceae;g__Cutibacterium;s__Cutibacterium acnes	GCF_000145575.1								#DIV/0!
RS_GCF_000147145.1 d__Bacteria;p__Actinobacteriota;c__Actinobacteria;o__Propionibacteriales;f__Propionibacteriaceae;g__Cutibacterium;s__Cutibacterium acnes	GCF_000147145.1								#DIV/0!
RS_GCF_000149015.1 d__Bacteria;p__Firmicutes;c__Bacilli;o__Staphylococcales;f__Staphylococcaceae;g__Staphylococcus;s__Staphylococcus aureus	GCF_000149015.1								#DIV/0!
RS_GCF_000152185.1 d__Bacteria;p__Actinobacteriota;c__Actinobacteria;o__Actinomycetales;f__Dermatophilaceae;g__Dermacoccus;s__Dermacoccus nishinomiyaensis	GCF_000152185.1	WP_006945750.1	AZL89021.1	0.0	1319	57392	1320	1390	1.05383
RS_GCF_000153665.1 d__Bacteria;p__Firmicutes;c__Bacilli;o__Staphylococcales;f__Staphylococcaceae;g__Staphylococcus;s__Staphylococcus aureus	GCF_000153665.1								#DIV/0!
RS_GCF_000156555.1 d__Bacteria;p__Proteobacteria;c__Gammaproteobacteria;o__Pseudomonadales;f__Moraxellaceae;g__Acinetobacter;s__Acinetobacter haemolyticus	GCF_000156555.1								#DIV/0!
RS_GCF_000159535.2 d__Bacteria;p__Firmicutes;c__Bacilli;o__Staphylococcales;f__Staphylococcaceae;g__Staphylococcus;s__Staphylococcus aureus	GCF_000159535.2								#DIV/0!
RS_GCF_000159555.1 d__Bacteria;p__Firmicutes;c__Bacilli;o__Staphylococcales;f__Staphylococcaceae;g__Staphylococcus;s__Staphylococcus aureus	GCF_000159555.1								#DIV/0!
RS_GCF_000159575.1 d__Bacteria;p__Firmicutes;c__Bacilli;o__Staphylococcales;f__Staphylococcaceae;g__Staphylococcus;s__Staphylococcus epidermidis	GCF_000159575.1								#DIV/0!
RS_GCF_000160235.1 d__Bacteria;p__Firmicutes;c__Bacilli;o__Staphylococcales;f__Staphylococcaceae;g__Staphylococcus;s__Staphylococcus epidermidis	GCF_000160235.1								#DIV/0!
RS_GCF_000160535.1 d__Bacteria;p__Bacteroidota;c__Bacteroidia;o__Bacteroidales;f__Bacteroidaceae;g__Prevotella;s__Prevotella bergensis	GCF_000160535.1								#DIV/0!
RS_GCF_000160795.1 d__Bacteria;p__Actinobacteriota;c__Actinobacteria;o__Mycobacteriales;f__Mycobacteriaceae;g__Corynebacterium;s__Corynebacterium efficiens	GCF_000160795.1	WP_011075981.1	WP_014008652.1	0.0	1317	51784	1321	1293	0.981777
RS_GCF_000160815.2 d__Bacteria;p__Firmicutes;c__Bacilli;o__Erysipelotrichales;f__Erysipelotrichaceae;g__Erysipelothrix;s__Erysipelothrix rhusiopathiae	GCF_000160815.2								#DIV/0!
RS_GCF_000162035.1 d__Bacteria;p__Proteobacteria;c__Gammaproteobacteria;o__Pseudomonadales;f__Moraxellaceae;g__Acinetobacter;s__Acinetobacter calcoaceticus	GCF_000162035.1								#DIV/0!
RS_GCF_000162055.1 d__Bacteria;p__Proteobacteria;c__Gammaproteobacteria;o__Pseudomonadales;f__Moraxellaceae;g__Acinetobacter;s__Acinetobacter johnsonii	GCF_000162055.1								#DIV/0!
RS_GCF_000162095.1 d__Bacteria;p__Proteobacteria;c__Gammaproteobacteria;o__Pseudomonadales;f__Moraxellaceae;g__Acinetobacter;s__Acinetobacter fasciculus	GCF_000162095.1								#DIV/0!
RS_GCF_000162375.2 d__Bacteria;p__Proteobacteria;c__Gammaproteobacteria;o__Pseudomonadales;f__Moraxellaceae;g__Acinetobacter;s__Acinetobacter nosocomialis	GCF_000162375.2								#DIV/0!
RS_GCF_000163295.1 d__Bacteria;p__Firmicutes_A;c__Clostridia;o__Tissierellales;f__Helcococcaceae;g__Anaerococcus;s__Anaerococcus vaginalis	GCF_000163295.1								#DIV/0!
RS_GCF_000163355.2 d__Bacteria;p__Proteobacteria;c__Gammaproteobacteria;o__Pseudomonadales;f__Moraxellaceae;g__Acinetobacter;s__Acinetobacter baumannii	GCF_000163355.2								#DIV/0!
RS_GCF_000163375.2 d__Bacteria;p__Proteobacteria;c__Gammaproteobacteria;o__Pseudomonadales;f__Moraxellaceae;g__Acinetobacter;s__Acinetobacter baumannii	GCF_000163375.2								#DIV/0!
RS_GCF_000163395.2 d__Bacteria;p__Proteobacteria;c__Gammaproteobacteria;o__Pseudomonadales;f__Moraxellaceae;g__Acinetobacter;s__Acinetobacter baumannii	GCF_000163395.2								#DIV/0!
RS_GCF_000163635.1 d__Bacteria;p__Proteobacteria;c__Gammaproteobacteria;o__Pseudomonadales;f__Moraxellaceae;g__Acinetobacter;s__Acinetobacter pittii	GCF_000163635.1								#DIV/0!
RS_GCF_000164075.1 d__Bacteria;p__Firmicutes;c__Bacilli;o__Staphylococcales;f__Staphylococcaceae;g__Staphylococcus;s__Staphylococcus epidermidis	GCF_000164075.1								#DIV/0!
RS_GCF_000164155.2 d__Bacteria;p__Actinobacteriota;c__Actinobacteria;o__Mycobacteriales;f__Mycobacteriaceae;g__Rhodococcus;s__Rhodococcus hoagii	GCF_000164155.2	WP_005515789.1	WP_014008652.1	0.0	1303	60015	1321	1312	1.00691
RS_GCF_000173655.1 d__Bacteria;p__Actinobacteriota;c__Actinobacteria;o__Mycobacteriales;f__Mycobacteriaceae;g__Corynebacterium;s__Corynebacterium amycolatum	GCF_000173655.1	WP_005510160.1	WP_014008652.1	0.0	1347	51745	1321	1350	1.00223
RS_GCF_000174135.1 d__Bacteria;p__Firmicutes;c__Bacilli;o__Staphylococcales;f__Staphylococcaceae;g__Staphylococcus;s__Staphylococcus capitis	GCF_000174135.1								#DIV/0!
RS_GCF_000174715.1 d__Bacteria;p__Firmicutes;c__Bacilli;o__Lactobacillales;f__Streptococcaceae;g__Streptococcus;s__Streptococcus salivarius	GCF_000174715.1								#DIV/0!
RS_GCF_000174735.1 d__Bacteria;p__Firmicutes;c__Bacilli;o__Staphylococcales;f__Staphylococcaceae;g__Staphylococcus;s__Staphylococcus hominis	GCF_000174735.1								#DIV/0!
RS_GCF_000174835.1 d__Bacteria;p__Actinobacteriota;c__Actinobacteria;o__Mycobacteriales;f__Mycobacteriaceae;g__Rhodococcus;s__Rhodococcus qingshengii	GCF_000174835.1	WP_003941141.1	WP_014008652.1	0.0	1302	60906	1321	1297	0.99616
RS_GCF_000175175.1 d__Bacteria;p__Firmicutes;c__Bacilli;o__Staphylococcales;f__Staphylococcaceae;g__Staphylococcus;s__Staphylococcus warneri_A	GCF_000175175.1								#DIV/0!
RS_GCF_000175635.1 d__Bacteria;p__Actinobacteriota;c__Actinobacteria;o__Mycobacteriales;f__Mycobacteriaceae;g__Corynebacterium;s__Corynebacterium tuberculostearicum_B	GCF_000175635.1	WP_005329890.1	WP_014008652.1	0.0	1313	52018	1321	1307	0.99543
RS_GCF_000175675.1 d__Bacteria;p__Proteobacteria;c__Gammaproteobacteria;o__Pseudomonadales;f__Moraxellaceae;g__Acinetobacter;s__Acinetobacter radioresistens	GCF_000175675.1								#DIV/0!
RS_GCF_000176875.1 d__Bacteria;p__Actinobacteriota;c__Actinobacteria;o__Actinomycetales;f__Micrococcaceae;g__Micrococcus;s__Micrococcus luteus	GCF_000176875.1	WP_100069079.1	WP_014008652.1	0.0	1303	58941	1321	1310	1.00537
RS_GCF_000177115.1 d__Bacteria;p__Firmicutes;c__Bacilli;o__Staphylococcales;f__Staphylococcaceae;g__Staphylococcus;s__Staphylococcus epidermidis	GCF_000177115.1								#DIV/0!
RS_GCF_000177395.1 d__Bacteria;p__Actinobacteriota;c__Actinobacteria;o__Propionibacteriales;f__Propionibacteriaceae;g__Cutibacterium;s__Cutibacterium acnes	GCF_000177395.1								#DIV/0!
RS_GCF_000178055.1 d__Bacteria;p__Actinobacteriota;c__Actinobacteria;o__Propionibacteriales;f__Propionibacteriaceae;g__Cutibacterium;s__Cutibacterium acnes	GCF_000178055.1								#DIV/0!
RS_GCF_000178075.1 d__Bacteria;p__Actinobacteriota;c__Actinobacteria;o__Propionibacteriales;f__Propionibacteriaceae;g__Cutibacterium;s__Cutibacterium acnes	GCF_000178075.1								#DIV/0!
RS_GCF_000178095.1 d__Bacteria;p__Firmicutes_A;c__Clostridia;o__Peptostreptococcales;f__Peptostreptococcaceae;g__Peptostreptococcus;s__Peptostreptococcus anaerobius	GCF_000178095.1								#DIV/0!
RS_GCF_000185485.1 d__Bacteria;p__Firmicutes;c__Bacilli;o__Staphylococcales;f__Staphylococcaceae;g__Staphylococcus;s__Staphylococcus lugdunensis	GCF_000185485.1								#DIV/0!
RS_GCF_000187145.1 d__Bacteria;p__Firmicutes;c__Bacilli;o__Staphylococcales;f__Staphylococcaceae;g__Staphylococcus;s__Staphylococcus aureus	GCF_000187145.1								#DIV/0!
RS_GCF_000187165.1 d__Bacteria;p__Firmicutes;c__Bacilli;o__Staphylococcales;f__Staphylococcaceae;g__Staphylococcus;s__Staphylococcus aureus	GCF_000187165.1								#DIV/0!
RS_GCF_000191405.1 d__Bacteria;p__Proteobacteria;c__Gammaproteobacteria;o__Enterobacterales;f__Pasteurellaceae;g__Haemophilus_D;s__Haemophilus_D parainfluenzae	GCF_000191405.1								#DIV/0!
RS_GCF_000194845.1 d__Bacteria;p__Actinobacteriota;c__Actinobacteria;o__Propionibacteriales;f__Propionibacteriaceae;g__Cutibacterium;s__Cutibacterium acnes	GCF_000194845.1								#DIV/0!
RS_GCF_000194865.1 d__Bacteria;p__Actinobacteriota;c__Actinobacteria;o__Propionibacteriales;f__Propionibacteriaceae;g__Cutibacterium;s__Cutibacterium acnes	GCF_000194865.1								#DIV/0!
RS_GCF_000194905.1 d__Bacteria;p__Actinobacteriota;c__Actinobacteria;o__Propionibacteriales;f__Propionibacteriaceae;g__Cutibacterium;s__Cutibacterium acnes	GCF_000194905.1								#DIV/0!
RS_GCF_000203995.1 d__Bacteria;p__Actinobacteriota;c__Actinobacteria;o__Propionibacteriales;f__Propionibacteriaceae;g__Cutibacterium;s__Cutibacterium acnes	GCF_000203995.1								#DIV/0!
RS_GCF_000221125.1 d__Bacteria;p__Actinobacteriota;c__Actinobacteria;o__Propionibacteriales;f__Propionibacteriaceae;g__Cutibacterium;s__Cutibacterium acnes	GCF_000221125.1								#DIV/0!
RS_GCF_000221145.1 d__Bacteria;p__Actinobacteriota;c__Actinobacteria;o__Propionibacteriales;f__Propionibacteriaceae;g__Cutibacterium;s__Cutibacterium namnetense	GCF_000221145.1								#DIV/0!
RS_GCF_000227765.1 d__Bacteria;p__Proteobacteria;c__Gammaproteobacteria;o__Burkholderiales;f__Neisseriaceae;g__Neisseria_C;s__Neisseria_C wadsworthii	GCF_000227765.1								#DIV/0!
Staphylococcus epidermidis 14.1.R1.SE (firmicutes) (from NCBI)	GCF_000239515.1								#DIV/0!
RS_GCF_000245075.1 d__Bacteria;p__Proteobacteria;c__Alphaproteobacteria;o__Acetobacterales;f__Acetobacteraceae;g__Roseomonas;s__Roseomonas sp000245075	GCF_000245075.1								#DIV/0!
Cyphellophora europaea CBS 101466 (ascomycetes) (from ncbi)	GCF_000365145.1								#DIV/0!
RS_GCF_000411375.1 d__Bacteria;p__Actinobacteriota;c__Actinobacteria;o__Mycobacteriales;f__Mycobacteriaceae;g__Corynebacterium;s__Corynebacterium pyruviciproducens	GCF_000411375.1								#DIV/0!
RS_GCF_000478465.2 d__Bacteria;p__Proteobacteria;c__Gammaproteobacteria;o__Pseudomonadales;f__Pseudomonadaceae;g__Pseudomonas;s__Pseudomonas aeruginosa	GCF_000478465.2								#DIV/0!
RS_GCF_000478805.1 d__Bacteria;p__Actinobacteriota;c__Actinobacteria;o__Propionibacteriales;f__Propionibacteriaceae;g__Propionibacterium;s__Propionibacterium acidifaciens	GCF_000478805.1								#DIV/0!
RS_GCF_000483625.1 d__Bacteria;p__Firmicutes;c__Bacilli;o__Lactobacillales;f__Streptococcaceae;g__Streptococcus;s__Streptococcus pyogenes	GCF_000483625.1								#DIV/0!
Streptococcus pyogenes GA03455 (firmicutes) (ncbi)	GCF_000499125.1								#DIV/0!
RS_GCF_000499145.1 d__Bacteria;p__Firmicutes;c__Bacilli;o__Lactobacillales;f__Streptococcaceae;g__Streptococcus;s__Streptococcus pyogenes	GCF_000499145.1								#DIV/0!
RS_GCF_000499165.1 d__Bacteria;p__Firmicutes;c__Bacilli;o__Lactobacillales;f__Streptococcaceae;g__Streptococcus;s__Streptococcus pyogenes	GCF_000499165.1								#DIV/0!
Streptococcus pyogenes GA03799 (firmicutes) (from NCBI, not	GCF_000499225.1								#DIV/0!
RS_GCF_000499245.1 d__Bacteria;p__Firmicutes;c__Bacilli;o__Lactobacillales;f__Streptococcaceae;g__Streptococcus;s__Streptococcus pyogenes	GCF_000499245.1								#DIV/0!
RS_GCF_000499265.1 d__Bacteria;p__Firmicutes;c__Bacilli;o__Lactobacillales;f__Streptococcaceae;g__Streptococcus;s__Streptococcus pyogenes	GCF_000499265.1								#DIV/0!
RS_GCF_001546785.1 d__Bacteria;p__Firmicutes;c__Bacilli;o__Lactobacillales;f__Streptococcaceae;g__Streptococcus;s__Streptococcus agalactiae	GCF_001546785.1								#DIV/0!

## Sheet: cheese BLAST results
Data set S3 page 2. Detailed blastP results of Pls homologs in the cheese microorganism genome collection.
genome	gene	top database hit	evalue	hit length	%ID	slen	qlen	hit length %
Acinetobacter_genospecies_3_PCAiE610								#DIV/0!
Acinetobacter_johnsonii_3M05								#DIV/0!
Advenella_kashmirensis_3T5F								#DIV/0!
Agrococcus_casei_LMG22410								#DIV/0!
Alcaligenes_faecalis_2L10								#DIV/0!
Alcaligenes_sp_2L29								#DIV/0!
Alkalibacterium_kapii_FAM208_38								#DIV/0!
Arthrobacter_arilaitensis_3M03								#DIV/0!
Arthrobacter_arilaitensis_GMPA29								#DIV/0!
Arthrobacter_bergerei_Ca106								#DIV/0!
Arthrobacter_sp._BW77	BW77_0035_CDS_non-ribosomal_peptide_synthetase,_terminal_component	BAG68864.1	0.0	1291	51201	1319	1314	1.01782
see above, this genome has two polylysine different genes	BW77_0041_CDS_non-ribosomal_peptide_synthetase,_terminal_component	WP_014008652.1	0.0	1303	54336	1321	1306	1.0023
Arthrobacter_sp._BW78								#DIV/0!
Arthrobacter_sp._BW80	BW80_0081_CDS_non-ribosomal_peptide_synthetase,_terminal_component	WP_014008652.1	0.0	1306	54747	1321	1306	1
Bacillus_altitudinis_263								#DIV/0!
Bacillus_fordii_CIP_108821								#DIV/0!
Bacillus_galactosidilyticus_CIP_108417								#DIV/0!
Bacillus_pumilus_M21								#DIV/0!
Bavariicoccus_seileri_ws4188								#DIV/0!
Brachybacterium_alimentarium_CNRZ925								#DIV/0!
Brachybacterium_alimentarium_JB7								#DIV/0!
Brachybacterium_sp._341_9								#DIV/0!
Brachybacterium_sp._738_10								#DIV/0!
Brachybacterium_sp._862_8								#DIV/0!
Brachybacterium_sp._876_9								#DIV/0!
Brachybacterium_sp._900_8								#DIV/0!
Brachybacterium_sp._908_11								#DIV/0!
Brachybacterium_sp._947_11								#DIV/0!
Brachybacterium_sp._962_10								#DIV/0!
Brevibacillus_parabrevis_CIP_110335								#DIV/0!
Brevibacterium_antiquum_CNRZ918								#DIV/0!
Brevibacterium_casei_CIP_102111								#DIV/0!
Brevibacterium_casei_S18	S18_0012_CDS_C272_13069	WP_014008652.1	0.0	1308	56804	1321	1313	1.00382
Brevibacterium_iodinum_ATCC_49514								#DIV/0!
Brevibacterium_linens_ATCC_9172								#DIV/0!
Brevibacterium_linens_BL2	NZ_AAGP01000013_CDS_BLIN_RS08185	WP_014008652.1	0.0	1337	55423	1321	1331	0.995512
Brevibacterium_sp._341_13	341.13_0041_CDS_non-ribosomal_peptide_synthetase,_terminal_component	WP_014008652.1	0.0	1337	55423	1321	1331	0.995512
Brevibacterium_sp._738_8	738.8_0251_CDS_non-ribosomal_peptide_synthetase,_terminal_component	WP_014008652.1	0.0	1337	55497	1321	1331	0.995512
Brevibacterium_sp._862_7	862.7_0139_CDS_non-ribosomal_peptide_synthetase,_terminal_component	WP_014008652.1	0.0	1337	55497	1321	1331	0.995512
Brevibacterium_sp._876_7	876.7_0054_CDS_non-ribosomal_peptide_synthetase,_terminal_component	WP_014008652.1	0.0	1337	55423	1321	1331	0.995512
Brevibacterium_sp._900_6	900.6_0028_CDS_non-ribosomal_peptide_synthetase,_terminal_component	WP_014008652.1	0.0	1330	55714	1321	1331	1.00075
Brevibacterium_sp._908_7	908.7_0034_CDS_non-ribosomal_peptide_synthetase,_terminal_component	WP_014008652.1	0.0	1337	55497	1321	1331	0.995512
Brevibacterium_sp._947_7	947.7_0077_CDS_non-ribosomal_peptide_synthetase,_terminal_component	WP_014008652.1	0.0	1337	55423	1321	1331	0.995512
Brevibacterium_sp._962_8	962.8_0076_CDS_non-ribosomal_peptide_synthetase,_terminal_component	WP_014008652.1	0.0	1337	55497	1321	1331	0.995512
Brevundimonas_diminuta_3F5N								#DIV/0!
Brochothrix_thermosphacta_cH814								#DIV/0!
Carnobacterium_maltaromaticum_38b								#DIV/0!
Chryseobacterium_bovis_Pi18								#DIV/0!
Chryseobacterium_ginsengisoli_M17								#DIV/0!
Chryseobacterium_joostei_PCAiD63								#DIV/0!
Chryseobacterium_shigense_PCAiB23								#DIV/0!
Chryseobacterium_vrystaatense_PCAIF27								#DIV/0!
Citrobacter_freundii_Pi15								#DIV/0!
Citrococcus_sp_ws2216								#DIV/0!
Comamonas_testosteroni_NL2512								#DIV/0!
Corynebacterium_ammoniagenes_ws2211	ws2211_0075_CDS_BN334_10355	WP_014008652.1	0.0	1293	53287	1321	1285	0.993813
Corynebacterium_casei_JB4	JB4_0088_CDS_Ga0099666_111849	WP_014008652.1	0.0	1293	53287	1321	1296	1.00232
Corynebacterium_casei_LMG_S-19264	NZ_CP004350_CDS_CCASEI_RS12625	WP_014008652.1	0.0	1293	53210	1321	1285	0.993813
Corynebacterium_casei_UCMA_3821	NZ_CAFW01000078_CDS_CCAS_RS07820	WP_014008652.1	0.0	1293	53287	1321	1285	0.993813
Corynebacterium_flavescens_Mu128	Mu128_0002_CDS_BN298_00370	WP_014008652.1	0.0	1317	52468	1321	1326	1.00683
see above, this genome has two different polylysine genes	Mu128_0079_CDS_BN298_10980	BAG68864.1	0.0	1315	45703	1319	1323	1.00608
Corynebacterium_stationis_CRBM6								#DIV/0!
Corynebacterium_variabile_strain_NRRL_B-4201	NZ_JOIN01000002_CDS_IF16_RS0104440	WP_014008652.1	0.0	1308	59786	1321	1323	1.01147
Delftia_acidovorans_PCA12								#DIV/0!
Enterobacter_amnigenus_CV9								#DIV/0!
Enterococcus_durans_LMG10746								#DIV/0!
Enterococcus_hirae_SB10								#DIV/0!
Enterococcus_malodoratus_FAM208_55								#DIV/0!
Enterococcus_saccharominimus_M17_423								#DIV/0!
Exiguobacterium_acetylicum_180								#DIV/0!
Exiguobacterium_sibiricum_NL255								#DIV/0!
Facklamia_tabacinasalis_FAM208_56								#DIV/0!
Glutamicibacter_arilaitensis_JB182	JB182_0001_CDS_Ga0099663_1011595	WP_014008652.1	0.0	1306	54900	1321	1311	1.00383
Halomonas_sp_1M45								#DIV/0!
Halomonas_sp_3F2F								#DIV/0!
Halomonas_sp_JB37								#DIV/0!
Halomonas_venusta_3D7M								#DIV/0!
Halomonas_venusta_alkaphila_3A7M								#DIV/0!
JB5_0087	JB5_0087_CDS_Ga0099665_11109	WP_014008652.1	0.0	1337	55497	1321	1331	0.995512
Jeotgalicoccus_psychrophilus_CRBMD21								#DIV/0!
Klebsiella_oxytoca_Pi20								#DIV/0!
Kluyvera_intermedia_TL336A								#DIV/0!
Kocuria_carniphila_CRBM38								#DIV/0!
Kocuria_varians_Mu208								#DIV/0!
Lactobacillus_casei_ATCC334								#DIV/0!
Lactobacillus_crustorum_FH4								#DIV/0!
Lactococcus_garvieae_N201								#DIV/0!
Lactococcus_plantarum_NCDO_1869								#DIV/0!
Lactococcus_raffinolactis_NCDO617								#DIV/0!
Leucobacter_komagatae_1L36								#DIV/0!
Leucobacter_sp_ER15_166_BHI15								#DIV/0!
Leuconostoc_citreum_MSE2								#DIV/0!
Leuconostoc_mesenteroides_CNRZ1283								#DIV/0!
Leuconostoc_pseudomesenteroides_MSE7								#DIV/0!
Listeria_fleischmannii_subsp._fleischmannii_LU2006-1								#DIV/0!
Listeria_monocytogenes_serotype_4bV_str._LS542								#DIV/0!
Luteococcus_japonicus_LSP_Lj1								#DIV/0!
Macrococcus_caseolyticus_ATCC_13458								#DIV/0!
Microbacterium_gubbeenense								#DIV/0!
Microbacterium_oxydans_PCA1								#DIV/0!
Microbacterium_sp._JB110	JB110_0093_CDS_Ga0099668_101156	WP_014008652.1	0.0	1310	74885	1321	1304	0.99542
Micrococcus_luteus_Mu201								#DIV/0!
Morganella_morganii_subsp_siboni_3A5A								#DIV/0!
Morganella_psychrotolerans_925								#DIV/0!
Mycobacterium_vaccae_CIP_105934								#DIV/0!
Ornithinibacillus_bavariensis_CIP_109287								#DIV/0!
Paenibacillus_lactis_CIP_108827								#DIV/0!
Paenibacillus_sp_3M17								#DIV/0!
Pantoea_agglomerans_PCAiQ63								#DIV/0!
Pediococcus_parvulus_CIRM750								#DIV/0!
Propionibacterium_acidipropinicii_LSPAc1								#DIV/0!
Propionibacterium_thoenii_LSPTH1								#DIV/0!
Proteus_hauseri_1M10								#DIV/0!
Proteus_vulgaris_1M25								#DIV/0!
Providencia_alcalifaciens_GM3								#DIV/0!
Providencia_heimbachae_GR4								#DIV/0!
Providencia_rettgeri_947								#DIV/0!
Pseudoalteromonas_sp_JB197								#DIV/0!
Pseudomonas_fluorescens_PCAiD62								#DIV/0!
Pseudomonas_fragi_1E26								#DIV/0!
Pseudomonas_lundensis_PCAiD22								#DIV/0!
Pseudomonas_sp_1E44								#DIV/0!
Pseudomonas_sp_PCAi65								#DIV/0!
Psychrobacter_aquimaris_ER15_174_BHI7								#DIV/0!
Psychrobacter_celer_91								#DIV/0!
Psychrobacter_faecalis_H5								#DIV/0!
Psychrobacter_immobilis_PG1								#DIV/0!
Psychrobacter_namhaensis_1439								#DIV/0!
Psychrobacter_sp_JB193								#DIV/0!
Raoultella_ornithinolytica_TL332								#DIV/0!
Raoultella_planticola_3M45								#DIV/0!
Rothia_mucilaginosa_M1710								#DIV/0!
Serratia_marescens_448								#DIV/0!
Serratia_proteamaculans_1C2F								#DIV/0!
Serratia_rubidaea_TA_26								#DIV/0!
Sphingobacterium_faecium_PCAiF25								#DIV/0!
Sphingobacterium_sp_JB170								#DIV/0!
Staphylococcus_caprae_DSM_20608								#DIV/0!
Staphylococcus_equorum_BC9								#DIV/0!
Staphylococcus_fleuretti_CIP106114								#DIV/0!
Staphylococcus_lentus_Ca2								#DIV/0!
Staphylococcus_sp_BC15								#DIV/0!
Staphylococcus_vitulinus_Ma1								#DIV/0!
Staphylococcus_warneri_1445								#DIV/0!
Stenotrophomonas_indologenes_PCAi22								#DIV/0!
Stenotrophomonas_maltophilia_Pi1								#DIV/0!
Stenotrophomonas_rhizophila_PCA13								#DIV/0!
Streptococcus_infantarius_11FA								#DIV/0!
Streptococcus_infantarius_subsp_infantarius_3AG								#DIV/0!
Streptococcus_macedonicus_679								#DIV/0!
Streptococcus_salivarius_CJ181								#DIV/0!
Vagococcus_fluvialis_bH819								#DIV/0!
Vagococcus_lutrae_FAM208								#DIV/0!
Vibrio_casei_JB196								#DIV/0!
Vibrio_casei_ws4539								#DIV/0!
Vibrio_litoralis_B4								#DIV/0!
Weissella_cibaria_3385								#DIV/0!
Weissella_cibaria_3386								#DIV/0!
								#DIV/0!

## Sheet: cheese blast ncbi update
Data set S3 page 3. Detailed blastP results of Pls homologs in the cheese microorganism genome collection updated. 47 of the 156 strains in the origional collection have genomes deposited in NCBI some of which are resequenced. They are analysized here.
organism	organism	genome accession	gene	top database hit	evalue	hit length	%ID	slen	qlen	hit length %
GCF_000167575.1_ASM16757v1	Brevibacterium aurantiacum strain BL2 2662183_Cont182, whole genome shotgun sequence	GCF_000167575.1_ASM16757v1_protein.faa.tbl <	WP_009883111.1	WP_014008652.1	0.0	1337	55423	1321	1331	J2/G2
GCF_000179395.2_ASM17939v2	Corynebacterium variabile DSM 44702, complete sequence	GCF_000179395.2_ASM17939v2_protein.faa.tbl <	WP_148263309.1	WP_014008652.1	0.0	1315	99924	1321	1315	J3/G3
GCF_000194765.1_ASM19476v1	Lactobacillus paracasei, complete sequence	GCF_000194765.1_ASM19476v1_protein.faa.tbl <								J4/G4
GCF_000212455.1_ASM21245v1	Listeria monocytogenes str. Scott A chromosome, whole genome shotgun sequence	GCF_000212455.1_ASM21245v1_protein.faa.tbl <								J5/G5
GCF_000234765.1_ASM23476v1	Corynebacterium casei UCMA 3821, whole genome shotgun sequence	GCF_000234765.1_ASM23476v1_protein.faa.tbl <	WP_170316193.1	WP_014008652.1	0.0	1293	53287	1321	1290	J6/G6
GCF_000314575.1_ASM31457v1	Brevibacterium casei S18 Contig01, whole genome shotgun sequence	GCF_000314575.1_ASM31457v1_protein.faa.tbl <	WP_164672061.1	WP_014008652.1	0.0	1308	56804	1321	1335	J7/G7
GCF_000344175.1_ASM34417v1	c13, whole genome shotgun sequence	GCF_000344175.1_ASM34417v1_protein.faa.tbl <								J8/G8
GCF_000359625.1_ASM35962v1	Lactobacillus brevis KB290, complete genome	GCF_000359625.1_ASM35962v1_protein.faa.tbl <								J9/G9
GCF_000465815.1_Lmonocytogenes4bV	Listeria monocytogenes serotype 4bV str. LS542 Lm_LS542_contig_1, whole genome shotgun sequence	GCF_000465815.1_Lmonocytogenes4bV_protein.faa.tbl <								J10/G10
GCF_000550785.1_ASM55078v1	Corynebacterium casei LMG S-19264 chromosome, complete genome	GCF_000550785.1_ASM55078v1_protein.faa.tbl <	WP_025388168.1	WP_014008652.1	0.0	1293	53210	1321	1285	J11/G11
GCF_000702385.1_ASM70238v1	A37EDRAFT_scf7180000000008_quiver.1_C, whole genome shotgun sequence	GCF_000702385.1_ASM70238v1_protein.faa.tbl <								J12/G12
GCF_001747705.1_ASM174770v1	Staphylococcus succinus strain BC15 contig001, whole genome shotgun sequence	GCF_001747705.1_ASM174770v1_protein.faa.tbl <								J13/G13
GCF_001747895.1_ASM174789v1	Staphylococcus equorum strain BC9 contig001, whole genome shotgun sequence	GCF_001747895.1_ASM174789v1_protein.faa.tbl <								J14/G14
GCF_002285555.1_ASM228555v1	Psychrobacter sp. JB193 SAMN07141171.101, whole genome shotgun sequence	GCF_002285555.1_ASM228555v1_protein.faa.tbl <								J15/G15
GCF_002332205.1_ASM233220v1	Pseudoalteromonas sp. JB197 SAMN07141177.101, whole genome shotgun sequence	GCF_002332205.1_ASM233220v1_protein.faa.tbl <								J16/G16
GCF_002332225.1_ASM233222v1	Brevibacterium aurantiacum strain JB5 SAMN07141170.11, whole genome shotgun sequence	GCF_002332225.1_ASM233222v1_protein.faa.tbl <	WP_069600328.1	WP_014008652.1	0.0	1337	55497	1321	1331	J17/G17
GCF_002332255.1_ASM233225v1	Halomonas sp. JB37 SAMN07141169.11, whole genome shotgun sequence	GCF_002332255.1_ASM233225v1_protein.faa.tbl <								J18/G18
GCF_002332305.1_ASM233230v1	Brachybacterium alimentarium strain 341_9 SAMN07141157.101, whole genome shotgun sequence	GCF_002332305.1_ASM233230v1_protein.faa.tbl <								J19/G19
GCF_002332325.1_ASM233232v1	Brevibacterium aurantiacum strain 962_8 SAMN07141156.101, whole genome shotgun sequence	GCF_002332325.1_ASM233232v1_protein.faa.tbl <	WP_096178487.1	WP_014008652.1	0.0	1337	55497	1321	1331	J20/G20
GCF_002332335.1_ASM233233v1	Brevibacterium aurantiacum strain 900_6 SAMN07141153.101, whole genome shotgun sequence	GCF_002332335.1_ASM233233v1_protein.faa.tbl <	WP_096161088.1	WP_014008652.1	0.0	1330	55714	1321	1331	J21/G21
GCF_002332365.1_ASM233236v1	Brevibacterium aurantiacum strain 738_8 SAMN07141150.1001, whole genome shotgun sequence	GCF_002332365.1_ASM233236v1_protein.faa.tbl <	WP_069600328.1	WP_014008652.1	0.0	1337	55497	1321	1331	J22/G22
GCF_002332395.1_ASM233239v1	Brevibacterium aurantiacum strain 947_7 SAMN07141155.102, whole genome shotgun sequence	GCF_002332395.1_ASM233239v1_protein.faa.tbl <	WP_096162857.1	WP_014008652.1	0.0	1337	55423	1321	1331	J23/G23
GCF_002332425.1_ASM233242v1	SAMN07141162.101, whole genome shotgun sequence	GCF_002332425.1_ASM233242v1_protein.faa.tbl <								J24/G24
GCF_002332445.1_ASM233244v1	Brevibacterium aurantiacum strain 341_13 SAMN07141149.101, whole genome shotgun sequence	GCF_002332445.1_ASM233244v1_protein.faa.tbl <	WP_096162857.1	WP_014008652.1	0.0	1337	55423	1321	1331	J25/G25
GCF_002878675.1_ASM287867v1	Glutamicibacter arilaitensis strain JB182 SAMN07141175.101, whole genome shotgun sequence	GCF_002878675.1_ASM287867v1_protein.faa.tbl <	WP_102597997.1	WP_014008652.1	0.0	1306	54900	1321	1311	J26/G26
GCF_003335195.1_ASM333519v1	Microbacterium sp. JB110 SAMN07141168.101, whole genome shotgun sequence	GCF_003335195.1_ASM333519v1_protein.faa.tbl <	WP_087055751.1	WP_014008652.1	0.0	1310	74885	1321	1295	J27/G27
GCF_003335255.1_ASM333525v1	Vibrio casei strain JB196 SAMN07141174.101, whole genome shotgun sequence	GCF_003335255.1_ASM333525v1_protein.faa.tbl <								J28/G28
GCF_003335265.1_ASM333526v1	SAMN07141163.101, whole genome shotgun sequence	GCF_003335265.1_ASM333526v1_protein.faa.tbl <								J29/G29
GCF_003335295.1_ASM333529v1	Brachybacterium alimentarium strain 962_10 SAMN07141164.101, whole genome shotgun sequence	GCF_003335295.1_ASM333529v1_protein.faa.tbl <								J30/G30
GCF_003335305.1_ASM333530v1	Brachybacterium alimentarium strain 900_8 SAMN07141161.101, whole genome shotgun sequence	GCF_003335305.1_ASM333530v1_protein.faa.tbl <								J31/G31
GCF_003335315.1_ASM333531v1	Brachybacterium alimentarium strain 862_8 SAMN07141159.1001, whole genome shotgun sequence	GCF_003335315.1_ASM333531v1_protein.faa.tbl <								J32/G32
GCF_003335355.1_ASM333535v1	Brachybacterium alimentarium strain 738_10 SAMN07141158.101, whole genome shotgun sequence	GCF_003335355.1_ASM333535v1_protein.faa.tbl <								J33/G33
GCF_003335365.1_ASM333536v1	Brevibacterium aurantiacum strain 876_7 SAMN07141152.101, whole genome shotgun sequence	GCF_003335365.1_ASM333536v1_protein.faa.tbl <	WP_096162857.1	WP_014008652.1	0.0	1337	55423	1321	1331	J34/G34
GCF_003335395.1_ASM333539v1	Brevibacterium aurantiacum strain 908_7 SAMN07141154.101, whole genome shotgun sequence	GCF_003335395.1_ASM333539v1_protein.faa.tbl <	WP_069600328.1	WP_014008652.1	0.0	1337	55497	1321	1331	J35/G35
GCF_003335415.1_ASM333541v1	Brachybacterium alimentarium strain 876_9 SAMN07141160.1001, whole genome shotgun sequence	GCF_003335415.1_ASM333541v1_protein.faa.tbl <								J36/G36
GCF_003335435.1_ASM333543v1	Brevibacterium aurantiacum strain 862_7 SAMN07141151.1001, whole genome shotgun sequence	GCF_003335435.1_ASM333543v1_protein.faa.tbl <	WP_069600328.1	WP_014008652.1	0.0	1337	55497	1321	1331	J37/G37
GCF_008868375.1_ASM886837v1	Brevibacterium linens ATCC 9172 B_linens_ATCC_9172_Contig_1, whole genome shotgun sequence	GCF_008868375.1_ASM886837v1_protein.faa.tbl <	WP_101553337.1	WP_014008652.1	0.0	1308	56651	1321	1312	J38/G38
GCF_900094105.1_ASM90009410v1	Streptococcus macedonicus strain 679, whole genome shotgun sequence	GCF_900094105.1_ASM90009410v1_protein.faa.tbl <								J39/G39
GCF_900163625.1_ASM90016362v1	Brevundimonas diminuta 3F5N, whole genome shotgun sequence	GCF_900163625.1_ASM90016362v1_protein.faa.tbl <								J40/G40
GCF_900163675.1_ASM90016367v1	Corynebacterium sp. JB4, whole genome shotgun sequence	GCF_900163675.1_ASM90016367v1_protein.faa.tbl <	WP_098072587.1	WP_014008652.1	0.0	1293	53287	1321	1285	J41/G41
GCF_900163805.1_ASM90016380v1	Vibrio sp. JB196, whole genome shotgun sequence	GCF_900163805.1_ASM90016380v1_protein.faa.tbl <								J42/G42
GCF_900163865.1_ASM90016386v1	Sphingobacterium sp. JB170, whole genome shotgun sequence	GCF_900163865.1_ASM90016386v1_protein.faa.tbl <								J43/G43
GCF_900163875.1_ASM90016387v1	Pseudoalteromonas sp. JB197, whole genome shotgun sequence	GCF_900163875.1_ASM90016387v1_protein.faa.tbl <								J44/G44
GCF_900163885.1_ASM90016388v1	Micrococcus luteus Mu201, whole genome shotgun sequence	GCF_900163885.1_ASM90016388v1_protein.faa.tbl <	WP_087114665.1	WP_014008652.1	0.0	1304	58742	1321	1297	J45/G45
GCF_900169165.1_Assembly_BLIN9172	Brevibacterium linens ATCC 9172, whole genome shotgun sequence	GCF_900169165.1_Assembly_BLIN9172_protein.faa.tbl <	WP_101553337.1	WP_014008652.1	0.0	1308	56651	1321	1312	J46/G46
GCF_900169265.1_Assembly_BI49514	Brevibacterium iodinum ATCC 49514, whole genome shotgun sequence	GCF_900169265.1_Assembly_BI49514_protein.faa.tbl <	WP_101546262.1	WP_014008652.1	0.0	1302	57066	1321	1357	J47/G47
GCF_900169275.1_Assembly_BC102111	Brevibacterium casei CIP 102111, whole genome shotgun sequence	GCF_900169275.1_Assembly_BC102111_protein.faa.tbl <	WP_101623661.1	WP_014008652.1	0.0	1308	56575	1321	1313	J48/G48

## Sheet: sequence of the blast hits
Data set S3 page 4. protein sequences of the blastP hits. They were used to build the phylogentic tree in Fig 3.
>WP_006945750.1 non-ribosomal peptide synthetase [Dermacoccus sp. Ellin185]
MTRPDDTTPQAPVPTEPEAAEPEPSGTRDPLLRGDLAPAPRTLVDILRASVAAHPDDPAVDNGQDVLTYAEFAQAAEQFADALHELGIGSGERIGIRIPSGTLDLYVAIAGTLVAGCAYVPVDFDDPDERADTVFGEADVAAIVGKDLVISPRAPHADDAAAHDDVRTGDPALTDDAWIIFTSGSTGKPKGVAVTHRNAAAFVDAEANLFLQNAPIGPGDRVMAGLSVAFDASCEEMWLAWRYGACLVPAPRSLVKSGMDLGPWLTANDITIISTVPTLVALWPHEAIKDVRLVILGGEACPPEIGARLATEAREVWNTYGPTEATVVACAAQLTGEPPVRIGLPLDGWDLAVVDSEGNPVPQGEAGELIIGGVGLARYLDPAKDAEKYAPMPTLGWER…
>WP_011075981.1 non-ribosomal peptide synthetase [Corynebacterium efficiens]
MSLSKVPPQYLRAAEAPPKRTLWDILVDISSTYPEAAAIDDGQILTYAELMQEVTTLASEMHAQGVRRGDRVGIRMPSGTRDLYIAILATLAAGAAYVPVDADDPEERAEMVFGEARINALFDASGFHMIKPTPGGDTRRPRLDDTAWIIFTSGSTGKPKGVAVSHRSAAAFVDAEAQMFLVDHPQGPLGPEDRVLAGLSVAFDASCEEMWLAWGHGACLVPAPRSLVRSGMDLGPWLIRRDITVVSTVPTLAGLWPAEALSHVRLLIVGGEACSQELVERLSTEDREVWNTYGPTEATVVACGTQLYPGQPVGIGLPLAGWDLVVVDAEGQPVGIGEVGELVIGGVGLARYLDPEKDREKYAPLPSVGWNRAYRSGDHVRLEEDGLYFIGRVDDQVKI…
>WP_005515789.1 non-ribosomal peptide synthetase [Rhodococcus hoagii]
MSAQQATDQSDQQLSHRIPAEFLRAGLAPAPRTLVDILEATAAQHPDATAIDDGAATLTYRELLAEIDAGARGLADAGVGAGDRVGVRMPSGSRDLYVAILSVLAAGAAYVPVDADDPDERAELVFGEARVAAILTADGVRPGTAPRRTAVPQVRPPTPDDDAWIIFTSGSTGTPKGVAVTHRNAAAFVDAEARMFLQGNPINTRDRVLAGLSVAFDASCEEMWLAWRHGATLVPAPRSLVRSGMDLGPWLVSRDVTVVSTVPTLAALWPAEALEAVRLLIFGGEACPPELAERLAIPGREVWNTYGPTEATVVACGARMNGTGPVRIGLPLDGWDLAVVDASGEPVAEGEVGELVIGGVGLARYLDPAKDAEKYAPMPTLGWDRAYRSGDLVRLDTSG…
>WP_005510160.1 non-ribosomal peptide synthetase [Corynebacterium amycolatum]
MTTTEAKFLRATEQPLERTLIDIVRATARRFPEAEAIDDGEVVVTYAELINEIDSTATWLYEQGIRRGDRIGVRMPSGSRELYVAILSIMAAGAAYVPVDADDPDERAEMVFGEAGIAGYFDAEGLHLAGSTARNRPRPLDSDADSDEDSEEAEPTPPSAREVISQEPTPDDDCWIIFTSGSTGKPKGVAVTHRSAAAFVDAEARWFLANHPEGPLGPDDRVLAGLSVAFDASCEEMWLAWRNGACLVPAPRSLVRSGVDLGPWLISRHITAVSTVPTLAGLWPAEALDSVRLLIVGGEACPQELVDRLSTPEREMWNTYGPTEATVVASGIELKPGKPVTIGFPLDGWNLTVIDEEGNPVPPGTKGELVIGGVGLARYLDPEKDAEKYAPLPALGWER…
>WP_003941141.1 MULTISPECIES: non-ribosomal peptide synthetase [Rhodococcus]
MPLQSQSETEQSFGIPSVFLRSAHAPAPRTLIDIVRASAEANPEAPAIDDGDTTLSYSELLDEIALGARWLGDAGVGAGDRVGIRMPSGSRSLYVAILSILAAGAAYVPVDADDPEERAELVFGEAQVAAIITGDGIQPGTAPKRLEHPPVREPEPEDDAWIIFTSGSTGTPKGVAVTHLNAAAFVDAEARMFLQDEPIGPGDRVLAGLSVAFDASCEEMWLAWRHGACLVPAPRSLVRSGMDLGPWLVSRDVSIVSTVPTLASLWPAEALEAVRLLIFGGEACPPELAERLAVEGREVWNTYGPTEATVVACGALMDGKSPVSIGLPLDGWDLAVVDAQSNPVAVGEVGELVIGGVGLARYLDPAKDAEKYASMPSLGWERAYRSGDLVRLETTGLMF…
>WP_005329890.1 non-ribosomal peptide synthetase [Corynebacterium tuberculostearicum]
MAGPESLVPQQYLLGSAAPRPRTLWDIITTTAEMHPDAAALDDGEIITYSELIHEVELWATELHANGVRRGDRIGIRMTSGKRELYLAILATLAAGAAYVPVDADDPDERAEMVFGEADIDGVFTDEGFRFLRDSARPDAPVRSAEEPTENPNAPRPEDTAWIIFTSGSTGKPKGVAVSHRSAAAFVDAEASLFLVNHPHGPLGPEDRVLAGLSVAFDASCEEMWLAWGHGGCLVPAPRSLVRSGMDLGPWLIRRDITVVSTVPTLAGLWPAEALDNIRLLIVGGEACSQELVDRLATEDREMWNTYGPTEATVVACAQQMLPGRPVSIGLPLNGWDLVVVDKQGMPVELGGVGELVIGGVGLASYLDPAKDAEKYAPLESMGWQRAYRTGDHVRLEED…
>WP_100069079.1 non-ribosomal peptide synthetase [Micrococcus luteus]
MPGSERTPPARTLVEVFDATAREHPDATALDDGVEPLTYAELRERVDETARHLWTAGVRAGDRVGVRIASGTAALYVSILGVLAAGAAYVPVDADDPEERARLVFGEAKVAGVLTDERVYAPHPEHTVDPAAEARTPGLEDDAWIIFTSGSTGTPKGVAVSHRSAAAFVDAEARIFLADDPLAPGDRVLAGLSVAFDASCEEMWLAWRHGACLVPAPRSLVRSGMDLGPWLAERRITAVSTVPTLAAMWPTEAMDNVRLLIFGGEACPPELAARLAEDGREVWNTYGPTEATVVACAAPLTGLGPVRIGLPLDGWDLAVVDPQTTLPVAEGETGELIIGGVGLARYLDPAKDAEKYAPMPSLGWERAYRSGDLVVFEPEGLLFVGRADDQVKLGGRRIE…
>BW77_0041_CDS_non-ribosomal_peptide_synthetase,_terminal_component [Arthrobacter_sp._BW77]
MDSVDSSTPENSTIYPAQFPAGSLAPEPRTLIEILQATAQAHPDAPAIDDGSHIESYAELIEEVKTKALRLHQSGLGAGDRIGVRVTSGTAALYEWILAILWVGAAYVPVDADDPDERAKTVFDEAQVAGFISGTDQLTVIDPLRATPFPNPRAPRLGDDAWIIFTSGSTGKPKGVAVTHRSAAAFVDAEAQMFLPADPLNTSDRVLAGLSVAFDASCEEMWIAWRNGSCLVPAPRALVRSGMDLGPWLISRSITAVSTVPTLAALWPAQALDSVRLLIFGGEACPPELAARLATDSRELWNTYGPTEATVVACGATMDGSLPVRIGLPLAGWDLAVVDPEGIPVSEGESGELIIGGVGLARYLDPEKEAEKYAPMPTLGWDRAYRSGDMAINDPLGLV…
>BW80_0081_CDS_non-ribosomal_peptide_synthetase,_terminal_component [Arthrobacter_sp._BW80]
MDSVNSSKTEEPGLHSPQFPSGALAPAERTLIDILQATATAHPDAPAIDDGERSESYAELIEEVKAKARALHEHGLGAGDRIGVRVPSGTRQLYEWILAILWVGAAYVPVDADDPDERAKVFFTEAEVAGIVKGLEEIVVSADRPAPFPNPRAPQLDDDAWIIFTSGSTGKPKGVAVSHRSAAAFVDAEAQMFLPEDPLNTSDRVLAGLSVAFDASCEEMWIAWRNGSCLVPAPRALVRSGMDLGPWLISRSITAVSTVPTLAALWPSQALESVRLLIFGGEACPPELAGRLATAGREVWNTYGPTEATVVACGATMDGSLPVRIGLPLAGWDLAVVDAEGIPVAEGETGELIIGGVGLARYLDPEKDAEKYAPMPTLGWDRAYRSGDVVVNDRLGLVF…
>S18_0012_CDS_C272_13069 [Brevibacterium_casei_S18]
MTDYAAQFPAQPRPREDRTLIDVLLETAGAHGDQPAIDDGHTVLSYSELIVEIRDLALSLAEAGIGPGDKVGIRVPSGSVDLYVAILGTMMLGAAYVPVDVDDPEERARTVFSEAAVTGVITAGRVIEARTDRGPLDRAELRSPTPDDDCWVIFTSGSTGTPKGVAVSHRSAAAFVDAEAALFCQDDPLGPGDRVLAGLSVAFDASCEEMWLAWRHGACLVPAPRSLVKSGMDLGPWLSSRGITVVSTVPTLAALWPAEALDAVRLLIFGGEAAPPELGRRLSEEGREVWNTYGPTEATVVACGAILDGTEPVRIGLPLDGWALAVVDAAGVPVAEGETGELIIGGIGLARYLDPAKDAEKYAPMPTLGWDRAYRSGDLVVNDPRGLIFVGRADEQIKL…
>NZ_AAGP01000013_CDS_BLIN_RS08185 [Brevibacterium_linens_BL2]
MTVYSAQFPAPPRPREDRTLIDVLLEVAGAHGDQPAIDDGQKVLSYSELIVEIRDLALQLAAVGIGPGDKVGVRVPSGSVDLYVSILATMMLGAAYVPVDVDDPDERAHTVFTEAAVTGIITADRSIEARTDRPPLQNSDLRRPTPDDDCWVIFTSGSTGKPKGVAVSHRSAAAFVDAEAAMFCQEEPLGPGDRVLAGLSVAFDASCEEMWLAWRHGACLVPAPRTLVKSGMDLGPWLSSRNITVVSTVPTLAALWPADSLDAVRLLIFGGEACPPELGRRLSDESREVWNTYGPTEATVVACGAQLDGSDPVRIGLPLAGWSLAVVDAAGIPVAEGETGELIIGGIGLARYLDPEKDAEKYAPMPTLGWDRAYRSGDLVVNDPAGLVFVGRADEQIKL…
>341.13_0041_CDS_non-ribosomal_peptide_synthetase,_terminal_component [Brevibacterium_sp._341_13]
MTVYSAQFPAPPRPREDRTLIDVLLEVAGAHGDQPAIDDGQKVLSYSELIVEIRDLALQLAAVGIGPGDKVGVRVPSGSVDLYVSILATMMLGAAYVPVDVDDPDERAHTVFTEAAVTGIITADRSIEARTDRPPLQNSDLRRPTPDDDCWVIFTSGSTGKPKGVAVSHRSAAAFVDAEAAMFCQEEPLGPGDRVLAGLSVAFDASCEEMWLAWRHGACLVPAPRTLVKSGMDLGPWLSSRNITVVSTVPTLAALWPADSLDAVRLLIFGGEACPPELGRRLSDESREVWNTYGPTEATVVACGAQLDGSDPVRIGLPLAGWSLAVVDAAGIPVAEGETGELIIGGIGLARYLDPEKDAEKYAPMPTLGWDRAYRSGDLVVNDPAGLVFVGRADEQIKL…
>738.8_0251_CDS_non-ribosomal_peptide_synthetase,_terminal_component [Brevibacterium_sp._738_8]
MTVYSAQFPAPPRPREDRTLIDVLLEVAGAHGDQPAIDDGQKVLSYSELIVEIRDLALQLAAVGIGPGDKVGVRVPSGSVDLYVSILATMMLGAAYVPVDVDDPDERAHTVFTEAAVTGIITADRSIEARTDRPPLQNSDLRRPTPDDDCWVIFTSGSTGKPKGVAVSHRSAAAFVDAEAAMFCQEEPLGPGDRVLAGLSVAFDASCEEMWLAWRHGACLVPAPRTLVKSGMDLGPWLSSRNITVVSTVPTLAALWPADSLDAVRLLIFGGEACPPELGRRLSDESREVWNTYGPTEATVVACGAQLDGSDPVRIGLPLAGWSLAVVDAAGIPVAEGETGELIIGGIGLARYLDPEKDAEKYAPMPTLGWDRAYRSGDLVVNDPAGLVFVGRADEQIKL…
>862.7_0139_CDS_non-ribosomal_peptide_synthetase,_terminal_component [Brevibacterium_sp._862_7]
MTVYSAQFPAPPRPREDRTLIDVLLEVAGAHGDQPAIDDGQKVLSYSELIVEIRDLALQLAAVGIGPGDKVGVRVPSGSVDLYVSILATMMLGAAYVPVDVDDPDERAHTVFTEAAVTGIITADRSIEARTDRPPLQNSDLRRPTPDDDCWVIFTSGSTGKPKGVAVSHRSAAAFVDAEAAMFCQEEPLGPGDRVLAGLSVAFDASCEEMWLAWRHGACLVPAPRTLVKSGMDLGPWLSSRNITVVSTVPTLAALWPADSLDAVRLLIFGGEACPPELGRRLSDESREVWNTYGPTEATVVACGAQLDGSDPVRIGLPLAGWSLAVVDAAGIPVAEGETGELIIGGIGLARYLDPEKDAEKYAPMPTLGWDRAYRSGDLVVNDPAGLVFVGRADEQIKL…
>876.7_0054_CDS_non-ribosomal_peptide_synthetase,_terminal_component [Brevibacterium_sp._876_7]
MTVYSAQFPAPPRPREDRTLIDVLLEVAGAHGDQPAIDDGQKVLSYSELIVEIRDLALQLAAVGIGPGDKVGVRVPSGSVDLYVSILATMMLGAAYVPVDVDDPDERAHTVFTEAAVTGIITADRSIEARTDRPPLQNSDLRRPTPDDDCWVIFTSGSTGKPKGVAVSHRSAAAFVDAEAAMFCQEEPLGPGDRVLAGLSVAFDASCEEMWLAWRHGACLVPAPRTLVKSGMDLGPWLSSRNITVVSTVPTLAALWPADSLDAVRLLIFGGEACPPELGRRLSDESREVWNTYGPTEATVVACGAQLDGSDPVRIGLPLAGWSLAVVDAAGIPVAEGETGELIIGGIGLARYLDPEKDAEKYAPMPTLGWDRAYRSGDLVVNDPAGLVFVGRADEQIKL…
>900.6_0028_CDS_non-ribosomal_peptide_synthetase,_terminal_component [Brevibacterium_sp._900_6]
MTVYSAQFPAPPRPREDRTLIDVLLEVAGAHGDQPAIDDGQQVLSYSELIVEIRDLALQLAAVGIGPGDKVGVRVPSGSVDLYVSILATMMLGAAYVPVDVDDPDERAHTVFTEAAVTGIITADRSIEARTDRPPLQDSDLRRPTPDDDCWVIFTSGSTGKPKGVAVSHRSAAAFVDAEAAMFCQEEPLGPGDRVLAGLSVAFDASCEEMWLAWRHGACLVPAPRTLVKSGMDLGPWLSSRNITVVSTVPTLAALWPADSLDAVRLLIFGGEACPPELGRRLSDESREVWNTYGPTEATVVACGAQLDGSDPVRIGLPLAGWSLAVVDAAGIPVAEGETGELIIGGIGLARYLDPEKDAEKYAPMPTLGWDRAYRSGDLVVNDPEGLVFVGRADEQIKL…
>908.7_0034_CDS_non-ribosomal_peptide_synthetase,_terminal_component [Brevibacterium_sp._908_7]
MTVYSAQFPAPPRPREDRTLIDVLLEVAGAHGDQPAIDDGQKVLSYSELIVEIRDLALQLAAVGIGPGDKVGVRVPSGSVDLYVSILATMMLGAAYVPVDVDDPDERAHTVFTEAAVTGIITADRSIEARTDRPPLQNSDLRRPTPDDDCWVIFTSGSTGKPKGVAVSHRSAAAFVDAEAAMFCQEEPLGPGDRVLAGLSVAFDASCEEMWLAWRHGACLVPAPRTLVKSGMDLGPWLSSRNITVVSTVPTLAALWPADSLDAVRLLIFGGEACPPELGRRLSDESREVWNTYGPTEATVVACGAQLDGSDPVRIGLPLAGWSLAVVDAAGIPVAEGETGELIIGGIGLARYLDPEKDAEKYAPMPTLGWDRAYRSGDLVVNDPAGLVFVGRADEQIKL…
>947.7_0077_CDS_non-ribosomal_peptide_synthetase,_terminal_component [Brevibacterium_sp._947_7]
MTVYSAQFPAPPRPREDRTLIDVLLEVAGAHGDQPAIDDGQKVLSYSELIVEIRDLALQLAAVGIGPGDKVGVRVPSGSVDLYVSILATMMLGAAYVPVDVDDPDERAHTVFTEAAVTGIITADRSIEARTDRPPLQNSDLRRPTPDDDCWVIFTSGSTGKPKGVAVSHRSAAAFVDAEAAMFCQEEPLGPGDRVLAGLSVAFDASCEEMWLAWRHGACLVPAPRTLVKSGMDLGPWLSSRNITVVSTVPTLAALWPADSLDAVRLLIFGGEACPPELGRRLSDESREVWNTYGPTEATVVACGAQLDGSDPVRIGLPLAGWSLAVVDAAGIPVAEGETGELIIGGIGLARYLDPEKDAEKYAPMPTLGWDRAYRSGDLVVNDPAGLVFVGRADEQIKL…
>962.8_0076_CDS_non-ribosomal_peptide_synthetase,_terminal_component [Brevibacterium_sp._962_8]
MTVYSAQFPAPPRPREDRTLIDVLLEVAGAHGDQPAIDDGQKVLSYSELIVEIRDLALQLAAVGIGPGDKVGVRVPSGSVDLYVSILATMMLGAAYVPVDVDDPDERAHTVFTEAAVTGIITADRSIEARTDRPPLQNSDLRRPTPDDDCWVIFTSGSTGKPKGVAVSHRSAAAFVDAEAAMFCQEEPLGPGDRVLAGLSVAFDASCEEMWLAWRHGACLVPAPRTLVKSGMDLGPWLSSRNITVVSTVPTLAALWPADSLDAVRLLIFGGEACPPELGRRLSDESREVWNTYGPTEATVVACGAQLDGSDPVRIGLPLAGWSLAVVDAAGIPVAEGETGELIIGGIGLARYLDPEKDAEKYAPMPTLGWDRAYRSGDLVVNDPAGLVFVGRADEQIKL…
>ws2211_0075_CDS_BN334_10355 [Corynebacterium_ammoniagenes_ws2211]
MSDLLATIPDQYLLKDKAPAPRTLWDVVRDSAANNPEAAAIDDGDILTYAELIEDVEAWAAELRQHGVKRGDHIGIRMTSGQRDLYLAILATLAAGAAYVPVDADDPEERADMVFGEAGINGIFTDEGFRKLNPSTGTDQDEPHLDDTAWIIFTSGSTGKPKGVAVTHRSAAAFVDAEAALFLQDNPLGPEDRVLAGLSVAFDASCEEMWLAWGHGACLVPAPRSLVRSGMDLGPWLIRRDITVVSTVPTLAGLWPAEALDNVRLLIVGGEACSQELVNRLATEDREMWNTYGPTEATVVASAAMLKPDHPVSIGLPLNGWDLVVIDAEGNPVSPGEVGELVIGGVGLARYLDPEKDAEKYAPLPSVCWERAYRTGDHVRLEEDGLYFVGRVDDQVKIG…
>JB4_0088_CDS_Ga0099666_111849 [Corynebacterium_casei_JB4]
LLLTRKMRVIKLSDLLATIPDQYLLKDKAPAPRTLWDVVRDSAANNPEAAAIDDGDILTYAELIEDVEAWAAELRQHGVKRGDHIGIRMTSGQRDLYLAILATLAAGAAYVPVDADDPEERADMVFGEAGINGIFTDEGFRKLNPSTGTDQDEPHLDDTAWIIFTSGSTGKPKGVAVTHRSAAAFVDAEAALFLQDNPLGPEDRVLAGLSVAFDASCEEMWLAWGHGACLVPAPRSLVRSGMDLGPWLIRRDITVVSTVPTLAGLWPAEALDNVRLLIVGGEACSQELVNRLATEDREMWNTYGPTEATVVASAAMLKPDHPVSIGLPLNGWDLVVIDAEGNPVSPGEVGELVIGGVGLARYLDPEKDAEKYAPLPSVGWERAYRTGDHVRLEEDGLYF…
>NZ_CP004350_CDS_CCASEI_RS12625 [Corynebacterium_casei_LMG_S-19264]
MSDLLATIPDQYLLKDKAPAPRTLWDVVRDSAANNPEAAAIDDGDILTYAELIEDVEAWAAELRQHGVKRGDHIGIRMTSGQRDLYLAILATLAAGAAYVPVDADDPEERADMVFGEAGINGIFTDEGFRKLNPSTGTDQDEPHLDDTAWIIFTSGSTGKPKGVAVTHRSAAAFVDAEAALFLQDNPLGPEDRVLAGLSVAFDASCEEMWLAWGHGACLVPAPRSLVRSGMDLGPWLIRRDITVVSTVPTLAGLWPAEALDNVRLLIVGGEACSQELVNRLATEDREMWNTYGPTEATVVASAAMLKPDHPVSIGLPLNGWDLVVIDAEGNPVSPGEVGELVIGGVGLARYLDPEKDAEKYAPLPSVCWERAYRTGDHVRLEEDGLYFVGRVDDQVKIG…
>NZ_CAFW01000078_CDS_CCAS_RS07820 Corynebacterium_casei_UCMA_3821
MSDLLATIPDQYLLKDKAPAPRTLWDVVRDSAANNPEAAAIDDGDILTYAELIEDVEAWAAELRQHGVKRGDHIGIRMTSGQRDLYLAILATLAAGAAYVPVDADDPEERADMVFGEAGINGIFTDEGFRKLNPSTGTDQDEPHLDDTAWIIFTSGSTGKPKGVAVTHRSAAAFVDAEAALFLQDNPLGPEDRVLAGLSVAFDASCEEMWLAWGHGACLVPAPRSLVRSGMDLGPWLIRRDITVVSTVPTLAGLWPAEALDNVRLLIVGGEACSQELVNRLATEDREMWNTYGPTEATVVASAAMLKPDHPVSIGLPLNGWDLVVIDAEGNPVSPGEVGELVIGGVGLARYLDPEKDAEKYAPLPSVGWERAYRTGDHVRLEEDGLYFVGRVDDQVKIG…
>Mu128_0002_CDS_BN298_00370 [Corynebacterium_flavescens_Mu128]
MESTETAEKTSAGRHPLPDDPLDRRAPGAGLVFVPQHYLREDMAPRERTLWDIIRATAQMHPEAAALDDGEVLTYAELITDVEAWAAELRAGGVRRGDRVGIRMTSGRRELYLAILATLAAGAAYVPVDADDPDERAEMVFSEAGIDGLFSDEGFRMLRPPAAKNAATPAEAEDGYPTPDDTAWIIFTSGSTGKPKGVAVSHRSAAAFVDAEAALFLVEHPHGPLGPEDRVLAGLSVAFDASCEEMWLAWGNGACLVPAPRSLVRSGMDLGPWLIRRDITVVSTVPTLAGLWPAEALDNIRLLIVGGEACSQELVERLATAEREMWNTYGPTEATVVACAARLHPGHPVSIGLPLNGWNLAVIGGEGFPVAVGEVGELVIGGVGLARYLDPVKDAEKYA…
>NZ_JOIN01000002_CDS_IF16_RS0104440 [Corynebacterium_variabile_strain_NRRL_B-4201]
MVDPLLAGDRAAAPRTLVDVLADVTARHPDAPAVDDTRTVLTYTELTEHARRLALELAAAGVCRGDRVGVRAPSGTVDLYVAVLAVLHAGAAYVPVDVDDPPERADLVFGEARVSAVVGARRQVTVPAHVRGTRRATARPARGVLPEVRVEDDAWVIFTSGSTGVPKGVAVSHRSAAAFVDAEARMFLQDSPIGPGDRVLAGLSVAFDASCEEMWLAWGHGACLVPAPRSLVRTGMDLGPWLVAQDVTVVSTVPTLAALWPAEALEPVRLLVFGGEACPPELAERLVSPDREVWNTYGPTEATVVSCGARLDGTSPIRIGLPLDGWDLAVVGPDELPVGVGETGQLIIGGVGLARYLDPAKDAEKYAPMPTLGWDRAYRSGDLVVNDPDGLVFVGRADE…
>JB182_0001_CDS_Ga0099663_1011595 [Glutamicibacter_arilaitensis_JB182]
MDTEQTPTPDAPIHQPQFPAGDRAPNARTLMDIVQATALAHPDAPAIDDGERIESYAELIEEVKAKALRLHEQGLGAGDRIGLRVESGTRHLYEWILAIMWVGAAYVPVDADDPDERAKTVFTEAQVAGIIKGRDTIVADAQRPKPFANPRMPSLQDDAWIIFTSGSTGKPKGVAVTHRSAAAFVDAEAKMFLPGNPLNTSDRVLAGLSVAFDASCEEMWIAWRNGSCLVPAPRALVRSGMDLGPWLISRSITAVSTVPTLAALWPAQALDSVRLLIFGGEACPPELARRLATEGREVWNTYGPTEATVVACGATMDGSVPVRIGLPLDGWDLAVVDPDGIPVAEGESGELIIGGVGLARYLDPEKDAEKYAPMPTLGWERAYRSGDMVINDHLGLIFV…
>JB5_0087_CDS_Ga0099665_11109 [Brevibacterium linens JB5]
VTVYSAQFPAPPRPREDRTLIDVLLEVAGAHGDQPAIDDGQKVLSYSELIVEIRDLALQLAAVGIGPGDKVGVRVPSGSVDLYVSILATMMLGAAYVPVDVDDPDERAHTVFTEAAVTGIITADRSIEARTDRPPLQNSDLRRPTPDDDCWVIFTSGSTGKPKGVAVSHRSAAAFVDAEAAMFCQEEPLGPGDRVLAGLSVAFDASCEEMWLAWRHGACLVPAPRTLVKSGMDLGPWLSSRNITVVSTVPTLAALWPADSLDAVRLLIFGGEACPPELGRRLSDESREVWNTYGPTEATVVACGAQLDGSDPVRIGLPLAGWSLAVVDAAGIPVAEGETGELIIGGIGLARYLDPEKDAEKYAPMPTLGWDRAYRSGDLVVNDPAGLVFVGRADEQIKL…
>JB110_0093_CDS_Ga0099668_101156 [Microbacterium_sp._JB110]
VNPTVSPVPISHRDPQLPLARGRFAPQPRTLVDVLRATAAAHPNASALDDGSGALSYVELLDACDARADELRREGVGRGDSVGVRVVSGSRDLYIAILGIIMAGAAYVPVDADDTDERARLVFGEAMVVGIIGDDGYVPSPASSQQGVRDAELPGLDDAAWVIFTSGSTGVPKGVAVSHRSAAAFVDAEANWFLPHAPLGPGDRVLAGLSVAFDASCEEMWLAWRSGACLVPAPRSLVRSGEDLSGWLVRQSISVVSTVPTLAAMWPAEAIENVRLLIFGGEACPPELAARLADSGREVWNTYGPTEATVVSCGCPLDGETPVSIGLPLDGWDLAVVDAEGNRVAEGETGELIIGGVGLASYLDPAKDAEKYAPMPSLGWERAYRSGDLVRYEPEGLMF…

## Sheet: NRPSpredictor2 results 
Data set S3 page 5. NRPSpredictor2 results of the blastP hits.
https://abi-services.informatik.uni-tuebingen.de/nrps2/Controller?cmd=SubmitJob
sequence-id	8A-signature	stachelhaus-code	3class-pred	large-class-pred	small-class-pred	single-class-pred	nearest stachelhaus code	NRPS1pred-large-class-pred	NRPS2pred-large-class-pred	outside applicability domain?	coords	pfam-score
CCE28893.1_m1	FAELFDASCEELSTILGGEWNTYGPTEATVVACA	DAESIGTVVK	hydrophobic-aliphatic	N/A	N/A	N/A	lys	N/A	tyr=bht	0	164:305	146.6
BAG68864.1_m1	FAELFDASCEELSTIVGGEWNTYGPTETTVVACA	DAESIGTVVK	hydrophobic-aliphatic	N/A	N/A	N/A	lys	N/A	tyr=bht	0	172:313	147
BBU42014.1_m1	FAELFDASCEELSTILGGEWNTYGPTEATVVACA	DAESIGTVVK	hydrophobic-aliphatic	N/A	N/A	N/A	lys	N/A	tyr=bht	0	164:305	142.9
WP_110952033.1_m1	FAELFDASCEELSTIVGGEWNTYGPTETTVVACA	DAESIGTVVK	hydrophobic-aliphatic	N/A	N/A	N/A	lys	N/A	tyr=bht	0	174:317	145.6
WP_014008652.1_m1	FAELFDASCEELSTIFGGEWNTYGPTEATVVACG	DAESIGTVVK	hydrophobic-aliphatic	N/A	N/A	N/A	lys	N/A	N/A	0	174:315	152.3
BAH85292.1_m1	FAELFDASCEELSTIVGGEWNTYGPTETTVVACA	DAESIGTVVK	hydrophobic-aliphatic	N/A	N/A	N/A	lys	N/A	tyr=bht	0	172:313	139.2
AZL89021.1_m1	FAELFDASCEELSTIFGGEWNTYGPTEATVVACA	DAESIGTVVK	hydrophobic-aliphatic	N/A	N/A	N/A	lys	N/A	tyr=bht	0	200:341	150.1
WP_006945750.1_m1	FAELFDASCEELSTILGGEWNTYGPTEATVVACA	DAESIGTVVK	hydrophobic-aliphatic	N/A	N/A	N/A	lys	N/A	tyr=bht	0	190:331	133.3
WP_011075981.1_m1	FAELFDASCEELSTIVGGEWNTYGPTEATVVACG	DAESIGTVVK	hydrophilic	N/A	N/A	N/A	lys	N/A	tyr=bht	0	160:304	136.3
WP_005515789.1_m1	FAELFDASCEELSTIFGGEWNTYGPTEATVVACG	DAESIGTVVK	hydrophobic-aliphatic	N/A	N/A	N/A	lys	N/A	N/A	0	176:317	142.1
WP_005510160.1_m1	FAELFDASCEELSTIVGGEWNTYGPTEATVVASG	DAESIGTVVK	hydrophilic	N/A	N/A	N/A	lys	N/A	tyr=bht	0	187:331	136.9
WP_003941141.1_m1	FAELFDASCEELSTIFGGEWNTYGPTEATVVACG	DAESIGTVVK	hydrophobic-aliphatic	N/A	N/A	N/A	lys	N/A	N/A	0	173:314	131.6
WP_005329890.1_m1	FAELFDASCEELSTIVGGEWNTYGPTEATVVACA	DAESIGTVVK	hydrophobic-aliphatic	N/A	N/A	N/A	lys	N/A	tyr=bht	0	174:318	131.1
WP_100069079.1_m1	FAELFDASCEELSTIFGGEWNTYGPTEATVVACA	DAESIGTVVK	hydrophobic-aliphatic	N/A	N/A	N/A	lys	N/A	tyr=bht	0	156:297	150.5
WP_083959783.1_m1	FVAMFDFHLEEPCALVSGELNCYGPTEATVSASC	DFECLSCVSK	hydrophobic-aliphatic	gly,ala,val,leu,ile,abu,iva	N/A	N/A	val	N/A	N/A	0	190:326	144
BW77_0041_CDS_non-ribosomal_peptide_synthetase,_terminal_compon_m1	FAELFDASCEEISTIFGGEWNTYGPTEATVVACG	DAESIGTVVK	hydrophobic-aliphatic	N/A	N/A	N/A	lys	N/A	N/A	0	174:315	141.9
BW80_0081_CDS_non-ribosomal_peptide_synthetase,_terminal_compon_m1	FAELFDASCEEISTIFGGEWNTYGPTEATVVACG	DAESIGTVVK	hydrophobic-aliphatic	N/A	N/A	N/A	lys	N/A	N/A	0	173:314	138.8
S18_0012_CDS_C272_13069_m1	FAELFDASCEELSTIFGGEWNTYGPTEATVVACG	DAESIGTVVK	hydrophobic-aliphatic	N/A	N/A	N/A	lys	N/A	N/A	0	163:304	139.8
NZ_AAGP01000013_CDS_BLIN_RS08185_m1	FAELFDASCEELSTIFGGEWNTYGPTEATVVACG	DAESIGTVVK	hydrophobic-aliphatic	N/A	N/A	N/A	lys	N/A	N/A	0	163:304	141.2
341.13_0041_CDS_non-ribosomal_peptide_synthetase,_terminal_comp_m1	FAELFDASCEELSTIFGGEWNTYGPTEATVVACG	DAESIGTVVK	hydrophobic-aliphatic	N/A	N/A	N/A	lys	N/A	N/A	0	163:304	141.2
738.8_0251_CDS_non-ribosomal_peptide_synthetase,_terminal_compo_m1	FAELFDASCEELSTIFGGEWNTYGPTEATVVACG	DAESIGTVVK	hydrophobic-aliphatic	N/A	N/A	N/A	lys	N/A	N/A	0	163:304	141.2
862.7_0139_CDS_non-ribosomal_peptide_synthetase,_terminal_compo_m1	FAELFDASCEELSTIFGGEWNTYGPTEATVVACG	DAESIGTVVK	hydrophobic-aliphatic	N/A	N/A	N/A	lys	N/A	N/A	0	163:304	141.2
876.7_0054_CDS_non-ribosomal_peptide_synthetase,_terminal_compo_m1	FAELFDASCEELSTIFGGEWNTYGPTEATVVACG	DAESIGTVVK	hydrophobic-aliphatic	N/A	N/A	N/A	lys	N/A	N/A	0	163:304	141.2
900.6_0028_CDS_non-ribosomal_peptide_synthetase,_terminal_compo_m1	FAELFDASCEELSTIFGGEWNTYGPTEATVVACG	DAESIGTVVK	hydrophobic-aliphatic	N/A	N/A	N/A	lys	N/A	N/A	0	163:304	141.2
908.7_0034_CDS_non-ribosomal_peptide_synthetase,_terminal_compo_m1	FAELFDASCEELSTIFGGEWNTYGPTEATVVACG	DAESIGTVVK	hydrophobic-aliphatic	N/A	N/A	N/A	lys	N/A	N/A	0	163:304	141.2
947.7_0077_CDS_non-ribosomal_peptide_synthetase,_terminal_compo_m1	FAELFDASCEELSTIFGGEWNTYGPTEATVVACG	DAESIGTVVK	hydrophobic-aliphatic	N/A	N/A	N/A	lys	N/A	N/A	0	163:304	141.2
962.8_0076_CDS_non-ribosomal_peptide_synthetase,_terminal_compo_m1	FAELFDASCEELSTIFGGEWNTYGPTEATVVACG	DAESIGTVVK	hydrophobic-aliphatic	N/A	N/A	N/A	lys	N/A	N/A	0	163:304	141.2
ws2211_0075_CDS_BN334_10355_m1	FAELFDASCEELSTIVGGEWNTYGPTEATVVASA	DAESIGTVVK	hydrophobic-aliphatic	N/A	N/A	N/A	lys	N/A	tyr=bht	0	162:303	139.9
JB4_0088_CDS_Ga0099666_111849_m1	FAELFDASCEELSTIVGGEWNTYGPTEATVVASA	DAESIGTVVK	hydrophobic-aliphatic	N/A	N/A	N/A	lys	N/A	tyr=bht	0	173:314	139.9
NZ_CP004350_CDS_CCASEI_RS12625_m1	FAELFDASCEELSTIVGGEWNTYGPTEATVVASA	DAESIGTVVK	hydrophobic-aliphatic	N/A	N/A	N/A	lys	N/A	tyr=bht	0	162:303	139.9
NZ_CAFW01000078_CDS_CCAS_RS07820_m1	FAELFDASCEELSTIVGGEWNTYGPTEATVVASA	DAESIGTVVK	hydrophobic-aliphatic	N/A	N/A	N/A	lys	N/A	tyr=bht	0	162:303	139.9
Mu128_0002_CDS_BN298_00370_m1	FAELFDASCEELSTIVGGEWNTYGPTEATVVACA	DAESIGTVVK	hydrophobic-aliphatic	N/A	N/A	N/A	lys	N/A	tyr=bht	0	196:340	133.8
JB182_0001_CDS_Ga0099663_1011595_m1	FAELFDASCEEISTIFGGEWNTYGPTEATVVACG	DAESIGTVVK	hydrophobic-aliphatic	N/A	N/A	N/A	lys	N/A	N/A	0	172:313	141.4
JB5_0087_CDS_Ga0099665_11109_m1	FAELFDASCEELSTIFGGEWNTYGPTEATVVACG	DAESIGTVVK	hydrophobic-aliphatic	N/A	N/A	N/A	lys	N/A	N/A	0	163:304	141.2
JB110_0093_CDS_Ga0099668_101156_m1	FAELFDASCEELSTIFGGEWNTYGPTEATVVSCG	DAESIGTVVK	hydrophobic-aliphatic	N/A	N/A	N/A	lys	N/A	N/A	0	173:314	153.1
NZ_JOIN01000002_CDS_IF16_RS0104440_m1	FAELFDASCEELSTVFGGEWNTYGPTEATVVSCG	DAESVGTVVK	hydrophobic-aliphatic	N/A	N/A	N/A	tyr	N/A	N/A	0	167:308	142.6
WP_110952768.1_m1	FVVLFDFSIEEPCCLVSGELNAYGPTETTVTATC	DFECLSAVTK	hydrophobic-aliphatic	gly,ala,val,leu,ile,abu,iva	N/A	N/A	val	N/A	N/A	0	191:327	150
EXU85975.1_m1	FVIMFDFSIEEPYCVVGGELNTYGPTETTVTATV	DFEYVGTVTK	hydrophilic	N/A	val,leu,ile,abu,iva	N/A	lys-b	N/A	val=leu=ile=abu=iva	0	192:331	121.1
